# Supplementary material for: Building and analyzing protein interactome networks by cross-species comparisons
Source: BMC Syst Biol. 2010 Mar 30;4:36. doi: 10.1186/1752-0509-4-36 (PMC2859380; doi:10.1186/1752-0509-4-36)
Supplement: Additional file 10 — Zip Cele. A zipped folder containing files formatted for use in Cytoscape listed in Supplemental Table 3. These files are for Caenorhabditis elegans proteins. [file 1752-0509-4-36-S10.ZIP › scer/scer_hsap_orthologs.eda]

scer_hsap_orthologs.eda
Q0105 (known) YOR065W	=	ENSG00000198727_ENSG00000179091
Q0110 (predicted) YOR065W	=	ENSG00000198727_ENSG00000179091
Q0115 (predicted) YOR065W	=	ENSG00000198727_ENSG00000179091
Q0120 (predicted) YOR065W	=	ENSG00000198727_ENSG00000179091
Q0250 (predicted) YGR280C	=	ENSG00000198712_ENSG00000104637
YAL003W (known) YPL048W	=	ENSG00000114942_ENSG00000186676/ENSG00000104529_ENSG00000186676
YAL003W (known) YKL081W	=	ENSG00000114942_ENSG00000186676/ENSG00000104529_ENSG00000186676
YAL003W (predicted) YPR033C	=	ENSG00000114942_ENSG00000170445
YAL003W (predicted) YBR061C	=	ENSG00000104529_ENSG00000068438
YAL003W (predicted) YGL208W	=	ENSG00000104529_ENSG00000111725
YAL003W (predicted) YFL039C	=	ENSG00000114942_ENSG00000075624
YAL003W (predicted) YIR027C	=	ENSG00000104529_ENSG00000072832
YAL003W (predicted) YNL244C	=	ENSG00000114942_ENSG00000114784/ENSG00000104529_ENSG00000114784
YAL003W (predicted) YPR016C	=	ENSG00000104529_ENSG00000126005
YAL003W (predicted) YBR118W	=	ENSG00000114942_ENSG00000101210/ENSG00000104529_ENSG00000101210
YAL003W (predicted) YAL003W	=	ENSG00000104529_ENSG00000104529
YAL003W (predicted) YPR080W	=	ENSG00000114942_ENSG00000101210/ENSG00000104529_ENSG00000101210
YAL003W (predicted) YLR085C	=	ENSG00000114942_ENSG00000075089
YAL003W (predicted) YER027C	=	ENSG00000104529_ENSG00000111725
YAL003W (predicted) YPL149W	=	ENSG00000114942_ENSG00000057663
YAL003W (predicted) YOR335C	=	ENSG00000114942_ENSG00000090861
YAL005C (known) YBR101C	=	ENSG00000126803_ENSG00000133265/ENSG00000109971_ENSG00000133265
YAL005C (known) YNL007C	=	ENSG00000109971_ENSG00000132002
YAL005C (predicted) YGR267C	=	ENSG00000109971_ENSG00000131979
YAL005C (predicted) YFL039C	=	ENSG00000109971_ENSG00000075624
YAL005C (predicted) YER177W	=	ENSG00000109971_ENSG00000128245
YAL005C (predicted) YLR377C	=	ENSG00000109971_ENSG00000165140
YAL005C (predicted) YPR168W	=	ENSG00000204390_ENSG00000133398
YAL005C (predicted) YGR285C	=	ENSG00000109971_ENSG00000105821
YAL005C (predicted) YDR099W	=	ENSG00000109971_ENSG00000128245
YAL005C (predicted) YOL057W	=	ENSG00000109971_ENSG00000174483
YAL012W (known) YAL012W	=	ENSG00000116761_ENSG00000116761
YAL015C (predicted) YBR088C	=	ENSG00000132781_ENSG00000132646
YAL015C (predicted) YGR192C	=	ENSG00000065057_ENSG00000105679
YAL015C (predicted) YJR009C	=	ENSG00000065057_ENSG00000105679
YAL015C (predicted) YAR007C	=	ENSG00000132781_ENSG00000132383
YAL015C (predicted) YBL019W	=	ENSG00000132781_ENSG00000100823
YAL015C (predicted) YJL052W	=	ENSG00000065057_ENSG00000105679
YAL015C (predicted) YDR097C	=	ENSG00000132781_ENSG00000116062
YAL016W (known) YOR014W	=	ENSG00000137713_ENSG00000078304/ENSG00000137713_ENSG00000154001/ENSG00000137713_ENSG00000066027/ENSG00000137713_ENSG00000112640/ENSG00000105568_ENSG00000078304
YAL016W (known) YDL134C	=	ENSG00000137713_ENSG00000113575/ENSG00000105568_ENSG00000113575
YAL016W (known) YDL188C	=	ENSG00000137713_ENSG00000113575/ENSG00000105568_ENSG00000113575
YAL016W (predicted) YDR453C	=	ENSG00000137713_ENSG00000117450/ENSG00000137713_ENSG00000167815/ENSG00000105568_ENSG00000117450/ENSG00000105568_ENSG00000167815
YAL016W (predicted) YGL210W	=	ENSG00000137713_ENSG00000103769/ENSG00000105568_ENSG00000103769
YAL016W (predicted) YOR133W	=	ENSG00000137713_ENSG00000167658/ENSG00000105568_ENSG00000167658
YAL016W (predicted) YGL240W	=	ENSG00000105568_ENSG00000164162
YAL016W (predicted) YLR259C	=	ENSG00000137713_ENSG00000144381/ENSG00000105568_ENSG00000144381
YAL016W (predicted) YLR422W	=	ENSG00000137713_ENSG00000147459/ENSG00000105568_ENSG00000147459
YAL016W (predicted) YML001W	=	ENSG00000137713_ENSG00000075785/ENSG00000105568_ENSG00000075785
YAL016W (predicted) YML028W	=	ENSG00000137713_ENSG00000167815/ENSG00000137713_ENSG00000117450/ENSG00000105568_ENSG00000167815/ENSG00000105568_ENSG00000117450
YAL016W (predicted) YEL032W	=	ENSG00000137713_ENSG00000112118/ENSG00000105568_ENSG00000112118
YAL016W (predicted) YBR061C	=	ENSG00000105568_ENSG00000068438
YAL016W (predicted) YER020W	=	ENSG00000105568_ENSG00000146535
YAL016W (predicted) YNL244C	=	ENSG00000105568_ENSG00000114784
YAL016W (predicted) YGR231C	=	ENSG00000105568_ENSG00000215021
YAL016W (predicted) YHR005C	=	ENSG00000105568_ENSG00000146535
YAL016W (predicted) YPR016C	=	ENSG00000105568_ENSG00000126005
YAL016W (predicted) YDR385W	=	ENSG00000137713_ENSG00000167658/ENSG00000105568_ENSG00000167658
YAL016W (predicted) YDR075W	=	ENSG00000105568_ENSG00000149923/ENSG00000154845_ENSG00000149923
YAL016W (predicted) YKL067W	=	ENSG00000105568_ENSG00000011052
YAL016W (predicted) YNL330C	=	ENSG00000137713_ENSG00000116478
YAL016W (predicted) YKR017C	=	ENSG00000105568_ENSG00000177479
YAL016W (predicted) YBR160W	=	ENSG00000137713_ENSG00000170312/ENSG00000105568_ENSG00000170312
YAL016W (predicted) YER031C	=	ENSG00000137713_ENSG00000103769/ENSG00000105568_ENSG00000103769
YAL020C (predicted) YBL071W-A	=	ENSG00000129158_ENSG00000154813
YAL020C (predicted) YDR166C	=	ENSG00000129158_ENSG00000112685
YAL030W (known) YGR009C	=	ENSG00000124333_ENSG00000092531/ENSG00000179036_ENSG00000092531/ENSG00000049245_ENSG00000092531
YAL030W (predicted) YGR280C	=	ENSG00000049245_ENSG00000104637
YAL030W (predicted) YNL244C	=	ENSG00000049245_ENSG00000114784
YAL030W (predicted) YDR099W	=	ENSG00000118640_ENSG00000128245
YAL030W (predicted) YER027C	=	ENSG00000049245_ENSG00000111725
YAL030W (predicted) YML049C	=	ENSG00000049245_ENSG00000167986
YAL030W (predicted) YDR524C	=	ENSG00000049245_ENSG00000072818
YAL030W (predicted) YER177W	=	ENSG00000118640_ENSG00000128245
YAL030W (predicted) YGL208W	=	ENSG00000049245_ENSG00000111725
YAL036C (known) YDR152W	=	ENSG00000185721_ENSG00000111832
YAL036C (predicted) YGR058W	=	ENSG00000185721_ENSG00000126247
YAL036C (predicted) YBR061C	=	ENSG00000185721_ENSG00000068438
YAL038W (known) YOR347C	=	ENSG00000067225_ENSG00000067225
YAL038W (predicted) YGR095C	=	ENSG00000067225_ENSG00000077348
YAL038W (predicted) YAL038W	=	ENSG00000067225_ENSG00000067225
YAL038W (predicted) YPL240C	=	ENSG00000067225_ENSG00000096384
YAL038W (predicted) YMR186W	=	ENSG00000067225_ENSG00000096384
YAL049C (predicted) YDL132W	=	ENSG00000164237_ENSG00000108094
YAL049C (predicted) YHR156C	=	ENSG00000164237_ENSG00000169217
YAL049C (predicted) YLR028C	=	ENSG00000164237_ENSG00000138363
YAL049C (predicted) YHR207C	=	ENSG00000164237_ENSG00000143499
YAL049C (predicted) YMR120C	=	ENSG00000164237_ENSG00000138363
YAL054C (predicted) YMR080C	=	ENSG00000131069_ENSG00000005007
YAL058W (predicted) YAL058W	=	ENSG00000179218_ENSG00000179218
YAL058W (predicted) YER125W	=	ENSG00000127022_ENSG00000108854
YAL058W (predicted) YCL043C	=	ENSG00000127022_ENSG00000167004/ENSG00000179218_ENSG00000167004
YAL058W (predicted) YBR241C	=	ENSG00000127022_ENSG00000117394/ENSG00000179218_ENSG00000117394
YAL058W (predicted) YDR518W	=	ENSG00000127022_ENSG00000167004/ENSG00000179218_ENSG00000167004
YAL058W (predicted) YNL244C	=	ENSG00000179218_ENSG00000114784
YAL058W (predicted) YGL104C	=	ENSG00000127022_ENSG00000117394/ENSG00000179218_ENSG00000117394
YAL062W (known) YOR375C	=	ENSG00000148672_ENSG00000148672/ENSG00000182890_ENSG00000182890
YAL062W (predicted) YHR108W	=	ENSG00000182890_ENSG00000141198
YAL062W (predicted) YAL062W	=	ENSG00000148672_ENSG00000148672/ENSG00000182890_ENSG00000182890
YAL062W (predicted) YDR358W	=	ENSG00000182890_ENSG00000141198
YAR007C (known) YML032C	=	ENSG00000132383_ENSG00000002016
YAR007C (known) YAR007C	=	ENSG00000132383_ENSG00000132383
YAR007C (known) YER095W	=	ENSG00000132383_ENSG00000051180
YAR007C (known) YNL312W	=	ENSG00000132383_ENSG00000204086/ENSG00000132383_ENSG00000117748
YAR007C (predicted) YMR201C	=	ENSG00000132383_ENSG00000136936
YAR007C (predicted) YER179W	=	ENSG00000132383_ENSG00000100206
YAR007C (predicted) YMR190C	=	ENSG00000132383_ENSG00000197299
YAR007C (predicted) YGL043W	=	ENSG00000132383_ENSG00000171703
YAR007C (predicted) YOL043C	=	ENSG00000132383_ENSG00000132781
YAR007C (predicted) YGR187C	=	ENSG00000132383_ENSG00000186979
YAR073W (predicted) YBR061C	=	ENSG00000178035_ENSG00000068438
YAR073W (predicted) YMR276W	=	ENSG00000178035_ENSG00000160803
YAR073W (predicted) YPR016C	=	ENSG00000178035_ENSG00000126005
YBL002W (known) YOL012C	=	ENSG00000158373_ENSG00000164032
YBL002W (predicted) YDR510W	=	ENSG00000184678_ENSG00000184900/ENSG00000184678_ENSG00000116030
YBL002W (predicted) YDR361C	=	ENSG00000220323_ENSG00000107949
YBL002W (predicted) YNL243W	=	ENSG00000197903_ENSG00000137076
YBL003C (predicted) YEL056W	=	ENSG00000184260_ENSG00000162521
YBL003C (predicted) YBL088C	=	ENSG00000188486_ENSG00000149311
YBL003C (predicted) YMR224C	=	ENSG00000188486_ENSG00000020922
YBL008W (known) YJL115W	=	ENSG00000100084_ENSG00000105011/ENSG00000100084_ENSG00000111875
YBL008W (predicted) YPR119W	=	ENSG00000100084_ENSG00000145386
YBL008W (predicted) YDL155W	=	ENSG00000100084_ENSG00000145386
YBL008W (predicted) YGR108W	=	ENSG00000100084_ENSG00000145386
YBL008W (predicted) YMR080C	=	ENSG00000100084_ENSG00000005007
YBL008W (predicted) YLR210W	=	ENSG00000100084_ENSG00000145386
YBL008W (predicted) YKL040C	=	ENSG00000100084_ENSG00000169599
YBL017C (predicted) YBR160W	=	ENSG00000134243_ENSG00000123374
YBL017C (predicted) YBR241C	=	ENSG00000134243_ENSG00000181856
YBL017C (predicted) YGL104C	=	ENSG00000134243_ENSG00000181856
YBL019W (predicted) YNL244C	=	ENSG00000100823_ENSG00000114784
YBL019W (predicted) YLR210W	=	ENSG00000100823_ENSG00000133101
YBL019W (predicted) YGR209C	=	ENSG00000100823_ENSG00000136810
YBL019W (predicted) YLR043C	=	ENSG00000100823_ENSG00000136810
YBL019W (predicted) YBR088C	=	ENSG00000169188_ENSG00000132646
YBL019W (predicted) YGR108W	=	ENSG00000100823_ENSG00000133101
YBL019W (predicted) YDL155W	=	ENSG00000100823_ENSG00000133101
YBL019W (predicted) YOL043C	=	ENSG00000100823_ENSG00000132781
YBL019W (predicted) YCR083W	=	ENSG00000100823_ENSG00000136810
YBL019W (predicted) YPR119W	=	ENSG00000100823_ENSG00000133101
YBL019W (predicted) YPR016C	=	ENSG00000100823_ENSG00000126005
YBL021C (known) YGL237C	=	ENSG00000120837_ENSG00000001167
YBL021C (known) YOR358W	=	ENSG00000120837_ENSG00000066136
YBL021C (predicted) YER159C	=	ENSG00000120837_ENSG00000175550
YBL023C (known) YBR202W	=	ENSG00000073111_ENSG00000166508
YBL023C (known) YEL032W	=	ENSG00000073111_ENSG00000112118
YBL023C (known) YJL194W	=	ENSG00000073111_ENSG00000094804
YBL023C (known) YLR274W	=	ENSG00000073111_ENSG00000100297
YBL023C (known) YIL150C	=	ENSG00000073111_ENSG00000065328
YBL023C (predicted) YDL155W	=	ENSG00000073111_ENSG00000157456/ENSG00000073111_ENSG00000133101
YBL023C (predicted) YGR108W	=	ENSG00000073111_ENSG00000157456/ENSG00000073111_ENSG00000133101
YBL023C (predicted) YNL261W	=	ENSG00000073111_ENSG00000164815
YBL023C (predicted) YPR019W	=	ENSG00000073111_ENSG00000104738
YBL023C (predicted) YHR203C	=	ENSG00000073111_ENSG00000198034
YBL023C (predicted) YOR212W	=	ENSG00000073111_ENSG00000069966
YBL023C (predicted) YLR210W	=	ENSG00000073111_ENSG00000133101/ENSG00000073111_ENSG00000157456
YBL023C (predicted) YJR145C	=	ENSG00000073111_ENSG00000198034
YBL023C (predicted) YPR119W	=	ENSG00000073111_ENSG00000133101/ENSG00000073111_ENSG00000157456
YBL023C (predicted) YBR060C	=	ENSG00000073111_ENSG00000115942
YBL023C (predicted) YGL201C	=	ENSG00000073111_ENSG00000076003
YBL030C (predicted) YDR037W	=	ENSG00000169100_ENSG00000065427
YBL030C (predicted) YJR100C	=	ENSG00000169100_ENSG00000188313
YBL030C (predicted) YER177W	=	ENSG00000169100_ENSG00000128245
YBL030C (predicted) YDR099W	=	ENSG00000169100_ENSG00000128245
YBL030C (predicted) YMR116C	=	ENSG00000169100_ENSG00000204628
YBL035C (known) YNL102W	=	ENSG00000014138_ENSG00000101868
YBL035C (known) YIR008C	=	ENSG00000014138_ENSG00000198056
YBL035C (known) YKL045W	=	ENSG00000014138_ENSG00000146143
YBL035C (predicted) YBR142W	=	ENSG00000014138_ENSG00000089737
YBL035C (predicted) YGR187C	=	ENSG00000014138_ENSG00000186979
YBL035C (predicted) YLL029W	=	ENSG00000014138_ENSG00000108039
YBL035C (predicted) YEL026W	=	ENSG00000014138_ENSG00000100138
YBL035C (predicted) YNL118C	=	ENSG00000014138_ENSG00000172795
YBL035C (predicted) YBR039W	=	ENSG00000014138_ENSG00000165629
YBL037W (predicted) YKL135C	=	ENSG00000183020_ENSG00000006125
YBL039C (known) YJR103W	=	ENSG00000047230_ENSG00000047230
YBL039C (known) YBL039C	=	ENSG00000047230_ENSG00000047230
YBL039C (predicted) YER177W	=	ENSG00000171793_ENSG00000166913/ENSG00000171793_ENSG00000170027
YBL039C (predicted) YER027C	=	ENSG00000171793_ENSG00000111725
YBL039C (predicted) YGR280C	=	ENSG00000171793_ENSG00000104637
YBL039C (predicted) YDR099W	=	ENSG00000171793_ENSG00000166913/ENSG00000171793_ENSG00000170027
YBL039C (predicted) YGL208W	=	ENSG00000171793_ENSG00000111725
YBL041W (known) YOR157C	=	ENSG00000008018_ENSG00000136930
YBL041W (known) YER094C	=	ENSG00000008018_ENSG00000108294
YBL041W (known) YPR103W	=	ENSG00000008018_ENSG00000100804
YBL041W (known) YMR314W	=	ENSG00000008018_ENSG00000129084
YBL041W (predicted) YBR061C	=	ENSG00000008018_ENSG00000068438
YBL041W (predicted) YDR267C	=	ENSG00000008018_ENSG00000144021
YBL041W (predicted) YBR173C	=	ENSG00000008018_ENSG00000132963
YBL041W (predicted) YOR119C	=	ENSG00000008018_ENSG00000101782
YBL041W (predicted) YPR016C	=	ENSG00000008018_ENSG00000126005
YBL041W (predicted) YML092C	=	ENSG00000008018_ENSG00000106588
YBL041W (predicted) YNL118C	=	ENSG00000008018_ENSG00000172795
YBL050W (known) YGR009C	=	ENSG00000105402_ENSG00000092531
YBL050W (known) YLR026C	=	ENSG00000105402_ENSG00000162236
YBL050W (predicted) YDL204W	=	ENSG00000105402_ENSG00000115310
YBL057C (predicted) YBL057C	=	ENSG00000141378_ENSG00000141378
YBL058W (predicted) YLR061W	=	ENSG00000088833_ENSG00000116251
YBL058W (predicted) YFL034C-A	=	ENSG00000088833_ENSG00000116251
YBL064C (known) YBL064C	=	ENSG00000117592_ENSG00000117592
YBL068W (known) YKL181W	=	ENSG00000147224_ENSG00000161542
YBL068W (known) YHL011C	=	ENSG00000147224_ENSG00000147224
YBL068W (predicted) YDR517W	=	ENSG00000147224_ENSG00000115806
YBL068W (predicted) YBL068W	=	ENSG00000147224_ENSG00000147224
YBL068W (predicted) YER099C	=	ENSG00000147224_ENSG00000147224
YBL069W (predicted) YMR186W	=	ENSG00000169710_ENSG00000096384
YBL069W (predicted) YER101C	=	ENSG00000169710_ENSG00000169710/ENSG00000116791_ENSG00000116791
YBL069W (predicted) YKL081W	=	ENSG00000115129_ENSG00000186676
YBL069W (predicted) YNL243W	=	ENSG00000108828_ENSG00000137076
YBL069W (predicted) YBL069W	=	ENSG00000169710_ENSG00000169710/ENSG00000116791_ENSG00000116791
YBL069W (predicted) YMR152W	=	ENSG00000169710_ENSG00000169710/ENSG00000116791_ENSG00000116791
YBL069W (predicted) YPL240C	=	ENSG00000169710_ENSG00000096384
YBL069W (predicted) YPL048W	=	ENSG00000115129_ENSG00000186676
YBL069W (predicted) YGR184C	=	ENSG00000115129_ENSG00000159459
YBL072C (predicted) YFL039C	=	ENSG00000142937_ENSG00000075624
YBL075C (known) YNL007C	=	ENSG00000109971_ENSG00000132002
YBL075C (predicted) YOL057W	=	ENSG00000109971_ENSG00000174483
YBL075C (predicted) YLR377C	=	ENSG00000109971_ENSG00000165140
YBL075C (predicted) YGR285C	=	ENSG00000109971_ENSG00000105821
YBL075C (predicted) YGR267C	=	ENSG00000109971_ENSG00000131979
YBL075C (predicted) YDR099W	=	ENSG00000109971_ENSG00000128245
YBL075C (predicted) YER177W	=	ENSG00000109971_ENSG00000128245
YBL075C (predicted) YBR101C	=	ENSG00000126803_ENSG00000133265/ENSG00000109971_ENSG00000133265
YBL075C (predicted) YPR168W	=	ENSG00000204390_ENSG00000133398
YBL075C (predicted) YFL039C	=	ENSG00000109971_ENSG00000075624
YBL078C (known) YNR007C	=	ENSG00000170296_ENSG00000144848/ENSG00000140941_ENSG00000144848/ENSG00000034713_ENSG00000144848
YBL078C (known) YHR171W	=	ENSG00000170296_ENSG00000197548/ENSG00000140941_ENSG00000197548/ENSG00000034713_ENSG00000197548
YBL078C (known) YNL223W	=	ENSG00000170296_ENSG00000168397/ENSG00000140941_ENSG00000168397/ENSG00000034713_ENSG00000168397
YBL078C (predicted) YMR194W	=	ENSG00000034713_ENSG00000130255
YBL078C (predicted) YPR074C	=	ENSG00000034713_ENSG00000163931
YBL078C (predicted) YJL002C	=	ENSG00000034713_ENSG00000163902
YBL078C (predicted) YGR240C	=	ENSG00000034713_ENSG00000067057
YBL078C (predicted) YCL043C	=	ENSG00000034713_ENSG00000185624
YBL078C (predicted) YPL065W	=	ENSG00000170296_ENSG00000160948
YBL078C (predicted) YDL042C	=	ENSG00000140941_ENSG00000096717
YBL078C (predicted) YGL049C	=	ENSG00000034713_ENSG00000114867
YBL078C (predicted) YCR032W	=	ENSG00000140941_ENSG00000163625
YBL078C (predicted) YDR518W	=	ENSG00000034713_ENSG00000185624
YBL078C (predicted) YDR172W	=	ENSG00000034713_ENSG00000103342
YBL078C (predicted) YNL021W	=	ENSG00000170296_ENSG00000108840
YBL078C (predicted) YFL037W	=	ENSG00000170296_ENSG00000104833
YBL078C (predicted) YBR202W	=	ENSG00000034713_ENSG00000166508
YBL078C (predicted) YGR185C	=	ENSG00000034713_ENSG00000134684
YBL078C (predicted) YML001W	=	ENSG00000034713_ENSG00000075785
YBL078C (predicted) YGR162W	=	ENSG00000034713_ENSG00000114867
YBL078C (predicted) YGL080W	=	ENSG00000170296_ENSG00000060762
YBL078C (predicted) YNL055C	=	ENSG00000034713_ENSG00000213585
YBL078C (predicted) YMR314W	=	ENSG00000034713_ENSG00000129084
YBL078C (predicted) YOL038W	=	ENSG00000034713_ENSG00000101182
YBL078C (predicted) YNL234W	=	ENSG00000034713_ENSG00000196565/ENSG00000034713_ENSG00000188170
YBL078C (predicted) YDR036C	=	ENSG00000034713_ENSG00000127884
YBL078C (predicted) YDR221W	=	ENSG00000034713_ENSG00000130175
YBL078C (predicted) YNL189W	=	ENSG00000034713_ENSG00000025800
YBL078C (predicted) YJL154C	=	ENSG00000034713_ENSG00000069329
YBL078C (predicted) YBR117C	=	ENSG00000034713_ENSG00000163931
YBL078C (predicted) YKL071W	=	ENSG00000034713_ENSG00000159228
YBL078C (predicted) YGL190C	=	ENSG00000034713_ENSG00000156475
YBL078C (predicted) YMR205C	=	ENSG00000034713_ENSG00000067057
YBL078C (predicted) YPL249C-A	=	ENSG00000034713_ENSG00000130255
YBL078C (predicted) YIL114C	=	ENSG00000034713_ENSG00000213585
YBL078C (predicted) YIL075C	=	ENSG00000034713_ENSG00000173692
YBL078C (predicted) YDL102W	=	ENSG00000034713_ENSG00000062822
YBL078C (predicted) YOL068C	=	ENSG00000140941_ENSG00000096717
YBL079W (predicted) YBL103C	=	ENSG00000113569_ENSG00000068323
YBL084C (known) YHR166C	=	ENSG00000004897_ENSG00000094880
YBL084C (known) YLR127C	=	ENSG00000004897_ENSG00000176248
YBL084C (known) YKL022C	=	ENSG00000004897_ENSG00000130177
YBL084C (predicted) YJR017C	=	ENSG00000004897_ENSG00000127445
YBL084C (predicted) YGL003C	=	ENSG00000004897_ENSG00000105325
YBL084C (predicted) YJL013C	=	ENSG00000004897_ENSG00000156970
YBL084C (predicted) YGR188C	=	ENSG00000004897_ENSG00000156970
YBL087C (predicted) YDR361C	=	ENSG00000125691_ENSG00000107949
YBL087C (predicted) YNL243W	=	ENSG00000125691_ENSG00000137076
YBL088C (predicted) YMR080C	=	ENSG00000149311_ENSG00000005007
YBL088C (predicted) YER133W	=	ENSG00000149311_ENSG00000172531
YBL088C (predicted) YNL312W	=	ENSG00000149311_ENSG00000117748
YBL088C (predicted) YBL088C	=	ENSG00000149311_ENSG00000149311
YBL088C (predicted) YKL135C	=	ENSG00000149311_ENSG00000100280
YBL088C (predicted) YDR225W	=	ENSG00000149311_ENSG00000188486
YBL088C (predicted) YDR299W	=	ENSG00000149311_ENSG00000108270
YBL092W (predicted) YNL244C	=	ENSG00000144713_ENSG00000114784
YBL092W (predicted) YCR087C-A	=	ENSG00000144713_ENSG00000145220
YBL092W (predicted) YGR280C	=	ENSG00000144713_ENSG00000104637
YBL099W (known) YFL039C	=	ENSG00000152234_ENSG00000075624
YBL099W (known) YJL180C	=	ENSG00000152234_ENSG00000171953
YBL103C (predicted) YDL134C	=	ENSG00000068323_ENSG00000104695
YBL103C (predicted) YGR264C	=	ENSG00000068323_ENSG00000166986
YBL103C (predicted) YLR325C	=	ENSG00000068323_ENSG00000172809
YBL103C (predicted) YOR362C	=	ENSG00000068323_ENSG00000100567
YBL103C (predicted) YDR036C	=	ENSG00000068323_ENSG00000127884
YBL103C (predicted) YDL188C	=	ENSG00000068323_ENSG00000104695
YBL103C (predicted) YMR146C	=	ENSG00000068323_ENSG00000084623
YBL103C (predicted) YLL060C	=	ENSG00000068323_ENSG00000134202
YBL103C (predicted) YMR314W	=	ENSG00000068323_ENSG00000129084
YBL103C (predicted) YLR146C	=	ENSG00000068323_ENSG00000102172
YBL103C (predicted) YOR142W	=	ENSG00000068323_ENSG00000131473
YBL103C (predicted) YDR139C	=	ENSG00000068323_ENSG00000129559
YBL103C (predicted) YGL011C	=	ENSG00000068323_ENSG00000100902
YBL103C (predicted) YGL206C	=	ENSG00000068323_ENSG00000141367
YBL103C (predicted) YGL245W	=	ENSG00000068323_ENSG00000136628
YBL103C (predicted) YDL132W	=	ENSG00000068323_ENSG00000108094
YBL103C (predicted) YOR275C	=	ENSG00000068323_ENSG00000170248
YBL103C (predicted) YGR061C	=	ENSG00000068323_ENSG00000178921
YBL103C (predicted) YER105C	=	ENSG00000068323_ENSG00000113569
YBL103C (predicted) YGR231C	=	ENSG00000068323_ENSG00000215021
YBL103C (predicted) YBR229C	=	ENSG00000068323_ENSG00000089597
YBL103C (predicted) YIL075C	=	ENSG00000068323_ENSG00000173692
YBL103C (predicted) YPR069C	=	ENSG00000068323_ENSG00000102172
YBR010W (predicted) YMR020W	=	ENSG00000168148_ENSG00000004487
YBR010W (predicted) YER169W	=	ENSG00000168148_ENSG00000066135
YBR010W (predicted) YOL068C	=	ENSG00000168148_ENSG00000096717
YBR010W (predicted) YJL115W	=	ENSG00000168148_ENSG00000111875
YBR010W (predicted) YDL042C	=	ENSG00000168148_ENSG00000096717
YBR011C (predicted) YFR021W	=	ENSG00000180817_ENSG00000070540
YBR017C (known) YLR293C	=	ENSG00000083312_ENSG00000132341
YBR017C (known) YOR185C	=	ENSG00000083312_ENSG00000132341
YBR017C (predicted) YFL039C	=	ENSG00000083312_ENSG00000075624
YBR017C (predicted) YLR240W	=	ENSG00000105576_ENSG00000171608
YBR018C (predicted) YBR186W	=	ENSG00000213930_ENSG00000071539
YBR019C (predicted) YBR019C	=	ENSG00000117308_ENSG00000117308
YBR023C (predicted) YPR016C	=	ENSG00000105509_ENSG00000126005
YBR024W (known) YBR037C	=	ENSG00000133028_ENSG00000133028
YBR024W (known) YBR024W	=	ENSG00000133028_ENSG00000133028
YBR025C (predicted) YBR133C	=	ENSG00000138430_ENSG00000100462
YBR031W (predicted) YPL048W	=	ENSG00000174444_ENSG00000186676
YBR031W (predicted) YKL081W	=	ENSG00000174444_ENSG00000186676
YBR034C (known) YBR034C	=	ENSG00000111218_ENSG00000111218/ENSG00000160310_ENSG00000160310/ENSG00000126457_ENSG00000126457
YBR034C (known) YNL037C	=	ENSG00000126457_ENSG00000101365
YBR034C (predicted) YBR061C	=	ENSG00000126457_ENSG00000068438
YBR034C (predicted) YNL317W	=	ENSG00000126457_ENSG00000136709
YBR034C (predicted) YNL244C	=	ENSG00000126457_ENSG00000114784
YBR034C (predicted) YGL127C	=	ENSG00000126457_ENSG00000108590
YBR034C (predicted) YGR208W	=	ENSG00000126457_ENSG00000146733
YBR034C (predicted) YLR370C	=	ENSG00000126457_ENSG00000111229
YBR037C (known) YBR037C	=	ENSG00000133028_ENSG00000133028
YBR039W (predicted) YJL111W	=	ENSG00000165629_ENSG00000135624
YBR039W (predicted) YKL002W	=	ENSG00000165629_ENSG00000083937
YBR039W (predicted) YOL057W	=	ENSG00000165629_ENSG00000174483
YBR039W (predicted) YOR145C	=	ENSG00000165629_ENSG00000115946
YBR039W (predicted) YKL160W	=	ENSG00000165629_ENSG00000130165
YBR048W (predicted) YPL235W	=	ENSG00000142534_ENSG00000183207
YBR048W (predicted) YGR280C	=	ENSG00000142534_ENSG00000104637
YBR048W (predicted) YBR061C	=	ENSG00000142534_ENSG00000068438
YBR048W (predicted) YNL244C	=	ENSG00000142534_ENSG00000114784
YBR048W (predicted) YCR087C-A	=	ENSG00000142534_ENSG00000145220
YBR055C (known) YER029C	=	ENSG00000101161_ENSG00000125835
YBR055C (predicted) YHR156C	=	ENSG00000101161_ENSG00000169217
YBR058C (predicted) YER027C	=	ENSG00000111667_ENSG00000111725
YBR058C (predicted) YHR114W	=	ENSG00000058056_ENSG00000137942
YBR058C (predicted) YGL208W	=	ENSG00000111667_ENSG00000111725
YBR060C (known) YPR162C	=	ENSG00000115942_ENSG00000115947
YBR060C (known) YJL194W	=	ENSG00000115942_ENSG00000094804
YBR060C (known) YNL261W	=	ENSG00000115942_ENSG00000164815
YBR060C (known) YBR160W	=	ENSG00000115942_ENSG00000123374
YBR060C (known) YML065W	=	ENSG00000115942_ENSG00000085840
YBR060C (predicted) YMR213W	=	ENSG00000115942_ENSG00000096401
YBR060C (predicted) YPR119W	=	ENSG00000115942_ENSG00000133101/ENSG00000115942_ENSG00000145386
YBR060C (predicted) YDL155W	=	ENSG00000115942_ENSG00000133101/ENSG00000115942_ENSG00000145386
YBR060C (predicted) YGR108W	=	ENSG00000115942_ENSG00000145386/ENSG00000115942_ENSG00000133101
YBR060C (predicted) YIL150C	=	ENSG00000115942_ENSG00000065328
YBR060C (predicted) YLR210W	=	ENSG00000115942_ENSG00000133101/ENSG00000115942_ENSG00000145386
YBR060C (predicted) YPR019W	=	ENSG00000115942_ENSG00000104738
YBR060C (predicted) YEL032W	=	ENSG00000115942_ENSG00000112118
YBR061C (predicted) YIL066C	=	ENSG00000068438_ENSG00000167325
YBR061C (predicted) YPL084W	=	ENSG00000068438_ENSG00000131941
YBR061C (predicted) YEL039C	=	ENSG00000068438_ENSG00000172115
YBR061C (predicted) YKL154W	=	ENSG00000068438_ENSG00000144867
YBR061C (predicted) YBR117C	=	ENSG00000068438_ENSG00000163931
YBR061C (predicted) YEL056W	=	ENSG00000068438_ENSG00000162521
YBR061C (predicted) YPR069C	=	ENSG00000068438_ENSG00000102172
YBR061C (predicted) YJR117W	=	ENSG00000068438_ENSG00000084073
YBR061C (predicted) YLR178C	=	ENSG00000068438_ENSG00000089220
YBR061C (predicted) YBR189W	=	ENSG00000068438_ENSG00000170889
YBR061C (predicted) YLR146C	=	ENSG00000068438_ENSG00000102172
YBR061C (predicted) YBR111C	=	ENSG00000068438_ENSG00000165609
YBR061C (predicted) YPR103W	=	ENSG00000068438_ENSG00000100804
YBR061C (predicted) YCL043C	=	ENSG00000068438_ENSG00000185624
YBR061C (predicted) YLR441C	=	ENSG00000068438_ENSG00000145425
YBR061C (predicted) YML022W	=	ENSG00000068438_ENSG00000198931
YBR061C (predicted) YOR020C	=	ENSG00000068438_ENSG00000115541
YBR061C (predicted) YNL244C	=	ENSG00000068438_ENSG00000114784
YBR061C (predicted) YDR190C	=	ENSG00000068438_ENSG00000175792
YBR061C (predicted) YHR216W	=	ENSG00000068438_ENSG00000178035
YBR061C (predicted) YOR259C	=	ENSG00000068438_ENSG00000100519
YBR061C (predicted) YGR034W	=	ENSG00000068438_ENSG00000161970
YBR061C (predicted) YGR185C	=	ENSG00000068438_ENSG00000134684
YBR061C (predicted) YDR023W	=	ENSG00000068438_ENSG00000031698
YBR061C (predicted) YKL071W	=	ENSG00000068438_ENSG00000159228
YBR061C (predicted) YKR031C	=	ENSG00000068438_ENSG00000129219
YBR061C (predicted) YER094C	=	ENSG00000068438_ENSG00000108294
YBR061C (predicted) YML056C	=	ENSG00000068438_ENSG00000178035
YBR061C (predicted) YPR004C	=	ENSG00000068438_ENSG00000140374
YBR061C (predicted) YDR129C	=	ENSG00000068438_ENSG00000102024
YBR061C (predicted) YDR036C	=	ENSG00000068438_ENSG00000127884
YBR061C (predicted) YGL105W	=	ENSG00000068438_ENSG00000164022
YBR061C (predicted) YIL051C	=	ENSG00000068438_ENSG00000132541
YBR061C (predicted) YER136W	=	ENSG00000068438_ENSG00000203879
YBR061C (predicted) YKL117W	=	ENSG00000068438_ENSG00000110958
YBR061C (predicted) YOR367W	=	ENSG00000068438_ENSG00000158710
YBR061C (predicted) YGR231C	=	ENSG00000068438_ENSG00000215021
YBR061C (predicted) YDR518W	=	ENSG00000068438_ENSG00000185624
YBR061C (predicted) YER031C	=	ENSG00000068438_ENSG00000103769
YBR061C (predicted) YDL147W	=	ENSG00000068438_ENSG00000197170
YBR061C (predicted) YPL081W	=	ENSG00000068438_ENSG00000170889
YBR061C (predicted) YGL011C	=	ENSG00000068438_ENSG00000100902
YBR061C (predicted) YER070W	=	ENSG00000068438_ENSG00000167325
YBR061C (predicted) YNL255C	=	ENSG00000068438_ENSG00000169714
YBR061C (predicted) YOR007C	=	ENSG00000068438_ENSG00000104969
YBR061C (predicted) YDL007W	=	ENSG00000068438_ENSG00000100764
YBR061C (predicted) YLR179C	=	ENSG00000068438_ENSG00000089220
YBR061C (predicted) YDL030W	=	ENSG00000068438_ENSG00000183431
YBR061C (predicted) YER057C	=	ENSG00000068438_ENSG00000132541
YBR061C (predicted) YLR051C	=	ENSG00000068438_ENSG00000023909
YBR061C (predicted) YML063W	=	ENSG00000068438_ENSG00000145425
YBR061C (predicted) YGR021W	=	ENSG00000068438_ENSG00000136463
YBR061C (predicted) YBR088C	=	ENSG00000068438_ENSG00000132646
YBR061C (predicted) YLR432W	=	ENSG00000068438_ENSG00000178035
YBR061C (predicted) YER009W	=	ENSG00000068438_ENSG00000102898
YBR061C (predicted) YGL190C	=	ENSG00000068438_ENSG00000156475
YBR061C (predicted) YOR362C	=	ENSG00000068438_ENSG00000100567
YBR061C (predicted) YJR048W	=	ENSG00000068438_ENSG00000172115
YBR061C (predicted) YDR139C	=	ENSG00000068438_ENSG00000129559
YBR061C (predicted) YDR441C	=	ENSG00000068438_ENSG00000198931
YBR061C (predicted) YLR344W	=	ENSG00000068438_ENSG00000161970
YBR061C (predicted) YGL210W	=	ENSG00000068438_ENSG00000103769
YBR061C (predicted) YMR314W	=	ENSG00000068438_ENSG00000129084
YBR061C (predicted) YPR074C	=	ENSG00000068438_ENSG00000163931
YBR061C (predicted) YDR025W	=	ENSG00000068438_ENSG00000142534
YBR061C (predicted) YJR017C	=	ENSG00000068438_ENSG00000127445
YBR061C (predicted) YDR214W	=	ENSG00000068438_ENSG00000100591
YBR081C (known) YHR099W	=	ENSG00000112983_ENSG00000196367
YBR081C (predicted) YDR190C	=	ENSG00000112983_ENSG00000175792
YBR081C (predicted) YDR485C	=	ENSG00000112983_ENSG00000163159
YBR081C (predicted) YPR023C	=	ENSG00000112983_ENSG00000185787/ENSG00000112983_ENSG00000123562
YBR081C (predicted) YPL235W	=	ENSG00000112983_ENSG00000183207
YBR082C (predicted) YGL208W	=	ENSG00000109332_ENSG00000111725
YBR082C (predicted) YKL210W	=	ENSG00000131508_ENSG00000130985
YBR082C (predicted) YNL244C	=	ENSG00000072401_ENSG00000114784
YBR082C (predicted) YER027C	=	ENSG00000109332_ENSG00000111725
YBR082C (predicted) YDR139C	=	ENSG00000131508_ENSG00000129559
YBR084W (predicted) YDL155W	=	ENSG00000100714_ENSG00000133101
YBR084W (predicted) YLR210W	=	ENSG00000100714_ENSG00000133101
YBR084W (predicted) YPR119W	=	ENSG00000100714_ENSG00000133101
YBR084W (predicted) YMR186W	=	ENSG00000100714_ENSG00000096384
YBR084W (predicted) YBR084W	=	ENSG00000100714_ENSG00000100714
YBR084W (predicted) YPL240C	=	ENSG00000100714_ENSG00000096384
YBR084W (predicted) YPR108W	=	ENSG00000120254_ENSG00000163636
YBR084W (predicted) YGR108W	=	ENSG00000100714_ENSG00000133101
YBR084W (predicted) YBR160W	=	ENSG00000100714_ENSG00000123374
YBR084W (predicted) YGR204W	=	ENSG00000100714_ENSG00000100714
YBR085W (predicted) YMR116C	=	ENSG00000169100_ENSG00000204628
YBR085W (predicted) YDR037W	=	ENSG00000169100_ENSG00000065427
YBR085W (predicted) YER177W	=	ENSG00000169100_ENSG00000128245
YBR085W (predicted) YDR099W	=	ENSG00000169100_ENSG00000128245
YBR085W (predicted) YJR100C	=	ENSG00000169100_ENSG00000188313
YBR086C (predicted) YLR201C	=	ENSG00000074855_ENSG00000088682
YBR087W (known) YBR088C	=	ENSG00000133119_ENSG00000132646
YBR087W (known) YJR068W	=	ENSG00000133119_ENSG00000163918
YBR087W (known) YOR217W	=	ENSG00000133119_ENSG00000035928
YBR087W (known) YOL094C	=	ENSG00000133119_ENSG00000049541
YBR088C (known) YOL094C	=	ENSG00000132646_ENSG00000049541
YBR088C (known) YDR097C	=	ENSG00000132646_ENSG00000116062
YBR088C (known) YJR068W	=	ENSG00000132646_ENSG00000163918
YBR088C (known) YML021C	=	ENSG00000132646_ENSG00000076248
YBR088C (known) YNL290W	=	ENSG00000132646_ENSG00000111445
YBR088C (known) YBR088C	=	ENSG00000132646_ENSG00000132646
YBR088C (known) YCR092C	=	ENSG00000132646_ENSG00000113318
YBR088C (known) YJR043C	=	ENSG00000132646_ENSG00000077514
YBR088C (known) YKL113C	=	ENSG00000132646_ENSG00000168496
YBR088C (known) YDL164C	=	ENSG00000132646_ENSG00000105486
YBR088C (predicted) YOL043C	=	ENSG00000132646_ENSG00000132781
YBR088C (predicted) YCL016C	=	ENSG00000132646_ENSG00000136982
YBR088C (predicted) YNL112W	=	ENSG00000132646_ENSG00000100201
YBR088C (predicted) YCR014C	=	ENSG00000132646_ENSG00000070501
YBR088C (predicted) YGR258C	=	ENSG00000132646_ENSG00000134899
YBR088C (predicted) YOR033C	=	ENSG00000132646_ENSG00000174371
YBR088C (predicted) YDL155W	=	ENSG00000132646_ENSG00000145386
YBR088C (predicted) YNL244C	=	ENSG00000132646_ENSG00000114784
YBR088C (predicted) YLR210W	=	ENSG00000132646_ENSG00000145386
YBR088C (predicted) YJR006W	=	ENSG00000132646_ENSG00000106628
YBR088C (predicted) YBR160W	=	ENSG00000132646_ENSG00000123374
YBR088C (predicted) YDL102W	=	ENSG00000132646_ENSG00000062822
YBR088C (predicted) YGR108W	=	ENSG00000132646_ENSG00000145386
YBR088C (predicted) YEL055C	=	ENSG00000132646_ENSG00000132382
YBR088C (predicted) YPR119W	=	ENSG00000132646_ENSG00000145386
YBR088C (predicted) YNL262W	=	ENSG00000132646_ENSG00000177084
YBR094W (predicted) YBR234C	=	ENSG00000214021_ENSG00000130429
YBR094W (predicted) YDL029W	=	ENSG00000214021_ENSG00000138071
YBR094W (predicted) YNL244C	=	ENSG00000214021_ENSG00000114784
YBR094W (predicted) YIL062C	=	ENSG00000214021_ENSG00000162704/ENSG00000214021_ENSG00000136950
YBR094W (predicted) YNR035C	=	ENSG00000214021_ENSG00000163466
YBR094W (predicted) YJR065C	=	ENSG00000214021_ENSG00000115091/ENSG00000214021_ENSG00000133627
YBR097W (predicted) YDR099W	=	ENSG00000196455_ENSG00000166913/ENSG00000196455_ENSG00000170027
YBR097W (predicted) YER177W	=	ENSG00000196455_ENSG00000166913/ENSG00000196455_ENSG00000170027
YBR101C (known) YLL024C	=	ENSG00000133265_ENSG00000109971/ENSG00000133265_ENSG00000126803
YBR101C (predicted) YER103W	=	ENSG00000133265_ENSG00000126803/ENSG00000133265_ENSG00000109971
YBR102C (predicted) YDL051W	=	ENSG00000116903_ENSG00000104164
YBR102C (predicted) YNR006W	=	ENSG00000116903_ENSG00000185359
YBR109C (known) YFL039C	=	ENSG00000092841_ENSG00000075624
YBR109C (predicted) YNL244C	=	ENSG00000092841_ENSG00000114784
YBR109C (predicted) YPR016C	=	ENSG00000092841_ENSG00000126005
YBR109C (predicted) YGR280C	=	ENSG00000092841_ENSG00000104637
YBR111C (predicted) YDR159W	=	ENSG00000165609_ENSG00000160294
YBR111C (predicted) YGL208W	=	ENSG00000165609_ENSG00000111725
YBR111C (predicted) YPR016C	=	ENSG00000165609_ENSG00000126005
YBR111C (predicted) YER027C	=	ENSG00000165609_ENSG00000111725
YBR117C (predicted) YNL244C	=	ENSG00000163931_ENSG00000114784
YBR117C (predicted) YLR085C	=	ENSG00000163931_ENSG00000075089
YBR118W (predicted) YOR261C	=	ENSG00000156508_ENSG00000175390
YBR118W (predicted) YDR424C	=	ENSG00000156508_ENSG00000088986
YBR118W (predicted) YLL009C	=	ENSG00000156508_ENSG00000138495
YBR118W (predicted) YOL097C	=	ENSG00000156508_ENSG00000140105
YBR118W (predicted) YKL095W	=	ENSG00000156508_ENSG00000104957
YBR118W (predicted) YPR175W	=	ENSG00000156508_ENSG00000100479
YBR118W (predicted) YDR460W	=	ENSG00000156508_ENSG00000020426
YBR118W (predicted) YKL001C	=	ENSG00000156508_ENSG00000138801
YBR118W (predicted) YNL290W	=	ENSG00000156508_ENSG00000111445
YBR118W (predicted) YKR017C	=	ENSG00000156508_ENSG00000177479
YBR118W (predicted) YDL081C	=	ENSG00000156508_ENSG00000137818
YBR118W (predicted) YLR438C-A	=	ENSG00000156508_ENSG00000170860
YBR118W (predicted) YOL071W	=	ENSG00000156508_ENSG00000167985
YBR118W (predicted) YDL130W	=	ENSG00000156508_ENSG00000137818
YBR118W (predicted) YJR010W	=	ENSG00000156508_ENSG00000138801
YBR118W (predicted) YLR427W	=	ENSG00000156508_ENSG00000022840
YBR118W (predicted) YNL312W	=	ENSG00000156508_ENSG00000117748
YBR118W (predicted) YPR168W	=	ENSG00000156508_ENSG00000133398
YBR118W (predicted) YIL021W	=	ENSG00000156508_ENSG00000102978
YBR118W (predicted) YMR236W	=	ENSG00000156508_ENSG00000085231
YBR118W (predicted) YBR135W	=	ENSG00000156508_ENSG00000123975
YBR118W (predicted) YDL097C	=	ENSG00000156508_ENSG00000108671
YBR118W (predicted) YGR038W	=	ENSG00000156508_ENSG00000172057
YBR118W (predicted) YMR276W	=	ENSG00000156508_ENSG00000160803
YBR118W (predicted) YGL096W	=	ENSG00000156508_ENSG00000177426
YBR118W (predicted) YGR195W	=	ENSG00000156508_ENSG00000178896
YBR118W (predicted) YLR350W	=	ENSG00000156508_ENSG00000172057
YBR118W (predicted) YPL177C	=	ENSG00000156508_ENSG00000177426
YBR118W (predicted) YOR020C	=	ENSG00000156508_ENSG00000115541
YBR133C (known) YBR133C	=	ENSG00000100462_ENSG00000100462
YBR133C (predicted) YHL014C	=	ENSG00000100462_ENSG00000138430
YBR133C (predicted) YMR277W	=	ENSG00000100462_ENSG00000060069
YBR133C (predicted) YGR058W	=	ENSG00000100462_ENSG00000014216
YBR135W (known) YPR119W	=	ENSG00000123975_ENSG00000134057
YBR135W (known) YBR135W	=	ENSG00000173207_ENSG00000173207/ENSG00000123975_ENSG00000123975
YBR135W (known) YBR160W	=	ENSG00000173207_ENSG00000170312/ENSG00000173207_ENSG00000108504/ENSG00000173207_ENSG00000123374
YBR135W (known) YDL155W	=	ENSG00000123975_ENSG00000134057
YBR135W (known) YGR108W	=	ENSG00000123975_ENSG00000134057
YBR135W (known) YLR210W	=	ENSG00000123975_ENSG00000134057
YBR135W (predicted) YGR098C	=	ENSG00000123975_ENSG00000135476
YBR135W (predicted) YDR328C	=	ENSG00000173207_ENSG00000113558
YBR135W (predicted) YIR026C	=	ENSG00000173207_ENSG00000120129
YBR135W (predicted) YPR080W	=	ENSG00000123975_ENSG00000156508
YBR136W (predicted) YDR299W	=	ENSG00000175054_ENSG00000108270
YBR139W (known) YBR139W	=	ENSG00000064601_ENSG00000064601
YBR139W (predicted) YMR297W	=	ENSG00000064601_ENSG00000064601
YBR142W (predicted) YDR050C	=	ENSG00000089737_ENSG00000111669
YBR142W (predicted) YJR078W	=	ENSG00000089737_ENSG00000131203
YBR142W (predicted) YDR375C	=	ENSG00000089737_ENSG00000074582
YBR142W (predicted) YER107C	=	ENSG00000089737_ENSG00000101146
YBR142W (predicted) YMR186W	=	ENSG00000089737_ENSG00000096384
YBR142W (predicted) YNL055C	=	ENSG00000089737_ENSG00000078668
YBR142W (predicted) YJR017C	=	ENSG00000089737_ENSG00000127445
YBR142W (predicted) YJL034W	=	ENSG00000089737_ENSG00000044574
YBR142W (predicted) YKR059W	=	ENSG00000089737_ENSG00000156976
YBR142W (predicted) YJL138C	=	ENSG00000089737_ENSG00000156976
YBR142W (predicted) YIL114C	=	ENSG00000089737_ENSG00000078668
YBR142W (predicted) YPL240C	=	ENSG00000089737_ENSG00000096384
YBR154C (known) YJL140W	=	ENSG00000099817_ENSG00000144231
YBR154C (known) YNL248C	=	ENSG00000099817_ENSG00000137054
YBR154C (known) YDR404C	=	ENSG00000099817_ENSG00000168002
YBR154C (known) YDL140C	=	ENSG00000099817_ENSG00000181222
YBR154C (known) YPR187W	=	ENSG00000099817_ENSG00000100142
YBR154C (known) YIL021W	=	ENSG00000099817_ENSG00000102978
YBR154C (known) YOR224C	=	ENSG00000099817_ENSG00000163882
YBR154C (predicted) YOR210W	=	ENSG00000099817_ENSG00000177700
YBR154C (predicted) YPR168W	=	ENSG00000099817_ENSG00000133398
YBR154C (predicted) YBR154C	=	ENSG00000099817_ENSG00000099817
YBR154C (predicted) YPR086W	=	ENSG00000099817_ENSG00000137947
YBR155W (predicted) YJL172W	=	ENSG00000113312_ENSG00000114786
YBR155W (predicted) YHR005C	=	ENSG00000113312_ENSG00000060558/ENSG00000113312_ENSG00000087460/ENSG00000113312_ENSG00000156052
YBR155W (predicted) YER020W	=	ENSG00000113312_ENSG00000087460/ENSG00000113312_ENSG00000156052/ENSG00000113312_ENSG00000060558
YBR160W (known) YMR036C	=	ENSG00000170312_ENSG00000158402/ENSG00000123374_ENSG00000101224
YBR160W (known) YJL187C	=	ENSG00000170312_ENSG00000127564/ENSG00000170312_ENSG00000166483
YBR160W (known) YDL155W	=	ENSG00000170312_ENSG00000157456/ENSG00000170312_ENSG00000133101/ENSG00000170312_ENSG00000145386/ENSG00000170312_ENSG00000134057/ENSG00000123374_ENSG00000147082/ENSG00000123374_ENSG00000157456/ENSG00000123374_ENSG00000133101/ENSG00000123374_ENSG00000145386
YBR160W (known) YML065W	=	ENSG00000123374_ENSG00000085840
YBR160W (known) YGR109C	=	ENSG00000170312_ENSG00000105173/ENSG00000108504_ENSG00000175305/ENSG00000123374_ENSG00000175305/ENSG00000123374_ENSG00000105173
YBR160W (known) YBR160W	=	ENSG00000123374_ENSG00000123374
YBR160W (known) YPR119W	=	ENSG00000170312_ENSG00000133101/ENSG00000170312_ENSG00000134057/ENSG00000170312_ENSG00000157456/ENSG00000170312_ENSG00000145386/ENSG00000123374_ENSG00000133101/ENSG00000123374_ENSG00000147082/ENSG00000123374_ENSG00000157456/ENSG00000123374_ENSG00000145386
YBR160W (known) YLR210W	=	ENSG00000170312_ENSG00000133101/ENSG00000170312_ENSG00000157456/ENSG00000170312_ENSG00000134057/ENSG00000170312_ENSG00000145386/ENSG00000123374_ENSG00000133101/ENSG00000123374_ENSG00000147082/ENSG00000123374_ENSG00000157456/ENSG00000123374_ENSG00000145386
YBR160W (known) YGR108W	=	ENSG00000170312_ENSG00000157456/ENSG00000170312_ENSG00000145386/ENSG00000170312_ENSG00000133101/ENSG00000170312_ENSG00000134057/ENSG00000123374_ENSG00000157456/ENSG00000123374_ENSG00000145386/ENSG00000123374_ENSG00000133101/ENSG00000123374_ENSG00000147082
YBR160W (known) YEL032W	=	ENSG00000123374_ENSG00000112118
YBR160W (known) YPR120C	=	ENSG00000170312_ENSG00000105173/ENSG00000108504_ENSG00000175305/ENSG00000123374_ENSG00000105173/ENSG00000123374_ENSG00000175305
YBR160W (predicted) YIL173W	=	ENSG00000123374_ENSG00000134243
YBR160W (predicted) YGR010W	=	ENSG00000123374_ENSG00000164687
YBR160W (predicted) YGR204W	=	ENSG00000123374_ENSG00000100714
YBR160W (predicted) YDR139C	=	ENSG00000123374_ENSG00000129559
YBR160W (predicted) YMR143W	=	ENSG00000123374_ENSG00000105193
YBR160W (predicted) YDL102W	=	ENSG00000123374_ENSG00000062822
YBR160W (predicted) YDL108W	=	ENSG00000170312_ENSG00000134058/ENSG00000123374_ENSG00000134058
YBR160W (predicted) YER165W	=	ENSG00000123374_ENSG00000070756
YBR160W (predicted) YLR178C	=	ENSG00000123374_ENSG00000089220
YBR160W (predicted) YMR120C	=	ENSG00000123374_ENSG00000138363
YBR160W (predicted) YNR065C	=	ENSG00000123374_ENSG00000134243
YBR160W (predicted) YOR367W	=	ENSG00000123374_ENSG00000158710
YBR160W (predicted) YLL060C	=	ENSG00000123374_ENSG00000213366
YBR160W (predicted) YLR179C	=	ENSG00000123374_ENSG00000089220
YBR160W (predicted) YLR306W	=	ENSG00000123374_ENSG00000130725
YBR160W (predicted) YOL076W	=	ENSG00000123374_ENSG00000111300
YBR160W (predicted) YPR025C	=	ENSG00000123374_ENSG00000134480
YBR160W (predicted) YLR328W	=	ENSG00000123374_ENSG00000164687
YBR160W (predicted) YJL222W	=	ENSG00000123374_ENSG00000134243
YBR160W (predicted) YDL083C	=	ENSG00000123374_ENSG00000105193
YBR160W (predicted) YOR265W	=	ENSG00000123374_ENSG00000171530
YBR160W (predicted) YNL025C	=	ENSG00000108504_ENSG00000112237
YBR160W (predicted) YPL127C	=	ENSG00000123374_ENSG00000184357
YBR160W (predicted) YGR098C	=	ENSG00000170312_ENSG00000135476
YBR160W (predicted) YDL014W	=	ENSG00000123374_ENSG00000105202
YBR160W (predicted) YNL110C	=	ENSG00000170312_ENSG00000155438
YBR160W (predicted) YLR028C	=	ENSG00000123374_ENSG00000138363
YBR160W (predicted) YER133W	=	ENSG00000170312_ENSG00000172531/ENSG00000123374_ENSG00000172531
YBR160W (predicted) YDL164C	=	ENSG00000123374_ENSG00000105486
YBR164C (predicted) YOR119C	=	ENSG00000120805_ENSG00000101782
YBR169C (predicted) YMR186W	=	ENSG00000120694_ENSG00000096384
YBR169C (predicted) YLR418C	=	ENSG00000170606_ENSG00000134371
YBR169C (predicted) YGL208W	=	ENSG00000164070_ENSG00000111725
YBR169C (predicted) YPL240C	=	ENSG00000120694_ENSG00000096384
YBR169C (predicted) YER027C	=	ENSG00000164070_ENSG00000111725
YBR169C (predicted) YPR016C	=	ENSG00000164070_ENSG00000126005
YBR173C (known) YPR103W	=	ENSG00000132963_ENSG00000100804
YBR173C (predicted) YJL001W	=	ENSG00000132963_ENSG00000142507
YBR173C (predicted) YOR157C	=	ENSG00000132963_ENSG00000136930
YBR175W (predicted) YGR003W	=	ENSG00000196981_ENSG00000158290/ENSG00000196363_ENSG00000158290/ENSG00000196363_ENSG00000139842
YBR175W (predicted) YML049C	=	ENSG00000196981_ENSG00000167986/ENSG00000196363_ENSG00000167986
YBR175W (predicted) YNL129W	=	ENSG00000196363_ENSG00000151332
YBR175W (predicted) YMR131C	=	ENSG00000196981_ENSG00000105447/ENSG00000196363_ENSG00000105447
YBR181C (predicted) YOL139C	=	ENSG00000137154_ENSG00000151247
YBR181C (predicted) YPL240C	=	ENSG00000137154_ENSG00000096384
YBR181C (predicted) YMR186W	=	ENSG00000137154_ENSG00000096384
YBR181C (predicted) YMR125W	=	ENSG00000137154_ENSG00000136937
YBR182C (predicted) YPL089C	=	ENSG00000064489_ENSG00000064489/ENSG00000081189_ENSG00000081189
YBR182C (predicted) YNL021W	=	ENSG00000068305_ENSG00000068024/ENSG00000068305_ENSG00000048052
YBR182C (predicted) YBR182C	=	ENSG00000064489_ENSG00000064489/ENSG00000081189_ENSG00000081189
YBR186W (predicted) YDL188C	=	ENSG00000071539_ENSG00000113575
YBR186W (predicted) YGL221C	=	ENSG00000071539_ENSG00000196290
YBR186W (predicted) YMR130W	=	ENSG00000071539_ENSG00000119431
YBR186W (predicted) YDL134C	=	ENSG00000071539_ENSG00000113575
YBR186W (predicted) YKL067W	=	ENSG00000071539_ENSG00000103200
YBR186W (predicted) YJR100C	=	ENSG00000071539_ENSG00000114698/ENSG00000071539_ENSG00000187838
YBR186W (predicted) YIR027C	=	ENSG00000071539_ENSG00000072832
YBR186W (predicted) YML087C	=	ENSG00000071539_ENSG00000166394
YBR186W (predicted) YML125C	=	ENSG00000071539_ENSG00000166394
YBR186W (predicted) YIL043C	=	ENSG00000071539_ENSG00000166394
YBR186W (predicted) YLR277C	=	ENSG00000071539_ENSG00000127054
YBR186W (predicted) YHR029C	=	ENSG00000071539_ENSG00000108187
YBR186W (predicted) YBR186W	=	ENSG00000071539_ENSG00000071539
YBR189W (predicted) YGR208W	=	ENSG00000170889_ENSG00000146733
YBR189W (predicted) YCR087C-A	=	ENSG00000170889_ENSG00000145220
YBR189W (predicted) YGL208W	=	ENSG00000170889_ENSG00000111725
YBR189W (predicted) YFL039C	=	ENSG00000170889_ENSG00000075624
YBR189W (predicted) YER093C	=	ENSG00000170889_ENSG00000164327
YBR189W (predicted) YNL244C	=	ENSG00000170889_ENSG00000114784
YBR189W (predicted) YER027C	=	ENSG00000170889_ENSG00000111725
YBR196C (predicted) YBR196C	=	ENSG00000105220_ENSG00000105220
YBR198C (known) YDR167W	=	ENSG00000148835_ENSG00000166337
YBR198C (known) YGR252W	=	ENSG00000148835_ENSG00000108773/ENSG00000135801_ENSG00000108773/ENSG00000135801_ENSG00000114166
YBR198C (known) YER148W	=	ENSG00000148835_ENSG00000112592
YBR202W (known) YBR202W	=	ENSG00000166508_ENSG00000166508
YBR202W (known) YEL032W	=	ENSG00000166508_ENSG00000112118
YBR202W (known) YIL150C	=	ENSG00000166508_ENSG00000065328
YBR202W (known) YPR019W	=	ENSG00000166508_ENSG00000104738
YBR202W (known) YGL201C	=	ENSG00000166508_ENSG00000076003
YBR202W (known) YLR274W	=	ENSG00000166508_ENSG00000100297
YBR202W (predicted) YER027C	=	ENSG00000166508_ENSG00000111725
YBR202W (predicted) YNL001W	=	ENSG00000166508_ENSG00000152684
YBR202W (predicted) YPR162C	=	ENSG00000166508_ENSG00000115947
YBR202W (predicted) YGL208W	=	ENSG00000166508_ENSG00000111725
YBR202W (predicted) YNL129W	=	ENSG00000166508_ENSG00000151332
YBR202W (predicted) YGR280C	=	ENSG00000166508_ENSG00000104637
YBR210W (predicted) YNR029C	=	ENSG00000143771_ENSG00000147996
YBR210W (predicted) YGL208W	=	ENSG00000143771_ENSG00000111725
YBR210W (predicted) YER027C	=	ENSG00000143771_ENSG00000111725
YBR217W (known) YPL149W	=	ENSG00000145782_ENSG00000057663
YBR217W (known) YGL245W	=	ENSG00000145782_ENSG00000136628
YBR217W (known) YNR007C	=	ENSG00000145782_ENSG00000144848
YBR217W (predicted) YDR168W	=	ENSG00000145782_ENSG00000105401
YBR217W (predicted) YMR194W	=	ENSG00000145782_ENSG00000130255
YBR217W (predicted) YDL160C	=	ENSG00000145782_ENSG00000110367
YBR217W (predicted) YMR288W	=	ENSG00000145782_ENSG00000115524
YBR217W (predicted) YLR388W	=	ENSG00000145782_ENSG00000213741
YBR217W (predicted) YIR009W	=	ENSG00000145782_ENSG00000125870
YBR217W (predicted) YJL203W	=	ENSG00000145782_ENSG00000099995
YBR217W (predicted) YJR100C	=	ENSG00000145782_ENSG00000188313
YBR217W (predicted) YGL047W	=	ENSG00000145782_ENSG00000164164
YBR217W (predicted) YPL249C-A	=	ENSG00000145782_ENSG00000130255
YBR217W (predicted) YDL061C	=	ENSG00000145782_ENSG00000213741
YBR221C (known) YBR221C	=	ENSG00000168291_ENSG00000168291
YBR221C (known) YER178W	=	ENSG00000168291_ENSG00000131828
YBR223C (known) YBR223C	=	ENSG00000042088_ENSG00000042088
YBR227C (predicted) YDR267C	=	ENSG00000166855_ENSG00000144021
YBR229C (predicted) YPR016C	=	ENSG00000089597_ENSG00000126005
YBR229C (predicted) YGR108W	=	ENSG00000089597_ENSG00000133101
YBR229C (predicted) YPR119W	=	ENSG00000089597_ENSG00000133101
YBR229C (predicted) YNL055C	=	ENSG00000089597_ENSG00000213585
YBR229C (predicted) YIL114C	=	ENSG00000089597_ENSG00000213585
YBR229C (predicted) YLR210W	=	ENSG00000089597_ENSG00000133101
YBR229C (predicted) YDL155W	=	ENSG00000089597_ENSG00000133101
YBR233W (predicted) YDL064W	=	ENSG00000165119_ENSG00000103275
YBR233W (predicted) YKL067W	=	ENSG00000169564_ENSG00000011052
YBR233W (predicted) YNL243W	=	ENSG00000165119_ENSG00000137076
YBR233W (predicted) YOL006C	=	ENSG00000165119_ENSG00000198900
YBR233W (predicted) YHL012W	=	ENSG00000169564_ENSG00000169764
YBR233W (predicted) YLR085C	=	ENSG00000169564_ENSG00000075089
YBR233W (predicted) YBR233W	=	ENSG00000090097_ENSG00000169564/ENSG00000197111_ENSG00000197111/ENSG00000197111_ENSG00000169564/ENSG00000165119_ENSG00000165119/ENSG00000165119_ENSG00000169564
YBR233W (predicted) YKL035W	=	ENSG00000169564_ENSG00000169764
YBR233W (predicted) YLR116W	=	ENSG00000090097_ENSG00000112531/ENSG00000197111_ENSG00000112531/ENSG00000165119_ENSG00000121774/ENSG00000165119_ENSG00000112531/ENSG00000165119_ENSG00000131773/ENSG00000169564_ENSG00000112531
YBR233W (predicted) YNL244C	=	ENSG00000169564_ENSG00000114784
YBR233W (predicted) YOL060C	=	ENSG00000165119_ENSG00000168763
YBR234C (known) YDL029W	=	ENSG00000130429_ENSG00000138071
YBR234C (known) YNR035C	=	ENSG00000130429_ENSG00000163466
YBR234C (known) YIL062C	=	ENSG00000130429_ENSG00000162704
YBR234C (known) YJR065C	=	ENSG00000130429_ENSG00000133627/ENSG00000013455_ENSG00000133627
YBR241C (predicted) YOR261C	=	ENSG00000117394_ENSG00000168090
YBR241C (predicted) YNR065C	=	ENSG00000181856_ENSG00000134243
YBR241C (predicted) YJL222W	=	ENSG00000181856_ENSG00000134243
YBR241C (predicted) YIL173W	=	ENSG00000181856_ENSG00000134243
YBR244W (predicted) YBR244W	=	ENSG00000197582_ENSG00000197582
YBR244W (predicted) YOR007C	=	ENSG00000116157_ENSG00000104969
YBR244W (predicted) YKL026C	=	ENSG00000197582_ENSG00000197582
YBR244W (predicted) YIR037W	=	ENSG00000197582_ENSG00000197582
YBR244W (predicted) YMR276W	=	ENSG00000116157_ENSG00000160803
YBR252W (predicted) YBR252W	=	ENSG00000128951_ENSG00000128951
YBR252W (predicted) YGR280C	=	ENSG00000128951_ENSG00000104637
YBR254C (known) YKR068C	=	ENSG00000167515_ENSG00000054116
YBR254C (predicted) YOR393W	=	ENSG00000196459_ENSG00000074800
YBR254C (predicted) YGR254W	=	ENSG00000196459_ENSG00000074800
YBR254C (predicted) YMR323W	=	ENSG00000196459_ENSG00000074800
YBR254C (predicted) YHR174W	=	ENSG00000196459_ENSG00000074800
YBR254C (predicted) YPL281C	=	ENSG00000196459_ENSG00000074800
YBR257W (known) YNL221C	=	ENSG00000105171_ENSG00000104356
YBR257W (predicted) YBR257W	=	ENSG00000105171_ENSG00000105171
YBR261C (predicted) YOL021C	=	ENSG00000148335_ENSG00000083520
YBR263W (predicted) YGL208W	=	ENSG00000182199_ENSG00000111725
YBR263W (predicted) YER020W	=	ENSG00000182199_ENSG00000087460
YBR263W (predicted) YER027C	=	ENSG00000182199_ENSG00000111725
YBR263W (predicted) YHR005C	=	ENSG00000182199_ENSG00000087460
YBR263W (predicted) YNL244C	=	ENSG00000182199_ENSG00000114784
YBR263W (predicted) YPR016C	=	ENSG00000182199_ENSG00000126005
YBR273C (predicted) YDR358W	=	ENSG00000144224_ENSG00000141198
YBR273C (predicted) YHR108W	=	ENSG00000144224_ENSG00000141198
YBR273C (predicted) YER125W	=	ENSG00000162191_ENSG00000198742
YBR276C (predicted) YNR035C	=	ENSG00000084112_ENSG00000163466
YBR276C (predicted) YNL044W	=	ENSG00000081721_ENSG00000105404
YBR276C (predicted) YLL050C	=	ENSG00000084112_ENSG00000172757
YBR276C (predicted) YDR099W	=	ENSG00000141298_ENSG00000164924/ENSG00000084112_ENSG00000164924
YBR276C (predicted) YER177W	=	ENSG00000141298_ENSG00000164924/ENSG00000084112_ENSG00000164924
YBR278W (known) YPR175W	=	ENSG00000115350_ENSG00000100479
YBR278W (known) YNL262W	=	ENSG00000115350_ENSG00000177084
YBR278W (known) YDR121W	=	ENSG00000115350_ENSG00000148229
YBR291C (predicted) YER177W	=	ENSG00000175567_ENSG00000166913/ENSG00000175567_ENSG00000164924/ENSG00000175567_ENSG00000134308/ENSG00000175567_ENSG00000170027/ENSG00000175564_ENSG00000166913/ENSG00000175564_ENSG00000164924/ENSG00000175564_ENSG00000134308/ENSG00000175564_ENSG00000170027
YBR291C (predicted) YNL001W	=	ENSG00000115840_ENSG00000152684
YBR291C (predicted) YOR258W	=	ENSG00000115840_ENSG00000039650
YBR291C (predicted) YDR099W	=	ENSG00000175567_ENSG00000164924/ENSG00000175567_ENSG00000166913/ENSG00000175567_ENSG00000134308/ENSG00000175567_ENSG00000170027/ENSG00000175564_ENSG00000164924/ENSG00000175564_ENSG00000166913/ENSG00000175564_ENSG00000134308/ENSG00000175564_ENSG00000170027
YBR299W (predicted) YGR231C	=	ENSG00000168003_ENSG00000215021
YCL008C (known) YNR006W	=	ENSG00000074319_ENSG00000185359
YCL008C (known) YPL065W	=	ENSG00000074319_ENSG00000160948
YCL008C (predicted) YHR108W	=	ENSG00000074319_ENSG00000100083/ENSG00000074319_ENSG00000125447
YCL008C (predicted) YOR275C	=	ENSG00000074319_ENSG00000170248
YCL008C (predicted) YPL240C	=	ENSG00000134333_ENSG00000096384
YCL008C (predicted) YGL173C	=	ENSG00000134333_ENSG00000114127
YCL008C (predicted) YMR186W	=	ENSG00000134333_ENSG00000096384
YCL008C (predicted) YDR358W	=	ENSG00000074319_ENSG00000100083/ENSG00000074319_ENSG00000125447
YCL008C (predicted) YPL002C	=	ENSG00000074319_ENSG00000159210
YCL008C (predicted) YGR002C	=	ENSG00000074319_ENSG00000178028
YCL008C (predicted) YCL008C	=	ENSG00000134333_ENSG00000134333/ENSG00000111716_ENSG00000111716/ENSG00000074319_ENSG00000074319
YCL037C (predicted) YER177W	=	ENSG00000155506_ENSG00000166913/ENSG00000155506_ENSG00000164924/ENSG00000155506_ENSG00000134308/ENSG00000155506_ENSG00000170027/ENSG00000155506_ENSG00000128245
YCL037C (predicted) YNL244C	=	ENSG00000155506_ENSG00000114784
YCL037C (predicted) YDR099W	=	ENSG00000155506_ENSG00000128245/ENSG00000155506_ENSG00000164924/ENSG00000155506_ENSG00000166913/ENSG00000155506_ENSG00000134308/ENSG00000155506_ENSG00000170027
YCL039W (predicted) YMR131C	=	ENSG00000162923_ENSG00000105447
YCL039W (predicted) YML049C	=	ENSG00000162923_ENSG00000167986
YCL039W (predicted) YGR003W	=	ENSG00000162923_ENSG00000158290
YCL040W (predicted) YMR276W	=	ENSG00000159399_ENSG00000160803/ENSG00000159399_ENSG00000135018
YCL040W (predicted) YGR254W	=	ENSG00000156515_ENSG00000111674
YCL040W (predicted) YOR393W	=	ENSG00000156515_ENSG00000111674
YCL040W (predicted) YHR174W	=	ENSG00000156515_ENSG00000111674
YCL040W (predicted) YMR323W	=	ENSG00000156515_ENSG00000111674
YCL040W (predicted) YJL155C	=	ENSG00000106633_ENSG00000158571
YCL040W (predicted) YPL281C	=	ENSG00000156515_ENSG00000111674
YCL043C (predicted) YKR026C	=	ENSG00000155660_ENSG00000111361
YCL043C (predicted) YDR518W	=	ENSG00000167004_ENSG00000167004
YCL043C (predicted) YER027C	=	ENSG00000155660_ENSG00000111725
YCL043C (predicted) YPL149W	=	ENSG00000185624_ENSG00000057663
YCL043C (predicted) YNL243W	=	ENSG00000167004_ENSG00000137076
YCL043C (predicted) YHR156C	=	ENSG00000185624_ENSG00000169217
YCL043C (predicted) YCL043C	=	ENSG00000167004_ENSG00000167004
YCL043C (predicted) YDL132W	=	ENSG00000185624_ENSG00000108094
YCL043C (predicted) YGL208W	=	ENSG00000155660_ENSG00000111725
YCL064C (predicted) YNL126W	=	ENSG00000139410_ENSG00000137822
YCL064C (predicted) YCL064C	=	ENSG00000139410_ENSG00000139410
YCL068C (predicted) YGR231C	=	ENSG00000109756_ENSG00000215021
YCR005C (predicted) YPR016C	=	ENSG00000062485_ENSG00000126005
YCR009C (predicted) YKL179C	=	ENSG00000136717_ENSG00000160967
YCR009C (predicted) YOR112W	=	ENSG00000078053_ENSG00000142186
YCR012W (known) YMR186W	=	ENSG00000102144_ENSG00000096384
YCR012W (predicted) YPL240C	=	ENSG00000102144_ENSG00000096384
YCR014C (predicted) YCR014C	=	ENSG00000166169_ENSG00000166169
YCR031C (predicted) YHR207C	=	ENSG00000164587_ENSG00000143499
YCR031C (predicted) YGR280C	=	ENSG00000164587_ENSG00000104637
YCR031C (predicted) YMR236W	=	ENSG00000164587_ENSG00000085231
YCR031C (predicted) YCR087C-A	=	ENSG00000164587_ENSG00000145220
YCR031C (predicted) YNL244C	=	ENSG00000164587_ENSG00000114784
YCR032W (predicted) YCR032W	=	ENSG00000198589_ENSG00000198589
YCR032W (predicted) YNL243W	=	ENSG00000172915_ENSG00000137076
YCR042C (known) YER148W	=	ENSG00000064313_ENSG00000112592
YCR042C (predicted) YGR252W	=	ENSG00000064313_ENSG00000108773
YCR047C (predicted) YER027C	=	ENSG00000071462_ENSG00000111725
YCR047C (predicted) YGL208W	=	ENSG00000071462_ENSG00000111725
YCR052W (known) YGR056W	=	ENSG00000066117_ENSG00000163939
YCR052W (known) YLR357W	=	ENSG00000066117_ENSG00000163939
YCR052W (known) YFR037C	=	ENSG00000066117_ENSG00000173473/ENSG00000066117_ENSG00000139613
YCR052W (known) YKR008W	=	ENSG00000066117_ENSG00000163939
YCR052W (predicted) YJL176C	=	ENSG00000066117_ENSG00000173473/ENSG00000066117_ENSG00000139613
YCR052W (predicted) YGL173C	=	ENSG00000108604_ENSG00000114127
YCR054C (predicted) YGR231C	=	ENSG00000130638_ENSG00000215021
YCR057C (predicted) YDR358W	=	ENSG00000160220_ENSG00000141198
YCR057C (predicted) YHR108W	=	ENSG00000160220_ENSG00000141198
YCR083W (predicted) YLR043C	=	ENSG00000100348_ENSG00000100348
YCR083W (predicted) YDL216C	=	ENSG00000136810_ENSG00000121022
YCR083W (predicted) YCR083W	=	ENSG00000100348_ENSG00000100348
YCR083W (predicted) YPR108W	=	ENSG00000091164_ENSG00000163636
YCR083W (predicted) YGR209C	=	ENSG00000100348_ENSG00000100348
YCR087C-A (predicted) YLR009W	=	ENSG00000145220_ENSG00000137876
YCR087C-A (predicted) YOR312C	=	ENSG00000145220_ENSG00000105640
YCR087C-A (predicted) YKL172W	=	ENSG00000145220_ENSG00000117395
YCR087C-A (predicted) YOR182C	=	ENSG00000145220_ENSG00000149806
YCR087C-A (predicted) YLR344W	=	ENSG00000145220_ENSG00000161970
YCR087C-A (predicted) YJR007W	=	ENSG00000145220_ENSG00000134001
YCR087C-A (predicted) YLR441C	=	ENSG00000145220_ENSG00000145425
YCR087C-A (predicted) YLR406C	=	ENSG00000145220_ENSG00000071082
YCR087C-A (predicted) YLR196W	=	ENSG00000145220_ENSG00000136045
YCR087C-A (predicted) YDL191W	=	ENSG00000145220_ENSG00000136942
YCR087C-A (predicted) YLL008W	=	ENSG00000145220_ENSG00000124228
YCR087C-A (predicted) YNR053C	=	ENSG00000145220_ENSG00000134697
YCR087C-A (predicted) YGR034W	=	ENSG00000145220_ENSG00000161970
YCR087C-A (predicted) YMR242C	=	ENSG00000145220_ENSG00000105640
YCR087C-A (predicted) YDR087C	=	ENSG00000145220_ENSG00000160208
YCR087C-A (predicted) YNL162W	=	ENSG00000145220_ENSG00000102391
YCR087C-A (predicted) YEL055C	=	ENSG00000145220_ENSG00000132382
YCR087C-A (predicted) YGR148C	=	ENSG00000145220_ENSG00000114391
YCR087C-A (predicted) YGL031C	=	ENSG00000145220_ENSG00000114391
YCR087C-A (predicted) YDR025W	=	ENSG00000145220_ENSG00000142534
YCR087C-A (predicted) YPL127C	=	ENSG00000145220_ENSG00000124575
YCR087C-A (predicted) YNL132W	=	ENSG00000145220_ENSG00000135372
YCR087C-A (predicted) YLR287C-A	=	ENSG00000145220_ENSG00000149806
YCR087C-A (predicted) YOR294W	=	ENSG00000145220_ENSG00000179041
YCR087C-A (predicted) YOR063W	=	ENSG00000145220_ENSG00000100316
YCR087C-A (predicted) YLL036C	=	ENSG00000145220_ENSG00000110107
YCR087C-A (predicted) YPL093W	=	ENSG00000145220_ENSG00000107937
YCR087C-A (predicted) YJL191W	=	ENSG00000145220_ENSG00000164587
YCR087C-A (predicted) YLR127C	=	ENSG00000145220_ENSG00000176248
YCR087C-A (predicted) YLR175W	=	ENSG00000145220_ENSG00000130826
YCR087C-A (predicted) YOR293W	=	ENSG00000145220_ENSG00000124614
YCR087C-A (predicted) YDL051W	=	ENSG00000145220_ENSG00000138385
YCR087C-A (predicted) YDL136W	=	ENSG00000145220_ENSG00000136942
YCR087C-A (predicted) YNL189W	=	ENSG00000145220_ENSG00000025800
YCR087C-A (predicted) YDL060W	=	ENSG00000145220_ENSG00000167721
YCR087C-A (predicted) YPL081W	=	ENSG00000145220_ENSG00000170889
YCR087C-A (predicted) YDL075W	=	ENSG00000145220_ENSG00000071082
YCR087C-A (predicted) YDL208W	=	ENSG00000145220_ENSG00000145912
YCR087C-A (predicted) YDL083C	=	ENSG00000145220_ENSG00000105193
YCR087C-A (predicted) YOL077C	=	ENSG00000145220_ENSG00000113460
YCR087C-A (predicted) YER006W	=	ENSG00000145220_ENSG00000163938
YCR087C-A (predicted) YMR143W	=	ENSG00000145220_ENSG00000105193
YCR087C-A (predicted) YDL031W	=	ENSG00000145220_ENSG00000123064
YCR087C-A (predicted) YDL014W	=	ENSG00000145220_ENSG00000105202
YCR087C-A (predicted) YMR230W	=	ENSG00000145220_ENSG00000124614
YCR087C-A (predicted) YPR016C	=	ENSG00000145220_ENSG00000126005
YCR087C-A (predicted) YML063W	=	ENSG00000145220_ENSG00000145425
YCR087C-A (predicted) YOL127W	=	ENSG00000145220_ENSG00000198242
YCR087C-A (predicted) YMR146C	=	ENSG00000145220_ENSG00000084623
YCR087C-A (predicted) YHR141C	=	ENSG00000145220_ENSG00000102391
YCR088W (known) YDR266C	=	ENSG00000113758_ENSG00000167962
YCR088W (predicted) YHR113W	=	ENSG00000136279_ENSG00000123992
YCR088W (predicted) YCR088W	=	ENSG00000136279_ENSG00000136279
YCR088W (predicted) YLR116W	=	ENSG00000180353_ENSG00000112531
YCR088W (predicted) YDR049W	=	ENSG00000085733_ENSG00000163516
YCR088W (predicted) YDR180W	=	ENSG00000113758_ENSG00000164190
YCR088W (predicted) YJL076W	=	ENSG00000113758_ENSG00000164190
YCR092C (known) YOL090W	=	ENSG00000113318_ENSG00000095002
YCR092C (predicted) YOR033C	=	ENSG00000113318_ENSG00000174371
YCR093W (known) YNR052C	=	ENSG00000125107_ENSG00000155508
YCR093W (known) YER068W	=	ENSG00000125107_ENSG00000080802
YCR093W (known) YDL165W	=	ENSG00000125107_ENSG00000111596
YCR107W (predicted) YNL331C	=	ENSG00000162482_ENSG00000053371/ENSG00000162482_ENSG00000162482/ENSG00000053371_ENSG00000053371
YCR107W (predicted) YCR107W	=	ENSG00000162482_ENSG00000162482/ENSG00000162482_ENSG00000053371/ENSG00000053371_ENSG00000053371
YCR107W (predicted) YJR155W	=	ENSG00000162482_ENSG00000162482/ENSG00000162482_ENSG00000053371/ENSG00000053371_ENSG00000053371
YCR107W (predicted) YDL243C	=	ENSG00000162482_ENSG00000162482/ENSG00000162482_ENSG00000053371/ENSG00000053371_ENSG00000053371
YCR107W (predicted) YFL057C	=	ENSG00000162482_ENSG00000162482/ENSG00000162482_ENSG00000053371/ENSG00000053371_ENSG00000053371
YCR107W (predicted) YFL056C	=	ENSG00000162482_ENSG00000053371/ENSG00000162482_ENSG00000162482/ENSG00000053371_ENSG00000053371
YCR107W (predicted) YOL165C	=	ENSG00000162482_ENSG00000053371/ENSG00000162482_ENSG00000162482/ENSG00000053371_ENSG00000053371
YDL003W (known) YIL026C	=	ENSG00000164754_ENSG00000101972/ENSG00000164754_ENSG00000118007
YDL003W (known) YJL074C	=	ENSG00000164754_ENSG00000108055
YDL003W (predicted) YFR031C	=	ENSG00000164754_ENSG00000136824
YDL003W (predicted) YMR076C	=	ENSG00000164754_ENSG00000121892/ENSG00000164754_ENSG00000083642
YDL004W (predicted) YPR108W	=	ENSG00000099624_ENSG00000163636
YDL004W (predicted) YNL244C	=	ENSG00000099624_ENSG00000114784
YDL004W (predicted) YPL149W	=	ENSG00000099624_ENSG00000057663
YDL006W (predicted) YGR264C	=	ENSG00000100034_ENSG00000166986
YDL007W (known) YGL004C	=	ENSG00000100764_ENSG00000175575
YDL007W (known) YHR027C	=	ENSG00000100764_ENSG00000175166
YDL007W (known) YDR394W	=	ENSG00000100764_ENSG00000013275
YDL007W (predicted) YPR108W	=	ENSG00000100764_ENSG00000163636
YDL007W (predicted) YPL149W	=	ENSG00000100764_ENSG00000057663
YDL014W (predicted) YOL006C	=	ENSG00000105202_ENSG00000198900
YDL014W (predicted) YHR114W	=	ENSG00000105202_ENSG00000165912
YDL014W (predicted) YDR267C	=	ENSG00000105202_ENSG00000144021
YDL014W (predicted) YDL216C	=	ENSG00000105202_ENSG00000121022
YDL014W (predicted) YDL234C	=	ENSG00000105202_ENSG00000104946
YDL014W (predicted) YOR119C	=	ENSG00000105202_ENSG00000101782
YDL017W (predicted) YNL261W	=	ENSG00000097046_ENSG00000164815
YDL017W (predicted) YEL032W	=	ENSG00000097046_ENSG00000112118
YDL017W (predicted) YIL150C	=	ENSG00000097046_ENSG00000065328
YDL029W (known) YIL062C	=	ENSG00000138071_ENSG00000162704
YDL029W (known) YJR065C	=	ENSG00000138071_ENSG00000115091/ENSG00000138071_ENSG00000133627
YDL029W (predicted) YNL244C	=	ENSG00000138071_ENSG00000114784
YDL030W (known) YPL213W	=	ENSG00000183431_ENSG00000131876
YDL030W (known) YJL203W	=	ENSG00000183431_ENSG00000099995
YDL040C (predicted) YER125W	=	ENSG00000172766_ENSG00000198742
YDL042C (predicted) YMR284W	=	ENSG00000096717_ENSG00000196419
YDL042C (predicted) YPL127C	=	ENSG00000096717_ENSG00000184357
YDL042C (predicted) YPL149W	=	ENSG00000096717_ENSG00000057663
YDL042C (predicted) YHR171W	=	ENSG00000096717_ENSG00000197548
YDL042C (predicted) YNL031C	=	ENSG00000096717_ENSG00000168148
YDL045C (predicted) YDL045C	=	ENSG00000160688_ENSG00000160688
YDL045C (predicted) YMR178W	=	ENSG00000160688_ENSG00000160688
YDL047W (predicted) YDR075W	=	ENSG00000119414_ENSG00000149923
YDL051W (predicted) YGL208W	=	ENSG00000138385_ENSG00000111725
YDL051W (predicted) YIL144W	=	ENSG00000104164_ENSG00000080986
YDL051W (predicted) YKL067W	=	ENSG00000138385_ENSG00000011052
YDL051W (predicted) YDR313C	=	ENSG00000104164_ENSG00000175895
YDL051W (predicted) YDL051W	=	ENSG00000104164_ENSG00000104164
YDL051W (predicted) YER027C	=	ENSG00000138385_ENSG00000111725
YDL055C (predicted) YDL055C	=	ENSG00000173540_ENSG00000144591
YDL060W (predicted) YNL244C	=	ENSG00000167721_ENSG00000114784
YDL060W (predicted) YER027C	=	ENSG00000167721_ENSG00000111725
YDL060W (predicted) YGL208W	=	ENSG00000167721_ENSG00000111725
YDL060W (predicted) YGR280C	=	ENSG00000167721_ENSG00000104637
YDL061C (predicted) YNL244C	=	ENSG00000213741_ENSG00000114784
YDL064W (known) YER095W	=	ENSG00000103275_ENSG00000051180
YDL064W (known) YDR510W	=	ENSG00000103275_ENSG00000184900/ENSG00000103275_ENSG00000116030
YDL064W (predicted) YNL244C	=	ENSG00000103275_ENSG00000114784
YDL064W (predicted) YML032C	=	ENSG00000103275_ENSG00000002016
YDL064W (predicted) YNR006W	=	ENSG00000103275_ENSG00000185359
YDL064W (predicted) YDR390C	=	ENSG00000103275_ENSG00000126261
YDL064W (predicted) YJL093C	=	ENSG00000103275_ENSG00000135750
YDL064W (predicted) YDR190C	=	ENSG00000103275_ENSG00000175792
YDL064W (predicted) YLR025W	=	ENSG00000103275_ENSG00000101421
YDL064W (predicted) YPR016C	=	ENSG00000103275_ENSG00000126005
YDL064W (predicted) YKL210W	=	ENSG00000103275_ENSG00000130985
YDL064W (predicted) YPR180W	=	ENSG00000103275_ENSG00000142230
YDL064W (predicted) YJR099W	=	ENSG00000103275_ENSG00000154277
YDL065C (known) YMR026C	=	ENSG00000162735_ENSG00000108733
YDL065C (known) YDR265W	=	ENSG00000162735_ENSG00000157911
YDL065C (known) YGL153W	=	ENSG00000162735_ENSG00000142655
YDL065C (predicted) YLR191W	=	ENSG00000162735_ENSG00000162928
YDL065C (predicted) YPL147W	=	ENSG00000162735_ENSG00000117528/ENSG00000162735_ENSG00000173208/ENSG00000162735_ENSG00000101986
YDL066W (predicted) YDL066W	=	ENSG00000138413_ENSG00000138413
YDL066W (predicted) YNL009W	=	ENSG00000138413_ENSG00000138413
YDL066W (predicted) YLR174W	=	ENSG00000138413_ENSG00000138413
YDL072C (predicted) YHL003C	=	ENSG00000185825_ENSG00000067167
YDL072C (predicted) YKL008C	=	ENSG00000185825_ENSG00000067167
YDL072C (predicted) YJL097W	=	ENSG00000185825_ENSG00000206527
YDL072C (predicted) YDR411C	=	ENSG00000185825_ENSG00000136986
YDL074C (predicted) YMR125W	=	ENSG00000103549_ENSG00000136937
YDL075W (predicted) YNL244C	=	ENSG00000071082_ENSG00000114784
YDL075W (predicted) YGL208W	=	ENSG00000071082_ENSG00000111725
YDL075W (predicted) YGR280C	=	ENSG00000071082_ENSG00000104637
YDL075W (predicted) YER177W	=	ENSG00000071082_ENSG00000164924
YDL075W (predicted) YJL115W	=	ENSG00000071082_ENSG00000105011
YDL075W (predicted) YER027C	=	ENSG00000071082_ENSG00000111725
YDL075W (predicted) YNL255C	=	ENSG00000071082_ENSG00000169714
YDL075W (predicted) YDR099W	=	ENSG00000071082_ENSG00000164924
YDL078C (predicted) YDR305C	=	ENSG00000146701_ENSG00000189283
YDL078C (predicted) YOL097C	=	ENSG00000146701_ENSG00000140105
YDL079C (predicted) YEL013W	=	ENSG00000082701_ENSG00000168036
YDL079C (predicted) YMR146C	=	ENSG00000082701_ENSG00000023734
YDL079C (predicted) YDL079C	=	ENSG00000082701_ENSG00000082701
YDL079C (predicted) YOR151C	=	ENSG00000082701_ENSG00000047315
YDL079C (predicted) YFR015C	=	ENSG00000082701_ENSG00000104812
YDL079C (predicted) YFR018C	=	ENSG00000082701_ENSG00000011478
YDL079C (predicted) YDR099W	=	ENSG00000105723_ENSG00000170027
YDL079C (predicted) YMR139W	=	ENSG00000082701_ENSG00000082701
YDL079C (predicted) YNL112W	=	ENSG00000082701_ENSG00000108654
YDL079C (predicted) YHR207C	=	ENSG00000082701_ENSG00000143499
YDL079C (predicted) YKR081C	=	ENSG00000082701_ENSG00000197498
YDL079C (predicted) YPL127C	=	ENSG00000082701_ENSG00000187475
YDL079C (predicted) YER177W	=	ENSG00000105723_ENSG00000170027
YDL079C (predicted) YJL203W	=	ENSG00000082701_ENSG00000099995
YDL079C (predicted) YOR142W	=	ENSG00000082701_ENSG00000131473
YDL079C (predicted) YMR288W	=	ENSG00000082701_ENSG00000115524
YDL079C (predicted) YLR384C	=	ENSG00000082701_ENSG00000070061
YDL079C (predicted) YLR258W	=	ENSG00000082701_ENSG00000104812
YDL081C (predicted) YGR243W	=	ENSG00000137818_ENSG00000143158
YDL081C (predicted) YHR162W	=	ENSG00000137818_ENSG00000143158
YDL081C (predicted) YPR080W	=	ENSG00000137818_ENSG00000156508
YDL081C (predicted) YFL037W	=	ENSG00000137818_ENSG00000137267
YDL081C (predicted) YNL312W	=	ENSG00000137818_ENSG00000117748
YDL081C (predicted) YMR284W	=	ENSG00000137818_ENSG00000196419
YDL081C (predicted) YFL039C	=	ENSG00000137818_ENSG00000075624
YDL081C (predicted) YOR163W	=	ENSG00000137818_ENSG00000112664
YDL082W (predicted) YER093C	=	ENSG00000167526_ENSG00000164327
YDL083C (predicted) YKL067W	=	ENSG00000105193_ENSG00000011052
YDL083C (predicted) YPL149W	=	ENSG00000105193_ENSG00000057663
YDL083C (predicted) YPR016C	=	ENSG00000105193_ENSG00000126005
YDL083C (predicted) YNL244C	=	ENSG00000105193_ENSG00000114784
YDL083C (predicted) YNL255C	=	ENSG00000105193_ENSG00000169714
YDL083C (predicted) YGR280C	=	ENSG00000105193_ENSG00000104637
YDL084W (known) YER063W	=	ENSG00000123136_ENSG00000205323
YDL084W (known) YDR381W	=	ENSG00000123136_ENSG00000183684
YDL090C (known) YKL019W	=	ENSG00000125954_ENSG00000168522
YDL097C (known) YPR108W	=	ENSG00000108671_ENSG00000163636
YDL097C (known) YOR261C	=	ENSG00000166200_ENSG00000168090/ENSG00000108671_ENSG00000168090
YDL097C (known) YGL004C	=	ENSG00000108671_ENSG00000175575
YDL097C (known) YDL147W	=	ENSG00000166200_ENSG00000138663
YDL097C (known) YDL097C	=	ENSG00000166200_ENSG00000166200
YDL097C (known) YDR394W	=	ENSG00000108671_ENSG00000013275
YDL097C (predicted) YJR009C	=	ENSG00000108671_ENSG00000111640
YDL097C (predicted) YFL046W	=	ENSG00000108671_ENSG00000137500
YDL097C (predicted) YGL127C	=	ENSG00000108671_ENSG00000108590
YDL097C (predicted) YKL081W	=	ENSG00000108671_ENSG00000186676
YDL097C (predicted) YPR080W	=	ENSG00000108671_ENSG00000156508
YDL097C (predicted) YIR027C	=	ENSG00000108671_ENSG00000072832
YDL097C (predicted) YPL048W	=	ENSG00000108671_ENSG00000186676
YDL097C (predicted) YJL052W	=	ENSG00000108671_ENSG00000111640
YDL097C (predicted) YFL037W	=	ENSG00000108671_ENSG00000137267
YDL097C (predicted) YGR192C	=	ENSG00000108671_ENSG00000111640
YDL097C (predicted) YDR510W	=	ENSG00000108671_ENSG00000184900
YDL102W (known) YJR043C	=	ENSG00000062822_ENSG00000077514
YDL102W (known) YJR006W	=	ENSG00000062822_ENSG00000106628
YDL103C (predicted) YDL103C	=	ENSG00000117143_ENSG00000117143
YDL108W (known) YDL140C	=	ENSG00000134058_ENSG00000181222
YDL108W (known) YDR460W	=	ENSG00000134058_ENSG00000020426
YDL108W (known) YPR025C	=	ENSG00000134058_ENSG00000134480
YDL108W (predicted) YPL031C	=	ENSG00000134058_ENSG00000164885
YDL111C (known) YOR001W	=	ENSG00000075914_ENSG00000171824
YDL111C (known) YGR195W	=	ENSG00000075914_ENSG00000157344/ENSG00000075914_ENSG00000178896
YDL111C (known) YNL232W	=	ENSG00000075914_ENSG00000171311
YDL111C (predicted) YDR017C	=	ENSG00000075914_ENSG00000176095
YDL111C (predicted) YJR110W	=	ENSG00000075914_ENSG00000100330
YDL114W (predicted) YDL114W	=	ENSG00000198189_ENSG00000198189
YDL114W (predicted) YLR426W	=	ENSG00000198189_ENSG00000198189
YDL119C (predicted) YLR186W	=	ENSG00000144659_ENSG00000126749
YDL119C (predicted) YDL119C	=	ENSG00000144659_ENSG00000144659
YDL119C (predicted) YDR412W	=	ENSG00000144659_ENSG00000100101
YDL125C (known) YDL125C	=	ENSG00000169567_ENSG00000169567
YDL126C (known) YDL126C	=	ENSG00000165280_ENSG00000165280
YDL126C (known) YDR411C	=	ENSG00000165280_ENSG00000136986
YDL130W (predicted) YPR080W	=	ENSG00000137818_ENSG00000156508
YDL130W (predicted) YGR243W	=	ENSG00000137818_ENSG00000143158
YDL130W (predicted) YOR163W	=	ENSG00000137818_ENSG00000112664
YDL130W (predicted) YNL312W	=	ENSG00000137818_ENSG00000117748
YDL130W (predicted) YFL037W	=	ENSG00000137818_ENSG00000137267
YDL130W (predicted) YFL039C	=	ENSG00000137818_ENSG00000075624
YDL130W (predicted) YHR162W	=	ENSG00000137818_ENSG00000143158
YDL130W (predicted) YMR284W	=	ENSG00000137818_ENSG00000196419
YDL132W (known) YOL133W	=	ENSG00000055130_ENSG00000100387
YDL132W (known) YIL046W	=	ENSG00000055130_ENSG00000166167
YDL132W (known) YDR328C	=	ENSG00000055130_ENSG00000113558
YDL132W (predicted) YIR026C	=	ENSG00000055130_ENSG00000120129
YDL132W (predicted) YER133W	=	ENSG00000055130_ENSG00000172531
YDL132W (predicted) YDL132W	=	ENSG00000055130_ENSG00000055130
YDL132W (predicted) YGR181W	=	ENSG00000108094_ENSG00000099800
YDL132W (predicted) YDR518W	=	ENSG00000108094_ENSG00000185624
YDL132W (predicted) YKL189W	=	ENSG00000108094_ENSG00000135932
YDL132W (predicted) YJL155C	=	ENSG00000108094_ENSG00000170525
YDL134C (predicted) YPR016C	=	ENSG00000104695_ENSG00000126005
YDL134C (predicted) YLR210W	=	ENSG00000104695_ENSG00000133101
YDL134C (predicted) YDL155W	=	ENSG00000104695_ENSG00000133101
YDL134C (predicted) YDR075W	=	ENSG00000104695_ENSG00000149923
YDL134C (predicted) YGR108W	=	ENSG00000104695_ENSG00000133101
YDL134C (predicted) YPR119W	=	ENSG00000104695_ENSG00000133101
YDL135C (known) YLR229C	=	ENSG00000141522_ENSG00000070831
YDL135C (known) YPR165W	=	ENSG00000141522_ENSG00000155366/ENSG00000141522_ENSG00000067560
YDL135C (known) YDL135C	=	ENSG00000141522_ENSG00000141522
YDL135C (predicted) YEL013W	=	ENSG00000141522_ENSG00000173801
YDL135C (predicted) YKR026C	=	ENSG00000141522_ENSG00000111361
YDL135C (predicted) YKL113C	=	ENSG00000141522_ENSG00000168496
YDL135C (predicted) YER125W	=	ENSG00000141522_ENSG00000049759
YDL136W (predicted) YNL244C	=	ENSG00000136942_ENSG00000114784
YDL136W (predicted) YGR280C	=	ENSG00000136942_ENSG00000104637
YDL136W (predicted) YNL255C	=	ENSG00000136942_ENSG00000169714
YDL137W (known) YHR108W	=	ENSG00000143761_ENSG00000100083
YDL137W (known) YDL192W	=	ENSG00000143761_ENSG00000143761
YDL137W (known) YDL137W	=	ENSG00000143761_ENSG00000143761
YDL137W (known) YDR358W	=	ENSG00000143761_ENSG00000100083
YDL137W (predicted) YKL081W	=	ENSG00000143761_ENSG00000186676
YDL137W (predicted) YPL048W	=	ENSG00000143761_ENSG00000186676
YDL137W (predicted) YDR170C	=	ENSG00000143761_ENSG00000105443
YDL137W (predicted) YNL243W	=	ENSG00000143761_ENSG00000137076
YDL140C (known) YJL140W	=	ENSG00000181222_ENSG00000144231
YDL140C (known) YOR224C	=	ENSG00000181222_ENSG00000163882
YDL140C (known) YER125W	=	ENSG00000181222_ENSG00000078747
YDL140C (known) YDR404C	=	ENSG00000181222_ENSG00000168002
YDL140C (known) YIL021W	=	ENSG00000181222_ENSG00000102978
YDL140C (known) YOR210W	=	ENSG00000181222_ENSG00000177700
YDL140C (predicted) YER133W	=	ENSG00000181222_ENSG00000186298
YDL140C (predicted) YDR416W	=	ENSG00000181222_ENSG00000076924
YDL140C (predicted) YPR168W	=	ENSG00000181222_ENSG00000133398
YDL145C (predicted) YLR348C	=	ENSG00000122218_ENSG00000108528
YDL145C (predicted) YKL212W	=	ENSG00000122218_ENSG00000211456
YDL146W (predicted) YER177W	=	ENSG00000213672_ENSG00000170027
YDL146W (predicted) YDR099W	=	ENSG00000213672_ENSG00000170027
YDL147W (known) YOR261C	=	ENSG00000138663_ENSG00000168090
YDL147W (known) YPR108W	=	ENSG00000197170_ENSG00000163636
YDL147W (known) YGL004C	=	ENSG00000197170_ENSG00000175575
YDL147W (known) YDL147W	=	ENSG00000138663_ENSG00000138663
YDL147W (predicted) YKL067W	=	ENSG00000197170_ENSG00000011052
YDL147W (predicted) YNL129W	=	ENSG00000138663_ENSG00000151332
YDL147W (predicted) YLR077W	=	ENSG00000138663_ENSG00000136161
YDL155W (known) YGL003C	=	ENSG00000134057_ENSG00000105325
YDL155W (predicted) YOR261C	=	ENSG00000133101_ENSG00000175390
YDL155W (predicted) YGR061C	=	ENSG00000133101_ENSG00000178921
YDL155W (predicted) YGR098C	=	ENSG00000134057_ENSG00000135476
YDL155W (predicted) YDL188C	=	ENSG00000133101_ENSG00000104695
YDL155W (predicted) YJL187C	=	ENSG00000134057_ENSG00000127564
YDL155W (predicted) YPR108W	=	ENSG00000133101_ENSG00000163636
YDL155W (predicted) YGL116W	=	ENSG00000134057_ENSG00000117399
YDL155W (predicted) YPL127C	=	ENSG00000133101_ENSG00000124610
YDL155W (predicted) YOR142W	=	ENSG00000133101_ENSG00000131473
YDL155W (predicted) YOR187W	=	ENSG00000133101_ENSG00000178952
YDL155W (predicted) YMR284W	=	ENSG00000133101_ENSG00000196419
YDL155W (predicted) YPL204W	=	ENSG00000133101_ENSG00000141551/ENSG00000133101_ENSG00000213923
YDL155W (predicted) YEL032W	=	ENSG00000133101_ENSG00000112118
YDL155W (predicted) YML065W	=	ENSG00000133101_ENSG00000085840/ENSG00000145386_ENSG00000085840
YDL155W (predicted) YPR019W	=	ENSG00000133101_ENSG00000104738
YDL155W (predicted) YGL201C	=	ENSG00000133101_ENSG00000076003
YDL155W (predicted) YKL007W	=	ENSG00000133101_ENSG00000116489
YDL155W (predicted) YLR208W	=	ENSG00000133101_ENSG00000157020
YDL155W (predicted) YMR116C	=	ENSG00000133101_ENSG00000204628
YDL155W (predicted) YLR438W	=	ENSG00000133101_ENSG00000065154
YDL155W (predicted) YLR210W	=	ENSG00000162063_ENSG00000134057
YDL155W (predicted) YDL155W	=	ENSG00000162063_ENSG00000134057
YDL155W (predicted) YPR119W	=	ENSG00000162063_ENSG00000134057
YDL155W (predicted) YLR148W	=	ENSG00000133101_ENSG00000104142
YDL155W (predicted) YGR204W	=	ENSG00000133101_ENSG00000100714
YDL155W (predicted) YGR108W	=	ENSG00000162063_ENSG00000134057
YDL155W (predicted) YMR146C	=	ENSG00000133101_ENSG00000084623
YDL155W (predicted) YMR036C	=	ENSG00000134057_ENSG00000164045
YDL155W (predicted) YDR335W	=	ENSG00000133101_ENSG00000124571
YDL156W (predicted) YML049C	=	ENSG00000134574_ENSG00000167986
YDL156W (predicted) YDR510W	=	ENSG00000134574_ENSG00000184900
YDL156W (predicted) YER162C	=	ENSG00000134574_ENSG00000154767
YDL156W (predicted) YGR003W	=	ENSG00000134574_ENSG00000158290/ENSG00000134574_ENSG00000139842/ENSG00000092470_ENSG00000158290
YDL160C (known) YNL248C	=	ENSG00000110367_ENSG00000137054
YDL160C (known) YEL015W	=	ENSG00000110367_ENSG00000179151
YDL160C (predicted) YER177W	=	ENSG00000110367_ENSG00000134308
YDL160C (predicted) YDR099W	=	ENSG00000110367_ENSG00000134308
YDL161W (predicted) YGL127C	=	ENSG00000063245_ENSG00000108590
YDL161W (predicted) YIR027C	=	ENSG00000063245_ENSG00000072832
YDL164C (known) YFL037W	=	ENSG00000105486_ENSG00000104833
YDL165W (predicted) YIL038C	=	ENSG00000111596_ENSG00000088038
YDL168W (predicted) YDL168W	=	ENSG00000197894_ENSG00000197894/ENSG00000196616_ENSG00000196616/ENSG00000187758_ENSG00000187758/ENSG00000196344_ENSG00000196344
YDL178W (predicted) YER031C	=	ENSG00000180902_ENSG00000132698
YDL178W (predicted) YGL210W	=	ENSG00000180902_ENSG00000132698
YDL188C (predicted) YLR210W	=	ENSG00000104695_ENSG00000133101
YDL188C (predicted) YGR108W	=	ENSG00000104695_ENSG00000133101
YDL188C (predicted) YDR075W	=	ENSG00000104695_ENSG00000149923
YDL188C (predicted) YPR119W	=	ENSG00000104695_ENSG00000133101
YDL188C (predicted) YPR016C	=	ENSG00000104695_ENSG00000126005
YDL191W (predicted) YNL255C	=	ENSG00000136942_ENSG00000169714
YDL191W (predicted) YGR280C	=	ENSG00000136942_ENSG00000104637
YDL191W (predicted) YNL244C	=	ENSG00000136942_ENSG00000114784
YDL192W (known) YHR108W	=	ENSG00000143761_ENSG00000100083
YDL192W (known) YDR358W	=	ENSG00000143761_ENSG00000100083
YDL192W (predicted) YDR170C	=	ENSG00000143761_ENSG00000105443
YDL192W (predicted) YKL081W	=	ENSG00000143761_ENSG00000186676
YDL192W (predicted) YPL048W	=	ENSG00000143761_ENSG00000186676
YDL192W (predicted) YNL243W	=	ENSG00000143761_ENSG00000137076
YDL192W (predicted) YDL192W	=	ENSG00000143761_ENSG00000143761
YDL201W (known) YDR165W	=	ENSG00000037897_ENSG00000160193
YDL204W (predicted) YDL204W	=	ENSG00000115310_ENSG00000133318/ENSG00000133318_ENSG00000133318
YDL204W (predicted) YLR163C	=	ENSG00000115310_ENSG00000010256
YDL204W (predicted) YDR313C	=	ENSG00000115310_ENSG00000175895/ENSG00000133318_ENSG00000175895/ENSG00000139970_ENSG00000175895
YDL204W (predicted) YPL015C	=	ENSG00000115310_ENSG00000068903
YDL204W (predicted) YKL067W	=	ENSG00000115310_ENSG00000011052
YDL204W (predicted) YER027C	=	ENSG00000115310_ENSG00000111725
YDL204W (predicted) YGL208W	=	ENSG00000115310_ENSG00000111725
YDL204W (predicted) YIR027C	=	ENSG00000115310_ENSG00000072832
YDL216C (predicted) YJR099W	=	ENSG00000121022_ENSG00000154277
YDL216C (predicted) YOR261C	=	ENSG00000121022_ENSG00000168090
YDL216C (predicted) YLR043C	=	ENSG00000121022_ENSG00000136810
YDL216C (predicted) YGR209C	=	ENSG00000121022_ENSG00000136810
YDL217C (known) YHR005C-A	=	ENSG00000177370_ENSG00000134809
YDL217C (predicted) YEL020W-A	=	ENSG00000177370_ENSG00000100575
YDL229W (predicted) YMR276W	=	ENSG00000155304_ENSG00000160803/ENSG00000155304_ENSG00000135018
YDL234C (predicted) YJR064W	=	ENSG00000104946_ENSG00000150753
YDL234C (predicted) YFL038C	=	ENSG00000104946_ENSG00000138069
YDL243C (known) YNL331C	=	ENSG00000162482_ENSG00000053371/ENSG00000162482_ENSG00000162482/ENSG00000053371_ENSG00000053371/ENSG00000053371_ENSG00000162482
YDL243C (predicted) YOL165C	=	ENSG00000162482_ENSG00000053371/ENSG00000162482_ENSG00000162482/ENSG00000053371_ENSG00000053371
YDL243C (predicted) YFL056C	=	ENSG00000162482_ENSG00000053371/ENSG00000162482_ENSG00000162482/ENSG00000053371_ENSG00000053371
YDL243C (predicted) YFL057C	=	ENSG00000162482_ENSG00000162482/ENSG00000162482_ENSG00000053371/ENSG00000053371_ENSG00000053371
YDL243C (predicted) YDL243C	=	ENSG00000162482_ENSG00000162482/ENSG00000162482_ENSG00000053371/ENSG00000053371_ENSG00000053371
YDL243C (predicted) YJR155W	=	ENSG00000162482_ENSG00000162482/ENSG00000162482_ENSG00000053371/ENSG00000053371_ENSG00000053371
YDL246C (known) YDL246C	=	ENSG00000140263_ENSG00000140263
YDL246C (known) YJR159W	=	ENSG00000140263_ENSG00000140263
YDL246C (predicted) YLR070C	=	ENSG00000140263_ENSG00000140263
YDR005C (predicted) YDR510W	=	ENSG00000179632_ENSG00000184900
YDR012W (predicted) YKL081W	=	ENSG00000174444_ENSG00000186676
YDR012W (predicted) YPL048W	=	ENSG00000174444_ENSG00000186676
YDR017C (predicted) YJR100C	=	ENSG00000068745_ENSG00000188313
YDR017C (predicted) YMR186W	=	ENSG00000068745_ENSG00000080824
YDR017C (predicted) YPL240C	=	ENSG00000068745_ENSG00000080824
YDR021W (predicted) YGL049C	=	ENSG00000141543_ENSG00000114867
YDR021W (predicted) YGR162W	=	ENSG00000141543_ENSG00000114867
YDR021W (predicted) YDR381W	=	ENSG00000141543_ENSG00000183684
YDR021W (predicted) YMR080C	=	ENSG00000141543_ENSG00000005007
YDR021W (predicted) YPL169C	=	ENSG00000141543_ENSG00000162231
YDR023W (predicted) YPL015C	=	ENSG00000031698_ENSG00000068903
YDR025W (predicted) YNL244C	=	ENSG00000142534_ENSG00000114784
YDR025W (predicted) YPL235W	=	ENSG00000142534_ENSG00000183207
YDR025W (predicted) YGR280C	=	ENSG00000142534_ENSG00000104637
YDR030C (predicted) YDR416W	=	ENSG00000049167_ENSG00000076924
YDR030C (predicted) YLR005W	=	ENSG00000049167_ENSG00000145736
YDR030C (predicted) YKL071W	=	ENSG00000049167_ENSG00000159228
YDR036C (known) YDR036C	=	ENSG00000148090_ENSG00000148090
YDR036C (predicted) YPL149W	=	ENSG00000127884_ENSG00000057663
YDR036C (predicted) YNL244C	=	ENSG00000127884_ENSG00000114784
YDR036C (predicted) YKL081W	=	ENSG00000104823_ENSG00000186676
YDR036C (predicted) YNR029C	=	ENSG00000127884_ENSG00000136682
YDR036C (predicted) YER027C	=	ENSG00000127884_ENSG00000111725/ENSG00000084754_ENSG00000111725
YDR036C (predicted) YGL044C	=	ENSG00000104823_ENSG00000101811
YDR036C (predicted) YPL048W	=	ENSG00000104823_ENSG00000186676
YDR036C (predicted) YGR058W	=	ENSG00000127884_ENSG00000014216
YDR036C (predicted) YGL208W	=	ENSG00000127884_ENSG00000111725/ENSG00000084754_ENSG00000111725
YDR037W (known) YDR037W	=	ENSG00000065427_ENSG00000065427
YDR037W (predicted) YMR056C	=	ENSG00000065427_ENSG00000169100
YDR037W (predicted) YPL048W	=	ENSG00000065427_ENSG00000186676
YDR037W (predicted) YKL081W	=	ENSG00000065427_ENSG00000186676
YDR037W (predicted) YOR269W	=	ENSG00000065427_ENSG00000007168
YDR050C (known) YDR050C	=	ENSG00000111669_ENSG00000111669
YDR050C (predicted) YJL046W	=	ENSG00000111669_ENSG00000144182
YDR059C (predicted) YKL210W	=	ENSG00000131508_ENSG00000130985
YDR059C (predicted) YGL208W	=	ENSG00000109332_ENSG00000111725
YDR059C (predicted) YER027C	=	ENSG00000109332_ENSG00000111725
YDR059C (predicted) YDR139C	=	ENSG00000131508_ENSG00000129559
YDR059C (predicted) YNL244C	=	ENSG00000072401_ENSG00000114784
YDR064W (predicted) YFL039C	=	ENSG00000110700_ENSG00000075624
YDR071C (predicted) YDR099W	=	ENSG00000129673_ENSG00000164924
YDR071C (predicted) YER177W	=	ENSG00000129673_ENSG00000164924
YDR075W (known) YNL201C	=	ENSG00000149923_ENSG00000138041/ENSG00000149923_ENSG00000100796
YDR075W (known) YPR040W	=	ENSG00000149923_ENSG00000143155
YDR075W (predicted) YDR527W	=	ENSG00000149923_ENSG00000103932
YDR075W (predicted) YLR103C	=	ENSG00000149923_ENSG00000093009
YDR087C (predicted) YJL124C	=	ENSG00000160208_ENSG00000175324
YDR087C (predicted) YGR280C	=	ENSG00000160208_ENSG00000104637
YDR092W (known) YGL087C	=	ENSG00000177889_ENSG00000169139
YDR092W (predicted) YGR280C	=	ENSG00000177889_ENSG00000104637
YDR092W (predicted) YER027C	=	ENSG00000177889_ENSG00000111725
YDR092W (predicted) YKL067W	=	ENSG00000177889_ENSG00000011052
YDR092W (predicted) YGL208W	=	ENSG00000177889_ENSG00000111725
YDR097C (known) YOL090W	=	ENSG00000116062_ENSG00000095002
YDR097C (predicted) YOL043C	=	ENSG00000116062_ENSG00000132781
YDR098C (predicted) YJR049C	=	ENSG00000108010_ENSG00000008130
YDR098C (predicted) YKR071C	=	ENSG00000108010_ENSG00000005194
YDR098C (predicted) YJR100C	=	ENSG00000108010_ENSG00000188313
YDR099W (known) YER177W	=	ENSG00000128245_ENSG00000166913/ENSG00000128245_ENSG00000164924/ENSG00000128245_ENSG00000134308/ENSG00000128245_ENSG00000170027/ENSG00000128245_ENSG00000128245/ENSG00000164924_ENSG00000164924/ENSG00000164924_ENSG00000128245/ENSG00000175793_ENSG00000175793/ENSG00000166913_ENSG00000166913/ENSG00000166913_ENSG00000128245/ENSG00000134308_ENSG00000128245/ENSG00000170027_ENSG00000170027/ENSG00000170027…
YDR099W (known) YDR099W	=	ENSG00000128245_ENSG00000128245/ENSG00000128245_ENSG00000164924/ENSG00000128245_ENSG00000166913/ENSG00000128245_ENSG00000134308/ENSG00000128245_ENSG00000170027/ENSG00000164924_ENSG00000128245/ENSG00000164924_ENSG00000164924/ENSG00000175793_ENSG00000175793/ENSG00000166913_ENSG00000128245/ENSG00000166913_ENSG00000166913/ENSG00000134308_ENSG00000128245/ENSG00000170027_ENSG00000128245/ENSG00000170027…
YDR099W (known) YNL267W	=	ENSG00000166913_ENSG00000143393/ENSG00000134308_ENSG00000143393/ENSG00000170027_ENSG00000143393
YDR099W (known) YLL024C	=	ENSG00000128245_ENSG00000109971
YDR099W (predicted) YMR139W	=	ENSG00000170027_ENSG00000105723
YDR099W (predicted) YLL036C	=	ENSG00000170027_ENSG00000110107
YDR099W (predicted) YMR284W	=	ENSG00000164924_ENSG00000196419
YDR099W (predicted) YLR240W	=	ENSG00000170027_ENSG00000078142
YDR099W (predicted) YDR151C	=	ENSG00000128245_ENSG00000152518
YDR099W (predicted) YJL155C	=	ENSG00000128245_ENSG00000123836/ENSG00000170027_ENSG00000123836
YDR099W (predicted) YNL275W	=	ENSG00000166913_ENSG00000033867
YDR099W (predicted) YEL015W	=	ENSG00000164924_ENSG00000179151/ENSG00000166913_ENSG00000179151/ENSG00000134308_ENSG00000179151/ENSG00000170027_ENSG00000179151
YDR099W (predicted) YNR029C	=	ENSG00000134308_ENSG00000136682
YDR099W (predicted) YEL022W	=	ENSG00000166913_ENSG00000107862/ENSG00000170027_ENSG00000107862
YDR099W (predicted) YML049C	=	ENSG00000170027_ENSG00000189091
YDR099W (predicted) YGR278W	=	ENSG00000166913_ENSG00000163510
YDR099W (predicted) YJR049C	=	ENSG00000128245_ENSG00000008130/ENSG00000164924_ENSG00000008130/ENSG00000170027_ENSG00000008130
YDR099W (predicted) YKL203C	=	ENSG00000134308_ENSG00000198793
YDR099W (predicted) YER103W	=	ENSG00000128245_ENSG00000109971
YDR099W (predicted) YPL247C	=	ENSG00000128245_ENSG00000136485
YDR099W (predicted) YKL010C	=	ENSG00000166913_ENSG00000092148
YDR099W (predicted) YER172C	=	ENSG00000166913_ENSG00000144028/ENSG00000170027_ENSG00000144028
YDR099W (predicted) YLR117C	=	ENSG00000166913_ENSG00000101343
YDR099W (predicted) YJR099W	=	ENSG00000128245_ENSG00000136153
YDR099W (predicted) YIL035C	=	ENSG00000166913_ENSG00000101266
YDR099W (predicted) YLR406C	=	ENSG00000164924_ENSG00000071082
YDR099W (predicted) YMR036C	=	ENSG00000128245_ENSG00000101224/ENSG00000164924_ENSG00000101224/ENSG00000166913_ENSG00000101224/ENSG00000166913_ENSG00000164045/ENSG00000108953_ENSG00000101224/ENSG00000108953_ENSG00000164045
YDR099W (predicted) YPL063W	=	ENSG00000164924_ENSG00000105197
YDR099W (predicted) YOR063W	=	ENSG00000170027_ENSG00000100316
YDR099W (predicted) YJR103W	=	ENSG00000166913_ENSG00000171793/ENSG00000170027_ENSG00000171793
YDR099W (predicted) YOR178C	=	ENSG00000164924_ENSG00000132825/ENSG00000170027_ENSG00000132825
YDR099W (predicted) YLL050C	=	ENSG00000164924_ENSG00000172757
YDR099W (predicted) YDR313C	=	ENSG00000175793_ENSG00000175895
YDR099W (predicted) YKL092C	=	ENSG00000170027_ENSG00000075391
YDR099W (predicted) YPL135W	=	ENSG00000166913_ENSG00000136003
YDR099W (predicted) YHR073W	=	ENSG00000128245_ENSG00000070882/ENSG00000166913_ENSG00000070882/ENSG00000170027_ENSG00000070882
YDR099W (predicted) YMR056C	=	ENSG00000128245_ENSG00000169100
YDR099W (predicted) YJR066W	=	ENSG00000134308_ENSG00000198793
YDR099W (predicted) YOL139C	=	ENSG00000128245_ENSG00000135930
YDR099W (predicted) YLR310C	=	ENSG00000166913_ENSG00000116191/ENSG00000134308_ENSG00000152689/ENSG00000170027_ENSG00000116191
YDR099W (predicted) YDR515W	=	ENSG00000128245_ENSG00000155506/ENSG00000164924_ENSG00000155506/ENSG00000166913_ENSG00000155506/ENSG00000134308_ENSG00000155506/ENSG00000170027_ENSG00000155506
YDR099W (predicted) YER165W	=	ENSG00000164924_ENSG00000090621/ENSG00000170027_ENSG00000070756
YDR099W (predicted) YJL050W	=	ENSG00000170027_ENSG00000039123
YDR099W (predicted) YNL280C	=	ENSG00000170027_ENSG00000143815
YDR099W (predicted) YPR028W	=	ENSG00000128245_ENSG00000068615
YDR099W (predicted) YJL187C	=	ENSG00000166913_ENSG00000166483/ENSG00000170027_ENSG00000166483
YDR099W (predicted) YJL093C	=	ENSG00000166913_ENSG00000171303
YDR099W (predicted) YOR226C	=	ENSG00000166913_ENSG00000136003
YDR099W (predicted) YLR136C	=	ENSG00000128245_ENSG00000152518
YDR099W (predicted) YJR031C	=	ENSG00000166913_ENSG00000107862/ENSG00000170027_ENSG00000107862
YDR099W (predicted) YDR385W	=	ENSG00000166913_ENSG00000108883/ENSG00000170027_ENSG00000108883
YDR099W (predicted) YLL019C	=	ENSG00000170027_ENSG00000176444/ENSG00000170027_ENSG00000179335
YDR099W (predicted) YNL021W	=	ENSG00000128245_ENSG00000061273/ENSG00000128245_ENSG00000068024/ENSG00000175793_ENSG00000061273/ENSG00000170027_ENSG00000061273/ENSG00000170027_ENSG00000068024
YDR099W (predicted) YNL112W	=	ENSG00000170027_ENSG00000108654
YDR099W (predicted) YOR061W	=	ENSG00000166913_ENSG00000101266
YDR099W (predicted) YOR133W	=	ENSG00000166913_ENSG00000108883/ENSG00000170027_ENSG00000108883
YDR099W (predicted) YPL204W	=	ENSG00000128245_ENSG00000113712
YDR099W (predicted) YMR276W	=	ENSG00000134308_ENSG00000160803
YDR099W (predicted) YOR327C	=	ENSG00000128245_ENSG00000118640
YDR099W (predicted) YOR258W	=	ENSG00000164924_ENSG00000039650/ENSG00000134308_ENSG00000039650
YDR099W (predicted) YMR213W	=	ENSG00000164924_ENSG00000096401/ENSG00000170027_ENSG00000096401
YDR099W (predicted) YER093C	=	ENSG00000166913_ENSG00000164327/ENSG00000108953_ENSG00000164327
YDR099W (predicted) YMR125W	=	ENSG00000170027_ENSG00000136937
YDR099W (predicted) YMR288W	=	ENSG00000164924_ENSG00000115524/ENSG00000170027_ENSG00000115524
YDR111C (predicted) YGR058W	=	ENSG00000167701_ENSG00000014216
YDR121W (known) YNL262W	=	ENSG00000148229_ENSG00000177084
YDR121W (known) YPR175W	=	ENSG00000148229_ENSG00000100479
YDR121W (predicted) YER159C	=	ENSG00000148229_ENSG00000175550
YDR121W (predicted) YDR397C	=	ENSG00000148229_ENSG00000117505
YDR129C (predicted) YNL244C	=	ENSG00000102024_ENSG00000114784
YDR139C (known) YLR306W	=	ENSG00000129559_ENSG00000130725
YDR139C (predicted) YPL149W	=	ENSG00000129559_ENSG00000057663
YDR139C (predicted) YPL003W	=	ENSG00000129559_ENSG00000159593
YDR139C (predicted) YJR099W	=	ENSG00000129559_ENSG00000154277
YDR139C (predicted) YPR066W	=	ENSG00000129559_ENSG00000144744
YDR145W (known) YDR167W	=	ENSG00000120656_ENSG00000166337
YDR145W (known) YDR145W	=	ENSG00000120656_ENSG00000120656
YDR145W (known) YGR252W	=	ENSG00000120656_ENSG00000114166
YDR145W (known) YER148W	=	ENSG00000120656_ENSG00000112592
YDR145W (known) YML015C	=	ENSG00000120656_ENSG00000064995
YDR148C (predicted) YDR189W	=	ENSG00000119689_ENSG00000092108
YDR148C (predicted) YJL167W	=	ENSG00000119689_ENSG00000198853
YDR148C (predicted) YKR017C	=	ENSG00000119689_ENSG00000177479
YDR148C (predicted) YMR271C	=	ENSG00000119689_ENSG00000114491
YDR148C (predicted) YGL029W	=	ENSG00000119689_ENSG00000110104
YDR148C (predicted) YML106W	=	ENSG00000119689_ENSG00000114491
YDR148C (predicted) YFL037W	=	ENSG00000119689_ENSG00000137267
YDR151C (predicted) YNL112W	=	ENSG00000128016_ENSG00000100201
YDR151C (predicted) YEL015W	=	ENSG00000128016_ENSG00000179151
YDR151C (predicted) YNL118C	=	ENSG00000128016_ENSG00000172795
YDR151C (predicted) YER177W	=	ENSG00000152518_ENSG00000128245
YDR152W (known) YGR173W	=	ENSG00000111832_ENSG00000108591
YDR159W (predicted) YIR027C	=	ENSG00000160294_ENSG00000072832
YDR164C (predicted) YDR221W	=	ENSG00000116266_ENSG00000130175
YDR167W (known) YER148W	=	ENSG00000166337_ENSG00000112592
YDR167W (known) YHR099W	=	ENSG00000166337_ENSG00000196367
YDR167W (known) YMR227C	=	ENSG00000166337_ENSG00000178913
YDR167W (known) YML098W	=	ENSG00000166337_ENSG00000197780
YDR167W (known) YGL112C	=	ENSG00000166337_ENSG00000106290
YDR167W (known) YGR252W	=	ENSG00000166337_ENSG00000108773/ENSG00000166337_ENSG00000114166
YDR168W (known) YPL240C	=	ENSG00000105401_ENSG00000096384/ENSG00000105401_ENSG00000080824
YDR168W (known) YMR186W	=	ENSG00000105401_ENSG00000080824/ENSG00000105401_ENSG00000096384
YDR168W (predicted) YGL208W	=	ENSG00000105401_ENSG00000111725
YDR168W (predicted) YER027C	=	ENSG00000105401_ENSG00000111725
YDR168W (predicted) YHR207C	=	ENSG00000105401_ENSG00000143499
YDR168W (predicted) YNL244C	=	ENSG00000105401_ENSG00000114784
YDR168W (predicted) YNL248C	=	ENSG00000105401_ENSG00000137054
YDR170C (predicted) YJL085W	=	ENSG00000124198_ENSG00000182473
YDR170C (predicted) YOR270C	=	ENSG00000105443_ENSG00000185344
YDR170C (predicted) YNL243W	=	ENSG00000066777_ENSG00000137076
YDR170C (predicted) YMR054W	=	ENSG00000105443_ENSG00000185344
YDR172W (known) YMR080C	=	ENSG00000103342_ENSG00000005007
YDR172W (predicted) YER027C	=	ENSG00000103342_ENSG00000111725
YDR172W (predicted) YGL208W	=	ENSG00000103342_ENSG00000111725
YDR183W (predicted) YLR384C	=	ENSG00000115514_ENSG00000070061
YDR189W (predicted) YNL243W	=	ENSG00000092108_ENSG00000137076
YDR190C (known) YOR141C	=	ENSG00000175792_ENSG00000113812
YDR190C (known) YGR002C	=	ENSG00000175792_ENSG00000178028
YDR190C (known) YPL235W	=	ENSG00000175792_ENSG00000183207
YDR190C (known) YDR485C	=	ENSG00000175792_ENSG00000163159
YDR190C (known) YLR175W	=	ENSG00000175792_ENSG00000130826
YDR190C (known) YGL150C	=	ENSG00000175792_ENSG00000128908
YDR190C (known) YNL059C	=	ENSG00000175792_ENSG00000101442
YDR190C (predicted) YPR016C	=	ENSG00000175792_ENSG00000126005
YDR190C (predicted) YNL001W	=	ENSG00000175792_ENSG00000152684
YDR190C (predicted) YLR318W	=	ENSG00000175792_ENSG00000164362
YDR190C (predicted) YJR100C	=	ENSG00000175792_ENSG00000114698
YDR190C (predicted) YHR190W	=	ENSG00000175792_ENSG00000079459
YDR190C (predicted) YEL013W	=	ENSG00000175792_ENSG00000168036
YDR190C (predicted) YER020W	=	ENSG00000175792_ENSG00000087460
YDR190C (predicted) YLR085C	=	ENSG00000175792_ENSG00000075089
YDR190C (predicted) YFL024C	=	ENSG00000175792_ENSG00000120616
YDR190C (predicted) YNL244C	=	ENSG00000175792_ENSG00000114784
YDR190C (predicted) YHR005C	=	ENSG00000175792_ENSG00000087460
YDR208W (predicted) YMR276W	=	ENSG00000141720_ENSG00000160803
YDR208W (predicted) YDR208W	=	ENSG00000141720_ENSG00000141720/ENSG00000166908_ENSG00000166908
YDR212W (predicted) YMR186W	=	ENSG00000120438_ENSG00000096384
YDR212W (predicted) YPL240C	=	ENSG00000120438_ENSG00000096384
YDR214W (known) YPL240C	=	ENSG00000100591_ENSG00000080824
YDR214W (known) YMR186W	=	ENSG00000100591_ENSG00000080824
YDR214W (predicted) YGR267C	=	ENSG00000100591_ENSG00000131979
YDR214W (predicted) YPR016C	=	ENSG00000100591_ENSG00000126005
YDR221W (predicted) YDR456W	=	ENSG00000090581_ENSG00000090020
YDR221W (predicted) YOR164C	=	ENSG00000130175_ENSG00000105972
YDR221W (predicted) YMR080C	=	ENSG00000090581_ENSG00000005007
YDR224C (known) YOL012C	=	ENSG00000158373_ENSG00000164032
YDR224C (predicted) YDR510W	=	ENSG00000184678_ENSG00000184900/ENSG00000184678_ENSG00000116030
YDR224C (predicted) YDR361C	=	ENSG00000220323_ENSG00000107949
YDR224C (predicted) YNL243W	=	ENSG00000197903_ENSG00000137076
YDR225W (predicted) YEL056W	=	ENSG00000184260_ENSG00000162521
YDR225W (predicted) YMR224C	=	ENSG00000188486_ENSG00000020922
YDR226W (predicted) YNL244C	=	ENSG00000004455_ENSG00000114784
YDR226W (predicted) YLR085C	=	ENSG00000004455_ENSG00000075089
YDR226W (predicted) YKL067W	=	ENSG00000004455_ENSG00000011052
YDR232W (predicted) YGR244C	=	ENSG00000158578_ENSG00000136143
YDR236C (predicted) YFL038C	=	ENSG00000135002_ENSG00000138069
YDR238C (known) YFR051C	=	ENSG00000129083_ENSG00000095139
YDR238C (predicted) YMR276W	=	ENSG00000129083_ENSG00000160803
YDR244W (known) YGL153W	=	ENSG00000139197_ENSG00000142655
YDR244W (known) YDR244W	=	ENSG00000139197_ENSG00000139197
YDR244W (predicted) YMR026C	=	ENSG00000139197_ENSG00000108733
YDR244W (predicted) YPL015C	=	ENSG00000139197_ENSG00000142082
YDR246W (known) YOR115C	=	ENSG00000196655_ENSG00000007255
YDR252W (predicted) YGR280C	=	ENSG00000145741_ENSG00000104637
YDR252W (predicted) YPR016C	=	ENSG00000145741_ENSG00000126005
YDR256C (known) YDR256C	=	ENSG00000121691_ENSG00000121691
YDR265W (known) YMR026C	=	ENSG00000157911_ENSG00000108733
YDR267C (known) YIL128W	=	ENSG00000144021_ENSG00000155229
YDR267C (known) YHR122W	=	ENSG00000144021_ENSG00000166797/ENSG00000144021_ENSG00000166595
YDR267C (predicted) YFR038W	=	ENSG00000144021_ENSG00000119969
YDR267C (predicted) YFR002W	=	ENSG00000144021_ENSG00000102900
YDR267C (predicted) YGL137W	=	ENSG00000144021_ENSG00000184432
YDR267C (predicted) YGR162W	=	ENSG00000144021_ENSG00000110321
YDR267C (predicted) YER172C	=	ENSG00000144021_ENSG00000144028
YDR267C (predicted) YLR274W	=	ENSG00000144021_ENSG00000100297
YDR267C (predicted) YNR016C	=	ENSG00000144021_ENSG00000132142
YDR267C (predicted) YMR207C	=	ENSG00000144021_ENSG00000132142
YDR267C (predicted) YGL049C	=	ENSG00000144021_ENSG00000110321
YDR267C (predicted) YPR110C	=	ENSG00000144021_ENSG00000171453
YDR267C (predicted) YPR183W	=	ENSG00000144021_ENSG00000000419
YDR267C (predicted) YLR103C	=	ENSG00000144021_ENSG00000093009
YDR267C (predicted) YEL032W	=	ENSG00000144021_ENSG00000112118
YDR267C (predicted) YNL330C	=	ENSG00000144021_ENSG00000196591
YDR267C (predicted) YER110C	=	ENSG00000144021_ENSG00000196497
YDR267C (predicted) YER006W	=	ENSG00000144021_ENSG00000163938
YDR267C (predicted) YDR527W	=	ENSG00000144021_ENSG00000103932
YDR267C (predicted) YGR047C	=	ENSG00000144021_ENSG00000119041
YDR267C (predicted) YIL003W	=	ENSG00000144021_ENSG00000095906
YDR270W (known) YNL259C	=	ENSG00000123191_ENSG00000177556/ENSG00000165240_ENSG00000177556
YDR270W (predicted) YNL330C	=	ENSG00000074266_ENSG00000116478/ENSG00000074266_ENSG00000196591
YDR270W (predicted) YML049C	=	ENSG00000074266_ENSG00000167986
YDR270W (predicted) YDR270W	=	ENSG00000074266_ENSG00000074266
YDR270W (predicted) YGR003W	=	ENSG00000074266_ENSG00000139842
YDR272W (predicted) YPR036W	=	ENSG00000105755_ENSG00000047249
YDR280W (known) YNL232W	=	ENSG00000123737_ENSG00000171311
YDR280W (known) YGR195W	=	ENSG00000123737_ENSG00000178896
YDR287W (predicted) YDR287W	=	ENSG00000133731_ENSG00000133731
YDR287W (predicted) YHR046C	=	ENSG00000133731_ENSG00000133731
YDR289C (predicted) YMR080C	=	ENSG00000163125_ENSG00000005007
YDR289C (predicted) YNL126W	=	ENSG00000101413_ENSG00000137822
YDR292C (predicted) YJL167W	=	ENSG00000182934_ENSG00000198853
YDR298C (predicted) YPR016C	=	ENSG00000159186_ENSG00000126005
YDR298C (predicted) YGL208W	=	ENSG00000159186_ENSG00000111725
YDR298C (predicted) YNL244C	=	ENSG00000159186_ENSG00000114784
YDR298C (predicted) YER027C	=	ENSG00000159186_ENSG00000111725
YDR299W (predicted) YOL005C	=	ENSG00000108270_ENSG00000005075
YDR305C (predicted) YEL013W	=	ENSG00000189283_ENSG00000168036
YDR305C (predicted) YOR374W	=	ENSG00000189283_ENSG00000111275
YDR305C (predicted) YGR207C	=	ENSG00000189283_ENSG00000105379
YDR305C (predicted) YPL061W	=	ENSG00000189283_ENSG00000111275
YDR305C (predicted) YDR376W	=	ENSG00000189283_ENSG00000161513
YDR305C (predicted) YOR020C	=	ENSG00000189283_ENSG00000115541
YDR305C (predicted) YMR170C	=	ENSG00000189283_ENSG00000111275
YDR305C (predicted) YMR169C	=	ENSG00000189283_ENSG00000111275
YDR305C (predicted) YER073W	=	ENSG00000189283_ENSG00000111275
YDR305C (predicted) YLR259C	=	ENSG00000189283_ENSG00000144381
YDR305C (predicted) YKL085W	=	ENSG00000189283_ENSG00000146701
YDR305C (predicted) YDR305C	=	ENSG00000189283_ENSG00000189283
YDR311W (known) YGR258C	=	ENSG00000110768_ENSG00000134899
YDR311W (known) YLR005W	=	ENSG00000110768_ENSG00000145736
YDR311W (known) YKL028W	=	ENSG00000110768_ENSG00000153767
YDR311W (predicted) YER171W	=	ENSG00000110768_ENSG00000104884
YDR311W (predicted) YIL143C	=	ENSG00000110768_ENSG00000163161
YDR313C (known) YNL044W	=	ENSG00000175895_ENSG00000105404
YDR313C (predicted) YKL181W	=	ENSG00000175895_ENSG00000161542
YDR313C (predicted) YNL129W	=	ENSG00000175895_ENSG00000151332
YDR313C (predicted) YPR035W	=	ENSG00000175895_ENSG00000135821
YDR313C (predicted) YER177W	=	ENSG00000175895_ENSG00000175793
YDR325W (predicted) YGL073W	=	ENSG00000109805_ENSG00000025156
YDR328C (known) YOL133W	=	ENSG00000113558_ENSG00000100387
YDR328C (known) YFL009W	=	ENSG00000113558_ENSG00000109670
YDR328C (known) YIL046W	=	ENSG00000113558_ENSG00000072803/ENSG00000113558_ENSG00000166167
YDR328C (predicted) YDR328C	=	ENSG00000113558_ENSG00000113558
YDR328C (predicted) YEL013W	=	ENSG00000113558_ENSG00000168036
YDR328C (predicted) YOR046C	=	ENSG00000113558_ENSG00000157349
YDR328C (predicted) YER133W	=	ENSG00000113558_ENSG00000172531
YDR328C (predicted) YER051W	=	ENSG00000113558_ENSG00000173120
YDR335W (predicted) YPR119W	=	ENSG00000124571_ENSG00000133101
YDR335W (predicted) YLR210W	=	ENSG00000124571_ENSG00000133101
YDR335W (predicted) YGR108W	=	ENSG00000124571_ENSG00000133101
YDR358W (predicted) YDR358W	=	ENSG00000100083_ENSG00000100083/ENSG00000125447_ENSG00000125447/ENSG00000103365_ENSG00000103365
YDR358W (predicted) YOR375C	=	ENSG00000141198_ENSG00000182890
YDR358W (predicted) YJR017C	=	ENSG00000103365_ENSG00000127445
YDR358W (predicted) YHR108W	=	ENSG00000100083_ENSG00000100083/ENSG00000125447_ENSG00000125447/ENSG00000103365_ENSG00000103365
YDR358W (predicted) YIL144W	=	ENSG00000141198_ENSG00000080986
YDR361C (predicted) YPR016C	=	ENSG00000107949_ENSG00000126005
YDR361C (predicted) YER027C	=	ENSG00000107949_ENSG00000111725
YDR361C (predicted) YGL208W	=	ENSG00000107949_ENSG00000111725
YDR361C (predicted) YER117W	=	ENSG00000107949_ENSG00000125691
YDR361C (predicted) YIL034C	=	ENSG00000107949_ENSG00000077549
YDR364C (predicted) YER125W	=	ENSG00000168438_ENSG00000198742
YDR371W (predicted) YDR371W	=	ENSG00000133048_ENSG00000133048
YDR373W (known) YDR373W	=	ENSG00000185774_ENSG00000120049/ENSG00000120049_ENSG00000185774
YDR376W (predicted) YLR259C	=	ENSG00000161513_ENSG00000144381
YDR378C (known) YJL124C	=	ENSG00000164167_ENSG00000175324/ENSG00000164167_ENSG00000128534
YDR378C (known) YER146W	=	ENSG00000164167_ENSG00000106355
YDR378C (known) YLR438C-A	=	ENSG00000164167_ENSG00000170860
YDR378C (known) YLR275W	=	ENSG00000164167_ENSG00000125743
YDR378C (predicted) YJR006W	=	ENSG00000164167_ENSG00000106628
YDR385W (predicted) YMR186W	=	ENSG00000167658_ENSG00000096384
YDR385W (predicted) YPL240C	=	ENSG00000167658_ENSG00000096384
YDR385W (predicted) YHR165C	=	ENSG00000108883_ENSG00000174231
YDR385W (predicted) YGL208W	=	ENSG00000108883_ENSG00000111725
YDR385W (predicted) YHR156C	=	ENSG00000108883_ENSG00000169217
YDR385W (predicted) YER027C	=	ENSG00000108883_ENSG00000111725
YDR385W (predicted) YER177W	=	ENSG00000108883_ENSG00000166913/ENSG00000108883_ENSG00000170027
YDR385W (predicted) YLR370C	=	ENSG00000108883_ENSG00000111229
YDR385W (predicted) YOL006C	=	ENSG00000108883_ENSG00000198900
YDR385W (predicted) YER029C	=	ENSG00000108883_ENSG00000125835
YDR390C (known) YDR510W	=	ENSG00000126261_ENSG00000116030
YDR390C (known) YPR180W	=	ENSG00000126261_ENSG00000142230
YDR390C (predicted) YOL077C	=	ENSG00000126261_ENSG00000113460
YDR392W (known) YGR252W	=	ENSG00000196284_ENSG00000108773/ENSG00000196284_ENSG00000114166
YDR394W (known) YHR027C	=	ENSG00000013275_ENSG00000175166
YDR394W (known) YDR427W	=	ENSG00000013275_ENSG00000185627
YDR394W (known) YGL004C	=	ENSG00000013275_ENSG00000175575
YDR394W (known) YGL048C	=	ENSG00000013275_ENSG00000087191
YDR394W (known) YKL145W	=	ENSG00000013275_ENSG00000161057
YDR394W (known) YOR117W	=	ENSG00000013275_ENSG00000165916
YDR394W (known) YPR108W	=	ENSG00000013275_ENSG00000163636
YDR394W (known) YOR261C	=	ENSG00000013275_ENSG00000103035
YDR394W (predicted) YOR119C	=	ENSG00000013275_ENSG00000101782
YDR394W (predicted) YGL208W	=	ENSG00000013275_ENSG00000111725
YDR394W (predicted) YER027C	=	ENSG00000013275_ENSG00000111725
YDR394W (predicted) YIL075C	=	ENSG00000013275_ENSG00000173692
YDR395W (predicted) YOR185C	=	ENSG00000205339_ENSG00000132341
YDR395W (predicted) YLR293C	=	ENSG00000205339_ENSG00000132341
YDR397C (known) YER148W	=	ENSG00000117505_ENSG00000112592
YDR397C (known) YER159C	=	ENSG00000117505_ENSG00000175550
YDR404C (known) YIL021W	=	ENSG00000168002_ENSG00000102978
YDR404C (known) YDR404C	=	ENSG00000168002_ENSG00000168002
YDR404C (known) YOR224C	=	ENSG00000168002_ENSG00000163882
YDR404C (known) YJL140W	=	ENSG00000168002_ENSG00000144231
YDR404C (predicted) YPR168W	=	ENSG00000168002_ENSG00000133398
YDR412W (predicted) YHR008C	=	ENSG00000100101_ENSG00000112096
YDR412W (predicted) YML049C	=	ENSG00000100101_ENSG00000189091
YDR416W (predicted) YMR201C	=	ENSG00000076924_ENSG00000136936
YDR418W (predicted) YML124C	=	ENSG00000197958_ENSG00000127824
YDR418W (predicted) YOR180C	=	ENSG00000197958_ENSG00000108468
YDR418W (predicted) YML085C	=	ENSG00000197958_ENSG00000127824
YDR418W (predicted) YLR284C	=	ENSG00000197958_ENSG00000108468
YDR419W (predicted) YOR346W	=	ENSG00000101751_ENSG00000135945/ENSG00000170734_ENSG00000135945
YDR424C (predicted) YGL094C	=	ENSG00000088986_ENSG00000135473
YDR424C (predicted) YPR080W	=	ENSG00000088986_ENSG00000156508
YDR424C (predicted) YJL115W	=	ENSG00000088986_ENSG00000105011
YDR424C (predicted) YER165W	=	ENSG00000088986_ENSG00000070756
YDR424C (predicted) YER044C	=	ENSG00000088986_ENSG00000133935
YDR424C (predicted) YLR348C	=	ENSG00000088986_ENSG00000183048
YDR424C (predicted) YDR424C	=	ENSG00000121083_ENSG00000088986/ENSG00000121083_ENSG00000100246/ENSG00000088986_ENSG00000088986
YDR427W (known) YNL244C	=	ENSG00000185627_ENSG00000114784
YDR427W (known) YPR108W	=	ENSG00000185627_ENSG00000163636
YDR429C (known) YOR361C	=	ENSG00000130811_ENSG00000106263
YDR429C (known) YNL244C	=	ENSG00000130811_ENSG00000114784
YDR448W (known) YGR252W	=	ENSG00000108264_ENSG00000108773/ENSG00000108264_ENSG00000114166
YDR453C (known) YDR453C	=	ENSG00000167815_ENSG00000167815
YDR453C (predicted) YJR009C	=	ENSG00000117450_ENSG00000111640
YDR453C (predicted) YGR192C	=	ENSG00000117450_ENSG00000111640
YDR453C (predicted) YML028W	=	ENSG00000167815_ENSG00000167815
YDR453C (predicted) YJL052W	=	ENSG00000117450_ENSG00000111640
YDR460W (known) YPR025C	=	ENSG00000020426_ENSG00000134480
YDR460W (predicted) YOR261C	=	ENSG00000020426_ENSG00000168090
YDR460W (predicted) YPR080W	=	ENSG00000020426_ENSG00000156508
YDR473C (known) YER029C	=	ENSG00000117360_ENSG00000128739
YDR473C (predicted) YMR023C	=	ENSG00000117360_ENSG00000130299
YDR481C (predicted) YDR510W	=	ENSG00000163283_ENSG00000184900/ENSG00000163283_ENSG00000116030
YDR485C (known) YPL235W	=	ENSG00000163159_ENSG00000183207
YDR485C (known) YGR002C	=	ENSG00000163159_ENSG00000178028
YDR485C (predicted) YLR085C	=	ENSG00000163159_ENSG00000075089
YDR485C (predicted) YJR100C	=	ENSG00000163159_ENSG00000114698
YDR485C (predicted) YFL024C	=	ENSG00000163159_ENSG00000120616/ENSG00000163159_ENSG00000135999
YDR485C (predicted) YPR023C	=	ENSG00000163159_ENSG00000185787/ENSG00000163159_ENSG00000123562
YDR489W (known) YJL072C	=	ENSG00000147536_ENSG00000131153
YDR492W (predicted) YOL002C	=	ENSG00000159346_ENSG00000159346
YDR492W (predicted) YDR492W	=	ENSG00000159346_ENSG00000159346
YDR502C (predicted) YER027C	=	ENSG00000168906_ENSG00000111725
YDR502C (predicted) YGL208W	=	ENSG00000168906_ENSG00000111725
YDR502C (predicted) YLR085C	=	ENSG00000168906_ENSG00000075089
YDR503C (predicted) YJL138C	=	ENSG00000117600_ENSG00000161960
YDR503C (predicted) YKR059W	=	ENSG00000117600_ENSG00000161960
YDR510W (known) YPL020C	=	ENSG00000184900_ENSG00000163904/ENSG00000184900_ENSG00000079387/ENSG00000116030_ENSG00000163904/ENSG00000116030_ENSG00000079387
YDR510W (known) YDR510W	=	ENSG00000116030_ENSG00000116030
YDR510W (known) YPR180W	=	ENSG00000184900_ENSG00000142230/ENSG00000116030_ENSG00000142230
YDR510W (predicted) YGR271W	=	ENSG00000184900_ENSG00000112249
YDR510W (predicted) YGL243W	=	ENSG00000116030_ENSG00000185736
YDR510W (predicted) YLL009C	=	ENSG00000184900_ENSG00000138495
YDR510W (predicted) YGL059W	=	ENSG00000116030_ENSG00000103507
YDR510W (predicted) YIL125W	=	ENSG00000184900_ENSG00000105953
YDR510W (predicted) YLL019C	=	ENSG00000184900_ENSG00000179335
YDR510W (predicted) YGL096W	=	ENSG00000184900_ENSG00000143995
YDR510W (predicted) YIL042C	=	ENSG00000116030_ENSG00000103507
YDR510W (predicted) YPL048W	=	ENSG00000184900_ENSG00000186676
YDR510W (predicted) YKL081W	=	ENSG00000184900_ENSG00000186676
YDR510W (predicted) YNL317W	=	ENSG00000116030_ENSG00000136709
YDR510W (predicted) YOR308C	=	ENSG00000184900_ENSG00000175467/ENSG00000116030_ENSG00000175467
YDR510W (predicted) YPL177C	=	ENSG00000184900_ENSG00000143995
YDR515W (predicted) YER177W	=	ENSG00000155506_ENSG00000166913/ENSG00000155506_ENSG00000164924/ENSG00000155506_ENSG00000134308/ENSG00000155506_ENSG00000170027/ENSG00000155506_ENSG00000128245
YDR515W (predicted) YNL244C	=	ENSG00000155506_ENSG00000114784
YDR516C (predicted) YJL155C	=	ENSG00000106633_ENSG00000158571
YDR516C (predicted) YMR323W	=	ENSG00000156515_ENSG00000111674
YDR516C (predicted) YPL281C	=	ENSG00000156515_ENSG00000111674
YDR516C (predicted) YHR174W	=	ENSG00000156515_ENSG00000111674
YDR516C (predicted) YOR393W	=	ENSG00000156515_ENSG00000111674
YDR516C (predicted) YGR254W	=	ENSG00000156515_ENSG00000111674
YDR516C (predicted) YMR276W	=	ENSG00000159399_ENSG00000160803/ENSG00000159399_ENSG00000135018
YDR517W (predicted) YHL011C	=	ENSG00000115806_ENSG00000147224
YDR517W (predicted) YKL067W	=	ENSG00000115806_ENSG00000011052
YDR517W (predicted) YER099C	=	ENSG00000115806_ENSG00000147224
YDR518W (predicted) YNL243W	=	ENSG00000167004_ENSG00000137076
YDR518W (predicted) YPL149W	=	ENSG00000185624_ENSG00000057663
YDR518W (predicted) YGL208W	=	ENSG00000155660_ENSG00000111725
YDR518W (predicted) YKR026C	=	ENSG00000155660_ENSG00000111361
YDR518W (predicted) YDR518W	=	ENSG00000167004_ENSG00000167004
YDR518W (predicted) YHR156C	=	ENSG00000185624_ENSG00000169217
YDR518W (predicted) YER027C	=	ENSG00000155660_ENSG00000111725
YDR519W (predicted) YMR276W	=	ENSG00000173486_ENSG00000160803
YDR524C (predicted) YHR114W	=	ENSG00000151693_ENSG00000165912/ENSG00000153317_ENSG00000165912
YDR524C (predicted) YDR524C	=	ENSG00000088280_ENSG00000088280
YDR524C (predicted) YOR327C	=	ENSG00000072818_ENSG00000049245
YDR524C (predicted) YPR154W	=	ENSG00000151693_ENSG00000147010/ENSG00000153317_ENSG00000147010
YDR524C (predicted) YMR253C	=	ENSG00000131584_ENSG00000168917
YDR524C (predicted) YOR256C	=	ENSG00000072818_ENSG00000072274
YDR524C (predicted) YGR136W	=	ENSG00000151693_ENSG00000147010/ENSG00000153317_ENSG00000147010
YDR524C (predicted) YPL176C	=	ENSG00000072818_ENSG00000072274
YDR524C (predicted) YPL264C	=	ENSG00000131584_ENSG00000168917
YDR529C (known) YOR065W	=	ENSG00000156467_ENSG00000179091
YEL002C (predicted) YPR016C	=	ENSG00000117242_ENSG00000126005
YEL002C (predicted) YPL170W	=	ENSG00000117242_ENSG00000101856
YEL002C (predicted) YHR207C	=	ENSG00000117242_ENSG00000185420
YEL003W (predicted) YGR280C	=	ENSG00000143256_ENSG00000104637
YEL003W (predicted) YPR016C	=	ENSG00000143256_ENSG00000126005
YEL003W (predicted) YER027C	=	ENSG00000143256_ENSG00000111725
YEL003W (predicted) YGL208W	=	ENSG00000143256_ENSG00000111725
YEL003W (predicted) YNL244C	=	ENSG00000143256_ENSG00000114784
YEL011W (predicted) YGR256W	=	ENSG00000114480_ENSG00000142657
YEL011W (predicted) YHR183W	=	ENSG00000114480_ENSG00000142657
YEL013W (predicted) YGR231C	=	ENSG00000168036_ENSG00000215021/ENSG00000173801_ENSG00000215021
YEL013W (predicted) YIL046W	=	ENSG00000168036_ENSG00000166167
YEL013W (predicted) YLR418C	=	ENSG00000168036_ENSG00000134371
YEL013W (predicted) YMR139W	=	ENSG00000168036_ENSG00000082701
YEL013W (predicted) YPL235W	=	ENSG00000168036_ENSG00000183207
YEL015W (known) YNL118C	=	ENSG00000179151_ENSG00000172795
YEL015W (predicted) YLR136C	=	ENSG00000179151_ENSG00000128016
YEL015W (predicted) YER177W	=	ENSG00000179151_ENSG00000166913/ENSG00000179151_ENSG00000164924/ENSG00000179151_ENSG00000134308/ENSG00000179151_ENSG00000170027
YEL015W (predicted) YMR080C	=	ENSG00000179151_ENSG00000005007
YEL020C (predicted) YEL020C	=	ENSG00000131373_ENSG00000131373
YEL020W-A (known) YHR005C-A	=	ENSG00000100575_ENSG00000134809
YEL022W (predicted) YER177W	=	ENSG00000107862_ENSG00000166913/ENSG00000107862_ENSG00000170027
YEL024W (known) YOR065W	=	ENSG00000169021_ENSG00000179091
YEL026W (predicted) YMR284W	=	ENSG00000100138_ENSG00000196419
YEL027W (predicted) YHL003C	=	ENSG00000185883_ENSG00000143418
YEL027W (predicted) YKL008C	=	ENSG00000185883_ENSG00000143418
YEL029C (predicted) YER027C	=	ENSG00000160209_ENSG00000111725
YEL029C (predicted) YGL208W	=	ENSG00000160209_ENSG00000111725
YEL030W (predicted) YIL114C	=	ENSG00000113013_ENSG00000213585
YEL030W (predicted) YNL055C	=	ENSG00000113013_ENSG00000213585
YEL032W (known) YIL150C	=	ENSG00000112118_ENSG00000065328
YEL032W (known) YLR274W	=	ENSG00000112118_ENSG00000100297
YEL032W (predicted) YJL194W	=	ENSG00000112118_ENSG00000094804
YEL032W (predicted) YGR108W	=	ENSG00000112118_ENSG00000133101
YEL032W (predicted) YOR258W	=	ENSG00000112118_ENSG00000039650
YEL032W (predicted) YNL261W	=	ENSG00000112118_ENSG00000164815
YEL032W (predicted) YPR162C	=	ENSG00000112118_ENSG00000115947
YEL032W (predicted) YLR210W	=	ENSG00000112118_ENSG00000133101
YEL032W (predicted) YPR119W	=	ENSG00000112118_ENSG00000133101
YEL032W (predicted) YMR213W	=	ENSG00000112118_ENSG00000096401
YEL032W (predicted) YGL201C	=	ENSG00000112118_ENSG00000076003
YEL034W (predicted) YOR048C	=	ENSG00000132507_ENSG00000088930
YEL034W (predicted) YHR068W	=	ENSG00000163577_ENSG00000095059
YEL037C (known) YMR276W	=	ENSG00000179262_ENSG00000160803
YEL037C (predicted) YKL067W	=	ENSG00000179262_ENSG00000011052
YEL039C (predicted) YHR042W	=	ENSG00000172115_ENSG00000127948
YEL039C (predicted) YGR280C	=	ENSG00000172115_ENSG00000104637
YEL039C (predicted) YGL208W	=	ENSG00000172115_ENSG00000111725
YEL039C (predicted) YER027C	=	ENSG00000172115_ENSG00000111725
YEL054C (predicted) YOR180C	=	ENSG00000197958_ENSG00000108468
YEL054C (predicted) YML124C	=	ENSG00000197958_ENSG00000127824
YEL054C (predicted) YLR284C	=	ENSG00000197958_ENSG00000108468
YEL054C (predicted) YML085C	=	ENSG00000197958_ENSG00000127824
YEL056W (predicted) YJL002C	=	ENSG00000162521_ENSG00000163902
YEL056W (predicted) YPL149W	=	ENSG00000162521_ENSG00000057663
YEL056W (predicted) YNL244C	=	ENSG00000162521_ENSG00000114784
YEL056W (predicted) YNL330C	=	ENSG00000162521_ENSG00000116478/ENSG00000102054_ENSG00000116478
YEL056W (predicted) YJL115W	=	ENSG00000162521_ENSG00000105011
YEL056W (predicted) YML102W	=	ENSG00000162521_ENSG00000159259
YEL056W (predicted) YKL067W	=	ENSG00000102054_ENSG00000011052
YEL056W (predicted) YNL021W	=	ENSG00000162521_ENSG00000068024
YEL056W (predicted) YMR284W	=	ENSG00000162521_ENSG00000196419
YEL062W (predicted) YLR306W	=	ENSG00000114388_ENSG00000130725
YEL071W (predicted) YER031C	=	ENSG00000180902_ENSG00000132698
YEL071W (predicted) YGL210W	=	ENSG00000180902_ENSG00000132698
YER006W (predicted) YOR014W	=	ENSG00000163938_ENSG00000066027
YER007C-A (known) YJR014W	=	ENSG00000101898_ENSG00000139726
YER007C-A (predicted) YPL244C	=	ENSG00000101898_ENSG00000157593
YER009W (known) YOR185C	=	ENSG00000102898_ENSG00000132341
YER009W (known) YLR293C	=	ENSG00000102898_ENSG00000132341
YER009W (known) YER009W	=	ENSG00000102898_ENSG00000102898
YER009W (predicted) YER027C	=	ENSG00000132661_ENSG00000111725
YER009W (predicted) YPL169C	=	ENSG00000101888_ENSG00000147206/ENSG00000132661_ENSG00000162231/ENSG00000132661_ENSG00000147206
YER009W (predicted) YGL208W	=	ENSG00000132661_ENSG00000111725
YER012W (known) YML092C	=	ENSG00000126067_ENSG00000106588
YER012W (known) YPR103W	=	ENSG00000126067_ENSG00000100804
YER012W (known) YMR314W	=	ENSG00000126067_ENSG00000129084
YER012W (known) YER094C	=	ENSG00000126067_ENSG00000108294
YER016W (known) YER016W	=	ENSG00000084764_ENSG00000166974/ENSG00000166974_ENSG00000084764/ENSG00000166974_ENSG00000166974/ENSG00000101367_ENSG00000101367
YER016W (predicted) YLR348C	=	ENSG00000084764_ENSG00000183048
YER016W (predicted) YNL244C	=	ENSG00000101367_ENSG00000114784
YER016W (predicted) YFL038C	=	ENSG00000084764_ENSG00000138069
YER016W (predicted) YGL221C	=	ENSG00000166974_ENSG00000196290
YER020W (known) YER020W	=	ENSG00000087460_ENSG00000087460/ENSG00000127955_ENSG00000127955
YER020W (known) YHR005C	=	ENSG00000087460_ENSG00000087460/ENSG00000127955_ENSG00000127955
YER020W (predicted) YJR100C	=	ENSG00000114353_ENSG00000188313
YER020W (predicted) YOR212W	=	ENSG00000087460_ENSG00000078369
YER020W (predicted) YML124C	=	ENSG00000114353_ENSG00000127824
YER020W (predicted) YLR058C	=	ENSG00000087460_ENSG00000182199
YER020W (predicted) YML085C	=	ENSG00000114353_ENSG00000127824
YER020W (predicted) YPL240C	=	ENSG00000114353_ENSG00000096384
YER020W (predicted) YMR186W	=	ENSG00000114353_ENSG00000096384
YER020W (predicted) YGR123C	=	ENSG00000120063_ENSG00000011485
YER020W (predicted) YFL039C	=	ENSG00000114353_ENSG00000075624
YER025W (known) YJR007W	=	ENSG00000130741_ENSG00000134001
YER025W (known) YPL237W	=	ENSG00000130741_ENSG00000125977
YER025W (predicted) YGL208W	=	ENSG00000130741_ENSG00000111725
YER025W (predicted) YER027C	=	ENSG00000130741_ENSG00000111725
YER025W (predicted) YNL244C	=	ENSG00000130741_ENSG00000114784
YER027C (known) YGL208W	=	ENSG00000131791_ENSG00000111725/ENSG00000111725_ENSG00000131791
YER027C (predicted) YOL038W	=	ENSG00000111725_ENSG00000101182
YER027C (predicted) YLR378C	=	ENSG00000111725_ENSG00000058262
YER027C (predicted) YGL011C	=	ENSG00000111725_ENSG00000100902
YER027C (predicted) YGR256W	=	ENSG00000111725_ENSG00000142657
YER027C (predicted) YER172C	=	ENSG00000111725_ENSG00000144028
YER027C (predicted) YML087C	=	ENSG00000111725_ENSG00000100243
YER027C (predicted) YKL157W	=	ENSG00000111725_ENSG00000141279
YER027C (predicted) YIL075C	=	ENSG00000111725_ENSG00000173692
YER027C (predicted) YPL235W	=	ENSG00000111725_ENSG00000183207
YER027C (predicted) YLR348C	=	ENSG00000111725_ENSG00000183048
YER027C (predicted) YOR234C	=	ENSG00000111725_ENSG00000182899
YER027C (predicted) YIL078W	=	ENSG00000111725_ENSG00000113407
YER027C (predicted) YFR002W	=	ENSG00000111725_ENSG00000102900
YER027C (predicted) YMR131C	=	ENSG00000111725_ENSG00000105447
YER027C (predicted) YLR258W	=	ENSG00000111725_ENSG00000104812
YER027C (predicted) YER094C	=	ENSG00000111725_ENSG00000108294
YER027C (predicted) YOR063W	=	ENSG00000111725_ENSG00000100316
YER027C (predicted) YPR004C	=	ENSG00000111725_ENSG00000140374
YER027C (predicted) YJR017C	=	ENSG00000111725_ENSG00000127445
YER027C (predicted) YML001W	=	ENSG00000111725_ENSG00000075785
YER027C (predicted) YOR232W	=	ENSG00000111725_ENSG00000109519
YER027C (predicted) YOR117W	=	ENSG00000111725_ENSG00000165916
YER027C (predicted) YJR103W	=	ENSG00000111725_ENSG00000171793
YER027C (predicted) YPR108W	=	ENSG00000111725_ENSG00000163636
YER027C (predicted) YPL013C	=	ENSG00000111725_ENSG00000182180
YER027C (predicted) YJR048W	=	ENSG00000111725_ENSG00000172115
YER027C (predicted) YGL206C	=	ENSG00000111725_ENSG00000141367
YER027C (predicted) YPL262W	=	ENSG00000111725_ENSG00000091483
YER027C (predicted) YNR027W	=	ENSG00000111725_ENSG00000160209
YER027C (predicted) YPL106C	=	ENSG00000111725_ENSG00000164070
YER027C (predicted) YML125C	=	ENSG00000111725_ENSG00000100243
YER027C (predicted) YOR327C	=	ENSG00000111725_ENSG00000049245
YER027C (predicted) YLR274W	=	ENSG00000111725_ENSG00000100297
YER027C (predicted) YKR001C	=	ENSG00000111725_ENSG00000079805
YER027C (predicted) YJL154C	=	ENSG00000111725_ENSG00000069329
YER027C (predicted) YMR194W	=	ENSG00000111725_ENSG00000130255
YER027C (predicted) YPL081W	=	ENSG00000111725_ENSG00000170889
YER027C (predicted) YLR058C	=	ENSG00000111725_ENSG00000182199
YER027C (predicted) YMR205C	=	ENSG00000111725_ENSG00000067057
YER027C (predicted) YLR406C	=	ENSG00000111725_ENSG00000071082
YER027C (predicted) YJL203W	=	ENSG00000111725_ENSG00000099995
YER027C (predicted) YMR217W	=	ENSG00000111725_ENSG00000163655
YER027C (predicted) YIL066C	=	ENSG00000111725_ENSG00000167325
YER027C (predicted) YHR047C	=	ENSG00000111725_ENSG00000141279
YER027C (predicted) YKL024C	=	ENSG00000111725_ENSG00000162368
YER027C (predicted) YLR438W	=	ENSG00000111725_ENSG00000065154
YER027C (predicted) YML049C	=	ENSG00000111725_ENSG00000167986
YER027C (predicted) YKL007W	=	ENSG00000111725_ENSG00000116489
YER027C (predicted) YMR146C	=	ENSG00000111725_ENSG00000023734
YER027C (predicted) YIR004W	=	ENSG00000111725_ENSG00000143870
YER027C (predicted) YPL249C-A	=	ENSG00000111725_ENSG00000130255
YER027C (predicted) YLR180W	=	ENSG00000111725_ENSG00000168906
YER027C (predicted) YGL049C	=	ENSG00000111725_ENSG00000114867
YER027C (predicted) YHR183W	=	ENSG00000111725_ENSG00000142657
YER027C (predicted) YPR016C	=	ENSG00000111725_ENSG00000126005
YER027C (predicted) YFR015C	=	ENSG00000111725_ENSG00000104812
YER027C (predicted) YGR162W	=	ENSG00000111725_ENSG00000114867
YER027C (predicted) YFR018C	=	ENSG00000111725_ENSG00000011478
YER027C (predicted) YOR142W	=	ENSG00000111725_ENSG00000131473
YER027C (predicted) YPL143W	=	ENSG00000111725_ENSG00000182899
YER027C (predicted) YKL071W	=	ENSG00000111725_ENSG00000159228
YER027C (predicted) YER070W	=	ENSG00000111725_ENSG00000167325
YER027C (predicted) YGR240C	=	ENSG00000111725_ENSG00000067057
YER027C (predicted) YGR010W	=	ENSG00000111725_ENSG00000164687
YER027C (predicted) YGL241W	=	ENSG00000111725_ENSG00000198700
YER027C (predicted) YER027C	=	ENSG00000131791_ENSG00000111725
YER027C (predicted) YGR264C	=	ENSG00000111725_ENSG00000166986
YER027C (predicted) YFR004W	=	ENSG00000111725_ENSG00000115233
YER027C (predicted) YNR046W	=	ENSG00000111725_ENSG00000173113
YER027C (predicted) YER165W	=	ENSG00000111725_ENSG00000070756
YER027C (predicted) YOR133W	=	ENSG00000111725_ENSG00000108883
YER027C (predicted) YLR328W	=	ENSG00000111725_ENSG00000164687
YER027C (predicted) YER178W	=	ENSG00000111725_ENSG00000131828
YER027C (predicted) YER136W	=	ENSG00000111725_ENSG00000057608
YER027C (predicted) YGL054C	=	ENSG00000111725_ENSG00000143771
YER027C (predicted) YIL043C	=	ENSG00000111725_ENSG00000100243
YER027C (predicted) YGL137W	=	ENSG00000111725_ENSG00000184432
YER029C (known) YER172C	=	ENSG00000125835_ENSG00000144028
YER029C (known) YML049C	=	ENSG00000128739_ENSG00000189091
YER029C (known) YLR147C	=	ENSG00000125835_ENSG00000100028
YER029C (known) YMR288W	=	ENSG00000128739_ENSG00000115524
YER029C (known) YIR009W	=	ENSG00000128739_ENSG00000125870
YER029C (known) YER112W	=	ENSG00000128739_ENSG00000130520
YER029C (predicted) YER029C	=	ENSG00000128739_ENSG00000128739
YER029C (predicted) YPL046C	=	ENSG00000128739_ENSG00000154582
YER029C (predicted) YER044C	=	ENSG00000125835_ENSG00000133935
YER029C (predicted) YPL236C	=	ENSG00000128739_ENSG00000115661
YER029C (predicted) YHR209W	=	ENSG00000125835_ENSG00000181061
YER029C (predicted) YOR362C	=	ENSG00000125835_ENSG00000100567
YER029C (predicted) YNL286W	=	ENSG00000125835_ENSG00000102241/ENSG00000128739_ENSG00000102241
YER029C (predicted) YOR133W	=	ENSG00000125835_ENSG00000108883
YER029C (predicted) YER175C	=	ENSG00000125835_ENSG00000181061
YER031C (known) YER031C	=	ENSG00000132698_ENSG00000132698/ENSG00000103769_ENSG00000103769
YER031C (predicted) YER125W	=	ENSG00000132698_ENSG00000108854
YER031C (predicted) YKL029C	=	ENSG00000103769_ENSG00000082212
YER031C (predicted) YGR252W	=	ENSG00000103769_ENSG00000114166
YER031C (predicted) YGL210W	=	ENSG00000132698_ENSG00000132698/ENSG00000103769_ENSG00000103769
YER043C (predicted) YNL244C	=	ENSG00000101444_ENSG00000114784
YER043C (predicted) YGR280C	=	ENSG00000101444_ENSG00000104637
YER043C (predicted) YER043C	=	ENSG00000101444_ENSG00000101444
YER044C (predicted) YPR175W	=	ENSG00000133935_ENSG00000100479
YER044C (predicted) YLR179C	=	ENSG00000133935_ENSG00000204316
YER044C (predicted) YFL017W-A	=	ENSG00000133935_ENSG00000143977
YER044C (predicted) YMR169C	=	ENSG00000133935_ENSG00000111275
YER044C (predicted) YLR229C	=	ENSG00000133935_ENSG00000070831
YER044C (predicted) YOR020C	=	ENSG00000133935_ENSG00000115541
YER044C (predicted) YER073W	=	ENSG00000133935_ENSG00000111275
YER044C (predicted) YLR178C	=	ENSG00000133935_ENSG00000204316
YER044C (predicted) YNR003C	=	ENSG00000133935_ENSG00000132664
YER044C (predicted) YMR170C	=	ENSG00000133935_ENSG00000111275
YER044C (predicted) YPL061W	=	ENSG00000133935_ENSG00000111275
YER044C (predicted) YOR374W	=	ENSG00000133935_ENSG00000111275
YER044C (predicted) YIL021W	=	ENSG00000133935_ENSG00000102978
YER044C (predicted) YNR036C	=	ENSG00000133935_ENSG00000128626
YER044C (predicted) YLL009C	=	ENSG00000133935_ENSG00000138495
YER044C (predicted) YGL044C	=	ENSG00000133935_ENSG00000101811
YER056C-A (predicted) YPR016C	=	ENSG00000109475_ENSG00000126005
YER056C-A (predicted) YNL255C	=	ENSG00000109475_ENSG00000169714
YER057C (known) YER057C	=	ENSG00000132541_ENSG00000132541
YER057C (predicted) YIL051C	=	ENSG00000132541_ENSG00000132541
YER070W (known) YGR180C	=	ENSG00000167325_ENSG00000171848
YER070W (known) YJL026W	=	ENSG00000167325_ENSG00000171848
YER070W (predicted) YGL208W	=	ENSG00000167325_ENSG00000111725
YER070W (predicted) YPR016C	=	ENSG00000167325_ENSG00000126005
YER070W (predicted) YPL149W	=	ENSG00000167325_ENSG00000057663
YER073W (predicted) YPL061W	=	ENSG00000165092_ENSG00000165092/ENSG00000111275_ENSG00000111275
YER073W (predicted) YIR027C	=	ENSG00000111275_ENSG00000072832
YER073W (predicted) YOR374W	=	ENSG00000165092_ENSG00000165092/ENSG00000111275_ENSG00000111275
YER073W (predicted) YMR170C	=	ENSG00000165092_ENSG00000165092/ENSG00000111275_ENSG00000111275
YER073W (predicted) YER073W	=	ENSG00000165092_ENSG00000165092/ENSG00000111275_ENSG00000111275
YER073W (predicted) YMR169C	=	ENSG00000165092_ENSG00000165092/ENSG00000111275_ENSG00000111275
YER074W (predicted) YFL039C	=	ENSG00000138326_ENSG00000075624
YER093C (known) YKL203C	=	ENSG00000164327_ENSG00000198793
YER093C (known) YNL006W	=	ENSG00000164327_ENSG00000167965
YER093C (predicted) YGL206C	=	ENSG00000164327_ENSG00000141367
YER093C (predicted) YOR180C	=	ENSG00000164327_ENSG00000153046
YER093C (predicted) YLR441C	=	ENSG00000164327_ENSG00000145425
YER093C (predicted) YMR142C	=	ENSG00000164327_ENSG00000167526
YER093C (predicted) YJR066W	=	ENSG00000164327_ENSG00000198793
YER093C (predicted) YML124C	=	ENSG00000164327_ENSG00000167552
YER093C (predicted) YML049C	=	ENSG00000164327_ENSG00000167986
YER093C (predicted) YLR284C	=	ENSG00000164327_ENSG00000153046
YER093C (predicted) YML063W	=	ENSG00000164327_ENSG00000145425
YER093C (predicted) YNL016W	=	ENSG00000164327_ENSG00000116001
YER093C (predicted) YML085C	=	ENSG00000164327_ENSG00000167552
YER093C (predicted) YER177W	=	ENSG00000164327_ENSG00000166913/ENSG00000164327_ENSG00000108953
YER093C (predicted) YPL081W	=	ENSG00000164327_ENSG00000170889
YER094C (known) YOR157C	=	ENSG00000108294_ENSG00000136930/ENSG00000108294_ENSG00000205220
YER094C (known) YPR103W	=	ENSG00000108294_ENSG00000100804
YER094C (known) YMR314W	=	ENSG00000108294_ENSG00000129084
YER094C (known) YML092C	=	ENSG00000108294_ENSG00000106588
YER094C (predicted) YPR108W	=	ENSG00000108294_ENSG00000163636
YER094C (predicted) YNL244C	=	ENSG00000108294_ENSG00000114784
YER094C (predicted) YGL208W	=	ENSG00000108294_ENSG00000111725
YER094C (predicted) YPR016C	=	ENSG00000108294_ENSG00000126005
YER095W (known) YML032C	=	ENSG00000051180_ENSG00000002016
YER095W (known) YER095W	=	ENSG00000051180_ENSG00000051180
YER095W (predicted) YMR190C	=	ENSG00000051180_ENSG00000197299
YER099C (known) YKL181W	=	ENSG00000147224_ENSG00000161542
YER099C (predicted) YER099C	=	ENSG00000147224_ENSG00000147224
YER099C (predicted) YHL011C	=	ENSG00000147224_ENSG00000147224
YER101C (predicted) YPL048W	=	ENSG00000115129_ENSG00000186676
YER101C (predicted) YKL081W	=	ENSG00000115129_ENSG00000186676
YER101C (predicted) YPL240C	=	ENSG00000169710_ENSG00000096384
YER101C (predicted) YER101C	=	ENSG00000169710_ENSG00000169710/ENSG00000116791_ENSG00000116791
YER101C (predicted) YMR186W	=	ENSG00000169710_ENSG00000096384
YER101C (predicted) YMR152W	=	ENSG00000169710_ENSG00000169710/ENSG00000116791_ENSG00000116791
YER101C (predicted) YNL243W	=	ENSG00000108828_ENSG00000137076
YER101C (predicted) YGR184C	=	ENSG00000115129_ENSG00000159459
YER102W (predicted) YFL039C	=	ENSG00000142937_ENSG00000075624
YER103W (known) YNL007C	=	ENSG00000109971_ENSG00000132002
YER103W (known) YFL039C	=	ENSG00000109971_ENSG00000075624
YER103W (predicted) YLR377C	=	ENSG00000109971_ENSG00000165140
YER103W (predicted) YOL057W	=	ENSG00000109971_ENSG00000174483
YER103W (predicted) YER177W	=	ENSG00000109971_ENSG00000128245
YER103W (predicted) YGR285C	=	ENSG00000109971_ENSG00000105821
YER103W (predicted) YPR168W	=	ENSG00000204390_ENSG00000133398
YER103W (predicted) YGR267C	=	ENSG00000109971_ENSG00000131979
YER110C (predicted) YJL115W	=	ENSG00000196497_ENSG00000105011
YER112W (known) YJL124C	=	ENSG00000130520_ENSG00000175324/ENSG00000130520_ENSG00000128534
YER112W (predicted) YOR159C	=	ENSG00000130520_ENSG00000182004
YER117W (predicted) YNL243W	=	ENSG00000125691_ENSG00000137076
YER125W (known) YMR146C	=	ENSG00000198742_ENSG00000023734
YER125W (known) YER125W	=	ENSG00000114062_ENSG00000114062/ENSG00000108854_ENSG00000108854/ENSG00000086758_ENSG00000086758
YER125W (predicted) YGL205W	=	ENSG00000108854_ENSG00000087008
YER125W (predicted) YLR167W	=	ENSG00000198742_ENSG00000143947
YER125W (predicted) YPL138C	=	ENSG00000198742_ENSG00000154832
YER125W (predicted) YGL190C	=	ENSG00000198742_ENSG00000175470/ENSG00000198742_ENSG00000156475
YER125W (predicted) YOR061W	=	ENSG00000198742_ENSG00000070770
YER125W (predicted) YMR242C	=	ENSG00000069869_ENSG00000105640
YER125W (predicted) YLR116W	=	ENSG00000198373_ENSG00000168066
YER125W (predicted) YLR293C	=	ENSG00000108854_ENSG00000132341
YER125W (predicted) YIL035C	=	ENSG00000198742_ENSG00000070770
YER125W (predicted) YER133W	=	ENSG00000198742_ENSG00000213639
YER125W (predicted) YOL133W	=	ENSG00000044090_ENSG00000100387
YER125W (predicted) YLR310C	=	ENSG00000198742_ENSG00000116191
YER125W (predicted) YJL203W	=	ENSG00000198742_ENSG00000099995
YER125W (predicted) YOR312C	=	ENSG00000069869_ENSG00000105640
YER125W (predicted) YKL021C	=	ENSG00000198742_ENSG00000111845
YER125W (predicted) YFL038C	=	ENSG00000108854_ENSG00000143545
YER125W (predicted) YKL135C	=	ENSG00000198742_ENSG00000006125
YER125W (predicted) YIL044C	=	ENSG00000108854_ENSG00000112305
YER125W (predicted) YJL187C	=	ENSG00000198742_ENSG00000166483
YER125W (predicted) YHR089C	=	ENSG00000108854_ENSG00000109534/ENSG00000198742_ENSG00000109534
YER125W (predicted) YLR196W	=	ENSG00000198742_ENSG00000136045
YER125W (predicted) YPR165W	=	ENSG00000108854_ENSG00000067560
YER125W (predicted) YGL210W	=	ENSG00000108854_ENSG00000132698
YER125W (predicted) YPL084W	=	ENSG00000198742_ENSG00000131941
YER125W (predicted) YPL086C	=	ENSG00000198742_ENSG00000134014
YER125W (predicted) YLL039C	=	ENSG00000198742_ENSG00000170315/ENSG00000198742_ENSG00000150991
YER125W (predicted) YOR185C	=	ENSG00000108854_ENSG00000132341
YER125W (predicted) YNL135C	=	ENSG00000108854_ENSG00000004478
YER125W (predicted) YOR160W	=	ENSG00000108854_ENSG00000064419
YER125W (predicted) YPR137W	=	ENSG00000198742_ENSG00000114767
YER125W (predicted) YGR003W	=	ENSG00000198742_ENSG00000166266
YER133W (known) YOR178C	=	ENSG00000172531_ENSG00000173281
YER133W (known) YKL193C	=	ENSG00000213639_ENSG00000115685
YER133W (known) YMR311C	=	ENSG00000213639_ENSG00000184203/ENSG00000186298_ENSG00000184203
YER133W (predicted) YOR085W	=	ENSG00000172531_ENSG00000104723
YER133W (predicted) YMR022W	=	ENSG00000213639_ENSG00000099804
YER133W (predicted) YLR336C	=	ENSG00000172531_ENSG00000146909
YER133W (predicted) YPL268W	=	ENSG00000172531_ENSG00000154822
YER133W (predicted) YNL128W	=	ENSG00000172531_ENSG00000171862
YER133W (predicted) YJR002W	=	ENSG00000172531_ENSG00000124383
YER133W (predicted) YHL002W	=	ENSG00000172531_ENSG00000136738
YER136W (predicted) YGL208W	=	ENSG00000057608_ENSG00000111725
YER136W (predicted) YPL149W	=	ENSG00000057608_ENSG00000057663
YER136W (predicted) YPR016C	=	ENSG00000057608_ENSG00000126005
YER136W (predicted) YMR276W	=	ENSG00000203879_ENSG00000160803
YER136W (predicted) YLR085C	=	ENSG00000057608_ENSG00000075089
YER136W (predicted) YNL244C	=	ENSG00000057608_ENSG00000114784
YER146W (known) YLR438C-A	=	ENSG00000106355_ENSG00000170860
YER146W (predicted) YGR095C	=	ENSG00000106355_ENSG00000077348
YER146W (predicted) YOR159C	=	ENSG00000106355_ENSG00000182004
YER146W (predicted) YPR182W	=	ENSG00000106355_ENSG00000139343
YER148W (known) YGR274C	=	ENSG00000112592_ENSG00000122728/ENSG00000112592_ENSG00000147133
YER148W (known) YGR246C	=	ENSG00000112592_ENSG00000185024
YER148W (known) YPR086W	=	ENSG00000112592_ENSG00000137947
YER148W (known) YKL058W	=	ENSG00000112592_ENSG00000140307/ENSG00000028839_ENSG00000140307
YER148W (known) YER159C	=	ENSG00000112592_ENSG00000175550
YER148W (known) YOR194C	=	ENSG00000112592_ENSG00000165417/ENSG00000028839_ENSG00000165417
YER148W (known) YMR227C	=	ENSG00000112592_ENSG00000178913
YER148W (known) YGL112C	=	ENSG00000112592_ENSG00000106290
YER148W (predicted) YML015C	=	ENSG00000112592_ENSG00000064995
YER148W (predicted) YML075C	=	ENSG00000112592_ENSG00000113161
YER148W (predicted) YFR009W	=	ENSG00000028839_ENSG00000161204
YER148W (predicted) YFL038C	=	ENSG00000028839_ENSG00000111737
YER148W (predicted) YPL138C	=	ENSG00000112592_ENSG00000154832
YER148W (predicted) YMR236W	=	ENSG00000112592_ENSG00000085231
YER148W (predicted) YOR298C-A	=	ENSG00000112592_ENSG00000107223
YER148W (predicted) YML098W	=	ENSG00000112592_ENSG00000197780
[truncated: 1,842 more rows]
