# Supplementary material for: Building and analyzing protein interactome networks by cross-species comparisons
Source: BMC Syst Biol. 2010 Mar 30;4:36. doi: 10.1186/1752-0509-4-36 (PMC2859380; doi:10.1186/1752-0509-4-36)
Supplement: Additional file 10 — Zip Cele. A zipped folder containing files formatted for use in Cytoscape listed in Supplemental Table 3. These files are for Caenorhabditis elegans proteins. [file 1752-0509-4-36-S10.ZIP › scer/scer_hsap_SpeciesSpeciesScore.eda]

scer_dmel_SpeciesSpeciesScore.eda
Q0105 (known) YOR065W	=	2.0
Q0110 (predicted) YOR065W	=	1.00
Q0115 (predicted) YOR065W	=	1.00
Q0120 (predicted) YOR065W	=	1.00
Q0250 (predicted) YGR280C	=	1.00
YAL003W (known) YPL048W	=	2.7800000000000002
YAL003W (known) YKL081W	=	2.7800000000000002
YAL003W (predicted) YPR033C	=	1.00
YAL003W (predicted) YBR061C	=	0.78
YAL003W (predicted) YGL208W	=	0.78
YAL003W (predicted) YFL039C	=	0.99
YAL003W (predicted) YIR027C	=	0.78
YAL003W (predicted) YNL244C	=	1.75
YAL003W (predicted) YPR016C	=	0.78
YAL003W (predicted) YBR118W	=	1.76
YAL003W (predicted) YAL003W	=	0.59
YAL003W (predicted) YPR080W	=	1.76
YAL003W (predicted) YLR085C	=	1.00
YAL003W (predicted) YER027C	=	0.78
YAL003W (predicted) YPL149W	=	1.00
YAL003W (predicted) YOR335C	=	1.00
YAL005C (known) YBR101C	=	2.96
YAL005C (known) YNL007C	=	1.8900000000000001
YAL005C (predicted) YGR267C	=	1.00
YAL005C (predicted) YFL039C	=	0.99
YAL005C (predicted) YER177W	=	0.81
YAL005C (predicted) YLR377C	=	1.00
YAL005C (predicted) YPR168W	=	0.97
YAL005C (predicted) YGR285C	=	1.00
YAL005C (predicted) YDR099W	=	0.80
YAL005C (predicted) YOL057W	=	1.00
YAL012W (known) YAL012W	=	2.0
YAL015C (predicted) YBR088C	=	0.56
YAL015C (predicted) YGR192C	=	0.98
YAL015C (predicted) YJR009C	=	0.97
YAL015C (predicted) YAR007C	=	0.56
YAL015C (predicted) YBL019W	=	0.29
YAL015C (predicted) YJL052W	=	1.00
YAL015C (predicted) YDR097C	=	0.56
YAL016W (known) YOR014W	=	5.7
YAL016W (known) YDL134C	=	3.0
YAL016W (known) YDL188C	=	3.0
YAL016W (predicted) YDR453C	=	3.88
YAL016W (predicted) YGL210W	=	2.00
YAL016W (predicted) YOR133W	=	2.00
YAL016W (predicted) YGL240W	=	1.00
YAL016W (predicted) YLR259C	=	2.00
YAL016W (predicted) YLR422W	=	2.00
YAL016W (predicted) YML001W	=	2.00
YAL016W (predicted) YML028W	=	3.80
YAL016W (predicted) YEL032W	=	2.00
YAL016W (predicted) YBR061C	=	1.00
YAL016W (predicted) YER020W	=	0.85
YAL016W (predicted) YNL244C	=	0.98
YAL016W (predicted) YGR231C	=	1.00
YAL016W (predicted) YHR005C	=	0.81
YAL016W (predicted) YPR016C	=	1.00
YAL016W (predicted) YDR385W	=	2.00
YAL016W (predicted) YDR075W	=	1.49
YAL016W (predicted) YKL067W	=	1.00
YAL016W (predicted) YNL330C	=	0.98
YAL016W (predicted) YKR017C	=	0.85
YAL016W (predicted) YBR160W	=	1.88
YAL016W (predicted) YER031C	=	2.00
YAL020C (predicted) YBL071W-A	=	1.00
YAL020C (predicted) YDR166C	=	1.00
YAL030W (known) YGR009C	=	3.22
YAL030W (predicted) YGR280C	=	0.76
YAL030W (predicted) YNL244C	=	0.74
YAL030W (predicted) YDR099W	=	0.54
YAL030W (predicted) YER027C	=	0.76
YAL030W (predicted) YML049C	=	0.51
YAL030W (predicted) YDR524C	=	0.76
YAL030W (predicted) YER177W	=	0.54
YAL030W (predicted) YGL208W	=	0.76
YAL036C (known) YDR152W	=	2.0
YAL036C (predicted) YGR058W	=	0.87
YAL036C (predicted) YBR061C	=	1.00
YAL038W (known) YOR347C	=	1.92
YAL038W (predicted) YGR095C	=	1.00
YAL038W (predicted) YAL038W	=	1.00
YAL038W (predicted) YPL240C	=	1.00
YAL038W (predicted) YMR186W	=	1.00
YAL049C (predicted) YDL132W	=	0.87
YAL049C (predicted) YHR156C	=	1.00
YAL049C (predicted) YLR028C	=	1.00
YAL049C (predicted) YHR207C	=	0.85
YAL049C (predicted) YMR120C	=	1.00
YAL054C (predicted) YMR080C	=	1.00
YAL058W (predicted) YAL058W	=	0.59
YAL058W (predicted) YER125W	=	0.83
YAL058W (predicted) YCL043C	=	1.58
YAL058W (predicted) YBR241C	=	1.78
YAL058W (predicted) YDR518W	=	1.63
YAL058W (predicted) YNL244C	=	0.77
YAL058W (predicted) YGL104C	=	1.71
YAL062W (known) YOR375C	=	2.92
YAL062W (predicted) YHR108W	=	0.65
YAL062W (predicted) YAL062W	=	1.92
YAL062W (predicted) YDR358W	=	0.68
YAR007C (known) YML032C	=	2.0
YAR007C (known) YAR007C	=	2.0
YAR007C (known) YER095W	=	2.0
YAR007C (known) YNL312W	=	2.85
YAR007C (predicted) YMR201C	=	1.00
YAR007C (predicted) YER179W	=	1.00
YAR007C (predicted) YMR190C	=	1.00
YAR007C (predicted) YGL043W	=	0.90
YAR007C (predicted) YOL043C	=	0.55
YAR007C (predicted) YGR187C	=	1.00
YAR073W (predicted) YBR061C	=	1.00
YAR073W (predicted) YMR276W	=	0.88
YAR073W (predicted) YPR016C	=	1.00
YBL002W (known) YOL012C	=	1.99
YBL002W (predicted) YDR510W	=	1.70
YBL002W (predicted) YDR361C	=	0.99
YBL002W (predicted) YNL243W	=	0.93
YBL003C (predicted) YEL056W	=	0.99
YBL003C (predicted) YBL088C	=	1.00
YBL003C (predicted) YMR224C	=	1.00
YBL008W (known) YJL115W	=	2.83
YBL008W (predicted) YPR119W	=	0.82
YBL008W (predicted) YDL155W	=	0.73
YBL008W (predicted) YGR108W	=	0.75
YBL008W (predicted) YMR080C	=	1.00
YBL008W (predicted) YLR210W	=	0.78
YBL008W (predicted) YKL040C	=	1.00
YBL017C (predicted) YBR160W	=	0.73
YBL017C (predicted) YBR241C	=	0.75
YBL017C (predicted) YGL104C	=	0.71
YBL019W (predicted) YNL244C	=	0.61
YBL019W (predicted) YLR210W	=	0.48
YBL019W (predicted) YGR209C	=	0.63
YBL019W (predicted) YLR043C	=	0.63
YBL019W (predicted) YBR088C	=	1.00
YBL019W (predicted) YGR108W	=	0.43
YBL019W (predicted) YDL155W	=	0.47
YBL019W (predicted) YOL043C	=	0.28
YBL019W (predicted) YCR083W	=	0.63
YBL019W (predicted) YPR119W	=	0.48
YBL019W (predicted) YPR016C	=	0.63
YBL021C (known) YGL237C	=	2.0
YBL021C (known) YOR358W	=	2.0
YBL021C (predicted) YER159C	=	1.00
YBL023C (known) YBR202W	=	2.0
YBL023C (known) YEL032W	=	2.0
YBL023C (known) YJL194W	=	2.0
YBL023C (known) YLR274W	=	2.0
YBL023C (known) YIL150C	=	2.0
YBL023C (predicted) YDL155W	=	1.80
YBL023C (predicted) YGR108W	=	1.75
YBL023C (predicted) YNL261W	=	1.00
YBL023C (predicted) YPR019W	=	1.00
YBL023C (predicted) YHR203C	=	1.00
YBL023C (predicted) YOR212W	=	0.94
YBL023C (predicted) YLR210W	=	1.74
YBL023C (predicted) YJR145C	=	1.00
YBL023C (predicted) YPR119W	=	1.82
YBL023C (predicted) YBR060C	=	1.00
YBL023C (predicted) YGL201C	=	1.00
YBL030C (predicted) YDR037W	=	1.00
YBL030C (predicted) YJR100C	=	0.94
YBL030C (predicted) YER177W	=	0.81
YBL030C (predicted) YDR099W	=	0.80
YBL030C (predicted) YMR116C	=	1.00
YBL035C (known) YNL102W	=	2.0
YBL035C (known) YIR008C	=	2.0
YBL035C (known) YKL045W	=	2.0
YBL035C (predicted) YBR142W	=	1.00
YBL035C (predicted) YGR187C	=	1.00
YBL035C (predicted) YLL029W	=	1.00
YBL035C (predicted) YEL026W	=	1.00
YBL035C (predicted) YNL118C	=	1.00
YBL035C (predicted) YBR039W	=	1.00
YBL037W (predicted) YKL135C	=	1.00
YBL039C (known) YJR103W	=	1.9
YBL039C (known) YBL039C	=	1.87
YBL039C (predicted) YER177W	=	1.63
YBL039C (predicted) YER027C	=	1.00
YBL039C (predicted) YGR280C	=	1.00
YBL039C (predicted) YDR099W	=	1.63
YBL039C (predicted) YGL208W	=	1.00
YBL041W (known) YOR157C	=	2.0
YBL041W (known) YER094C	=	2.0
YBL041W (known) YPR103W	=	2.0
YBL041W (known) YMR314W	=	2.0
YBL041W (predicted) YBR061C	=	1.00
YBL041W (predicted) YDR267C	=	1.00
YBL041W (predicted) YBR173C	=	1.00
YBL041W (predicted) YOR119C	=	0.69
YBL041W (predicted) YPR016C	=	1.00
YBL041W (predicted) YML092C	=	1.00
YBL041W (predicted) YNL118C	=	1.00
YBL050W (known) YGR009C	=	2.0
YBL050W (known) YLR026C	=	2.0
YBL050W (predicted) YDL204W	=	1.00
YBL057C (predicted) YBL057C	=	1.00
YBL058W (predicted) YLR061W	=	1.00
YBL058W (predicted) YFL034C-A	=	1.00
YBL064C (known) YBL064C	=	2.0
YBL068W (known) YKL181W	=	1.94
YBL068W (known) YHL011C	=	2.0
YBL068W (predicted) YDR517W	=	1.00
YBL068W (predicted) YBL068W	=	1.00
YBL068W (predicted) YER099C	=	1.00
YBL069W (predicted) YMR186W	=	0.77
YBL069W (predicted) YER101C	=	1.49
YBL069W (predicted) YKL081W	=	0.88
YBL069W (predicted) YNL243W	=	0.95
YBL069W (predicted) YBL069W	=	1.56
YBL069W (predicted) YMR152W	=	1.41
YBL069W (predicted) YPL240C	=	0.77
YBL069W (predicted) YPL048W	=	0.88
YBL069W (predicted) YGR184C	=	0.82
YBL072C (predicted) YFL039C	=	0.99
YBL075C (known) YNL007C	=	1.8900000000000001
YBL075C (predicted) YOL057W	=	1.00
YBL075C (predicted) YLR377C	=	1.00
YBL075C (predicted) YGR285C	=	1.00
YBL075C (predicted) YGR267C	=	1.00
YBL075C (predicted) YDR099W	=	0.80
YBL075C (predicted) YER177W	=	0.81
YBL075C (predicted) YBR101C	=	1.99
YBL075C (predicted) YPR168W	=	0.96
YBL075C (predicted) YFL039C	=	0.99
YBL078C (known) YNR007C	=	3.63
YBL078C (known) YHR171W	=	3.63
YBL078C (known) YNL223W	=	3.49
YBL078C (predicted) YMR194W	=	1.00
YBL078C (predicted) YPR074C	=	1.00
YBL078C (predicted) YJL002C	=	1.00
YBL078C (predicted) YGR240C	=	1.00
YBL078C (predicted) YCL043C	=	1.00
YBL078C (predicted) YPL065W	=	0.98
YBL078C (predicted) YDL042C	=	0.65
YBL078C (predicted) YGL049C	=	0.95
YBL078C (predicted) YCR032W	=	0.65
YBL078C (predicted) YDR518W	=	0.88
YBL078C (predicted) YDR172W	=	1.00
YBL078C (predicted) YNL021W	=	0.90
YBL078C (predicted) YFL037W	=	0.98
YBL078C (predicted) YBR202W	=	1.00
YBL078C (predicted) YGR185C	=	1.00
YBL078C (predicted) YML001W	=	1.00
YBL078C (predicted) YGR162W	=	1.00
YBL078C (predicted) YGL080W	=	0.98
YBL078C (predicted) YNL055C	=	0.89
YBL078C (predicted) YMR314W	=	1.00
YBL078C (predicted) YOL038W	=	1.00
YBL078C (predicted) YNL234W	=	1.59
YBL078C (predicted) YDR036C	=	0.54
YBL078C (predicted) YDR221W	=	1.00
YBL078C (predicted) YNL189W	=	1.00
YBL078C (predicted) YJL154C	=	1.00
YBL078C (predicted) YBR117C	=	1.00
YBL078C (predicted) YKL071W	=	1.00
YBL078C (predicted) YGL190C	=	1.00
YBL078C (predicted) YMR205C	=	0.97
YBL078C (predicted) YPL249C-A	=	1.00
YBL078C (predicted) YIL114C	=	1.00
YBL078C (predicted) YIL075C	=	1.00
YBL078C (predicted) YDL102W	=	1.00
YBL078C (predicted) YOL068C	=	0.65
YBL079W (predicted) YBL103C	=	0.94
YBL084C (known) YHR166C	=	2.0
YBL084C (known) YLR127C	=	2.0
YBL084C (known) YKL022C	=	2.0
YBL084C (predicted) YJR017C	=	1.00
YBL084C (predicted) YGL003C	=	1.00
YBL084C (predicted) YJL013C	=	1.00
YBL084C (predicted) YGR188C	=	0.85
YBL087C (predicted) YDR361C	=	1.00
YBL087C (predicted) YNL243W	=	0.95
YBL088C (predicted) YMR080C	=	1.00
YBL088C (predicted) YER133W	=	1.00
YBL088C (predicted) YNL312W	=	1.00
YBL088C (predicted) YBL088C	=	1.00
YBL088C (predicted) YKL135C	=	1.00
YBL088C (predicted) YDR225W	=	0.99
YBL088C (predicted) YDR299W	=	1.00
YBL092W (predicted) YNL244C	=	0.98
YBL092W (predicted) YCR087C-A	=	1.00
YBL092W (predicted) YGR280C	=	1.00
YBL099W (known) YFL039C	=	1.99
YBL099W (known) YJL180C	=	2.0
YBL103C (predicted) YDL134C	=	0.94
YBL103C (predicted) YGR264C	=	0.94
YBL103C (predicted) YLR325C	=	0.94
YBL103C (predicted) YOR362C	=	0.94
YBL103C (predicted) YDR036C	=	0.50
YBL103C (predicted) YDL188C	=	0.92
YBL103C (predicted) YMR146C	=	0.94
YBL103C (predicted) YLL060C	=	0.62
YBL103C (predicted) YMR314W	=	0.94
YBL103C (predicted) YLR146C	=	0.46
YBL103C (predicted) YOR142W	=	0.48
YBL103C (predicted) YDR139C	=	0.94
YBL103C (predicted) YGL011C	=	0.94
YBL103C (predicted) YGL206C	=	0.94
YBL103C (predicted) YGL245W	=	0.94
YBL103C (predicted) YDL132W	=	0.81
YBL103C (predicted) YOR275C	=	0.94
YBL103C (predicted) YGR061C	=	0.94
YBL103C (predicted) YER105C	=	0.94
YBL103C (predicted) YGR231C	=	0.94
YBL103C (predicted) YBR229C	=	0.94
YBL103C (predicted) YIL075C	=	0.94
YBL103C (predicted) YPR069C	=	0.43
YBR010W (predicted) YMR020W	=	0.91
YBR010W (predicted) YER169W	=	0.87
YBR010W (predicted) YOL068C	=	0.96
YBR010W (predicted) YJL115W	=	0.79
YBR010W (predicted) YDL042C	=	0.96
YBR011C (predicted) YFR021W	=	0.89
YBR017C (known) YLR293C	=	2.0
YBR017C (known) YOR185C	=	2.0
YBR017C (predicted) YFL039C	=	0.99
YBR017C (predicted) YLR240W	=	0.75
YBR018C (predicted) YBR186W	=	1.00
YBR019C (predicted) YBR019C	=	1.00
YBR023C (predicted) YPR016C	=	0.89
YBR024W (known) YBR037C	=	2.0
YBR024W (known) YBR024W	=	2.0
YBR025C (predicted) YBR133C	=	1.00
YBR031W (predicted) YPL048W	=	1.00
YBR031W (predicted) YKL081W	=	1.00
YBR034C (known) YBR034C	=	3.38
YBR034C (known) YNL037C	=	1.98
YBR034C (predicted) YBR061C	=	1.00
YBR034C (predicted) YNL317W	=	1.00
YBR034C (predicted) YNL244C	=	0.98
YBR034C (predicted) YGL127C	=	1.00
YBR034C (predicted) YGR208W	=	1.00
YBR034C (predicted) YLR370C	=	1.00
YBR037C (known) YBR037C	=	2.0
YBR039W (predicted) YJL111W	=	1.00
YBR039W (predicted) YKL002W	=	0.63
YBR039W (predicted) YOL057W	=	1.00
YBR039W (predicted) YOR145C	=	1.00
YBR039W (predicted) YKL160W	=	1.00
YBR048W (predicted) YPL235W	=	1.00
YBR048W (predicted) YGR280C	=	1.00
YBR048W (predicted) YBR061C	=	1.00
YBR048W (predicted) YNL244C	=	0.98
YBR048W (predicted) YCR087C-A	=	1.00
YBR055C (known) YER029C	=	2.0
YBR055C (predicted) YHR156C	=	1.00
YBR058C (predicted) YER027C	=	1.00
YBR058C (predicted) YHR114W	=	0.94
YBR058C (predicted) YGL208W	=	1.00
YBR060C (known) YPR162C	=	2.0
YBR060C (known) YJL194W	=	2.0
YBR060C (known) YNL261W	=	2.0
YBR060C (known) YBR160W	=	1.98
YBR060C (known) YML065W	=	2.0
YBR060C (predicted) YMR213W	=	1.00
YBR060C (predicted) YPR119W	=	1.64
YBR060C (predicted) YDL155W	=	1.53
YBR060C (predicted) YGR108W	=	1.50
YBR060C (predicted) YIL150C	=	1.00
YBR060C (predicted) YLR210W	=	1.60
YBR060C (predicted) YPR019W	=	1.00
YBR060C (predicted) YEL032W	=	1.00
YBR061C (predicted) YIL066C	=	1.00
YBR061C (predicted) YPL084W	=	0.84
YBR061C (predicted) YEL039C	=	1.00
YBR061C (predicted) YKL154W	=	0.83
YBR061C (predicted) YBR117C	=	1.00
YBR061C (predicted) YEL056W	=	1.00
YBR061C (predicted) YPR069C	=	0.47
YBR061C (predicted) YJR117W	=	1.00
YBR061C (predicted) YLR178C	=	1.00
YBR061C (predicted) YBR189W	=	1.00
YBR061C (predicted) YLR146C	=	0.51
YBR061C (predicted) YBR111C	=	1.00
YBR061C (predicted) YPR103W	=	1.00
YBR061C (predicted) YCL043C	=	1.00
YBR061C (predicted) YLR441C	=	1.00
YBR061C (predicted) YML022W	=	1.00
YBR061C (predicted) YOR020C	=	1.00
YBR061C (predicted) YNL244C	=	0.98
YBR061C (predicted) YDR190C	=	1.00
YBR061C (predicted) YHR216W	=	1.00
YBR061C (predicted) YOR259C	=	1.00
YBR061C (predicted) YGR034W	=	1.00
YBR061C (predicted) YGR185C	=	1.00
YBR061C (predicted) YDR023W	=	1.00
YBR061C (predicted) YKL071W	=	1.00
YBR061C (predicted) YKR031C	=	0.90
YBR061C (predicted) YER094C	=	1.00
YBR061C (predicted) YML056C	=	1.00
YBR061C (predicted) YPR004C	=	1.00
YBR061C (predicted) YDR129C	=	1.00
YBR061C (predicted) YDR036C	=	0.54
YBR061C (predicted) YGL105W	=	1.00
YBR061C (predicted) YIL051C	=	1.00
YBR061C (predicted) YER136W	=	1.00
YBR061C (predicted) YKL117W	=	1.00
YBR061C (predicted) YOR367W	=	1.00
YBR061C (predicted) YGR231C	=	1.00
YBR061C (predicted) YDR518W	=	0.88
YBR061C (predicted) YER031C	=	1.00
YBR061C (predicted) YDL147W	=	1.00
YBR061C (predicted) YPL081W	=	1.00
YBR061C (predicted) YGL011C	=	1.00
YBR061C (predicted) YER070W	=	1.00
YBR061C (predicted) YNL255C	=	1.00
YBR061C (predicted) YOR007C	=	1.00
YBR061C (predicted) YDL007W	=	1.00
YBR061C (predicted) YLR179C	=	0.96
YBR061C (predicted) YDL030W	=	1.00
YBR061C (predicted) YER057C	=	1.00
YBR061C (predicted) YLR051C	=	0.55
YBR061C (predicted) YML063W	=	1.00
YBR061C (predicted) YGR021W	=	1.00
YBR061C (predicted) YBR088C	=	1.00
YBR061C (predicted) YLR432W	=	1.00
YBR061C (predicted) YER009W	=	1.00
YBR061C (predicted) YGL190C	=	1.00
YBR061C (predicted) YOR362C	=	1.00
YBR061C (predicted) YJR048W	=	1.00
YBR061C (predicted) YDR139C	=	1.00
YBR061C (predicted) YDR441C	=	1.00
YBR061C (predicted) YLR344W	=	1.00
YBR061C (predicted) YGL210W	=	1.00
YBR061C (predicted) YMR314W	=	1.00
YBR061C (predicted) YPR074C	=	1.00
YBR061C (predicted) YDR025W	=	1.00
YBR061C (predicted) YJR017C	=	1.00
YBR061C (predicted) YDR214W	=	1.00
YBR081C (known) YHR099W	=	2.0
YBR081C (predicted) YDR190C	=	1.00
YBR081C (predicted) YDR485C	=	1.00
YBR081C (predicted) YPR023C	=	1.69
YBR081C (predicted) YPL235W	=	1.00
YBR082C (predicted) YGL208W	=	0.97
YBR082C (predicted) YKL210W	=	0.97
YBR082C (predicted) YNL244C	=	0.96
YBR082C (predicted) YER027C	=	0.97
YBR082C (predicted) YDR139C	=	0.97
YBR084W (predicted) YDL155W	=	0.80
YBR084W (predicted) YLR210W	=	0.82
YBR084W (predicted) YPR119W	=	0.82
YBR084W (predicted) YMR186W	=	1.00
YBR084W (predicted) YBR084W	=	1.00
YBR084W (predicted) YPL240C	=	1.00
YBR084W (predicted) YPR108W	=	0.87
YBR084W (predicted) YGR108W	=	0.75
YBR084W (predicted) YBR160W	=	0.98
YBR084W (predicted) YGR204W	=	1.00
YBR085W (predicted) YMR116C	=	1.00
YBR085W (predicted) YDR037W	=	1.00
YBR085W (predicted) YER177W	=	0.81
YBR085W (predicted) YDR099W	=	0.80
YBR085W (predicted) YJR100C	=	0.94
YBR086C (predicted) YLR201C	=	1.00
YBR087W (known) YBR088C	=	2.0
YBR087W (known) YJR068W	=	2.0
YBR087W (known) YOR217W	=	2.0
YBR087W (known) YOL094C	=	2.0
YBR088C (known) YOL094C	=	2.0
YBR088C (known) YDR097C	=	2.0
YBR088C (known) YJR068W	=	2.0
YBR088C (known) YML021C	=	2.0
YBR088C (known) YNL290W	=	2.0
YBR088C (known) YBR088C	=	2.0
YBR088C (known) YCR092C	=	2.0
YBR088C (known) YJR043C	=	2.0
YBR088C (known) YKL113C	=	2.0
YBR088C (known) YDL164C	=	2.0
YBR088C (predicted) YOL043C	=	0.55
YBR088C (predicted) YCL016C	=	1.00
YBR088C (predicted) YNL112W	=	1.00
YBR088C (predicted) YCR014C	=	0.69
YBR088C (predicted) YGR258C	=	1.00
YBR088C (predicted) YOR033C	=	1.00
YBR088C (predicted) YDL155W	=	0.73
YBR088C (predicted) YNL244C	=	0.98
YBR088C (predicted) YLR210W	=	0.78
YBR088C (predicted) YJR006W	=	1.00
YBR088C (predicted) YBR160W	=	0.98
YBR088C (predicted) YDL102W	=	1.00
YBR088C (predicted) YGR108W	=	0.75
YBR088C (predicted) YEL055C	=	1.00
YBR088C (predicted) YPR119W	=	0.82
YBR088C (predicted) YNL262W	=	1.00
YBR094W (predicted) YBR234C	=	0.88
YBR094W (predicted) YDL029W	=	0.90
YBR094W (predicted) YNL244C	=	0.89
YBR094W (predicted) YIL062C	=	1.71
YBR094W (predicted) YNR035C	=	0.90
YBR094W (predicted) YJR065C	=	1.77
YBR097W (predicted) YDR099W	=	1.63
YBR097W (predicted) YER177W	=	1.63
YBR101C (known) YLL024C	=	2.96
YBR101C (predicted) YER103W	=	1.99
YBR102C (predicted) YDL051W	=	0.40
YBR102C (predicted) YNR006W	=	1.00
YBR109C (known) YFL039C	=	1.94
YBR109C (predicted) YNL244C	=	0.93
YBR109C (predicted) YPR016C	=	0.95
YBR109C (predicted) YGR280C	=	0.95
YBR111C (predicted) YDR159W	=	1.00
YBR111C (predicted) YGL208W	=	1.00
YBR111C (predicted) YPR016C	=	1.00
YBR111C (predicted) YER027C	=	1.00
YBR117C (predicted) YNL244C	=	0.98
YBR117C (predicted) YLR085C	=	1.00
YBR118W (predicted) YOR261C	=	0.56
YBR118W (predicted) YDR424C	=	1.00
YBR118W (predicted) YLL009C	=	1.00
YBR118W (predicted) YOL097C	=	1.00
YBR118W (predicted) YKL095W	=	0.81
YBR118W (predicted) YPR175W	=	1.00
YBR118W (predicted) YDR460W	=	1.00
YBR118W (predicted) YKL001C	=	1.00
YBR118W (predicted) YNL290W	=	1.00
YBR118W (predicted) YKR017C	=	0.85
YBR118W (predicted) YDL081C	=	1.00
YBR118W (predicted) YLR438C-A	=	1.00
YBR118W (predicted) YOL071W	=	1.00
YBR118W (predicted) YDL130W	=	1.00
YBR118W (predicted) YJR010W	=	1.00
YBR118W (predicted) YLR427W	=	1.00
YBR118W (predicted) YNL312W	=	1.00
YBR118W (predicted) YPR168W	=	1.00
YBR118W (predicted) YIL021W	=	1.00
YBR118W (predicted) YMR236W	=	0.97
YBR118W (predicted) YBR135W	=	1.00
YBR118W (predicted) YDL097C	=	1.00
YBR118W (predicted) YGR038W	=	1.00
YBR118W (predicted) YMR276W	=	0.88
YBR118W (predicted) YGL096W	=	0.78
YBR118W (predicted) YGR195W	=	1.00
YBR118W (predicted) YLR350W	=	1.00
YBR118W (predicted) YPL177C	=	0.95
YBR118W (predicted) YOR020C	=	1.00
YBR133C (known) YBR133C	=	2.0
YBR133C (predicted) YHL014C	=	1.00
YBR133C (predicted) YMR277W	=	1.00
YBR133C (predicted) YGR058W	=	0.93
YBR135W (known) YPR119W	=	1.8900000000000001
YBR135W (known) YBR135W	=	2.9299999999999997
YBR135W (known) YBR160W	=	3.81
YBR135W (known) YDL155W	=	1.96
YBR135W (known) YGR108W	=	1.92
YBR135W (known) YLR210W	=	2.0
YBR135W (predicted) YGR098C	=	1.00
YBR135W (predicted) YDR328C	=	0.96
YBR135W (predicted) YIR026C	=	0.80
YBR135W (predicted) YPR080W	=	1.00
YBR136W (predicted) YDR299W	=	1.00
YBR139W (known) YBR139W	=	2.0
YBR139W (predicted) YMR297W	=	1.00
YBR142W (predicted) YDR050C	=	1.00
YBR142W (predicted) YJR078W	=	0.93
YBR142W (predicted) YDR375C	=	1.00
YBR142W (predicted) YER107C	=	1.00
YBR142W (predicted) YMR186W	=	1.00
YBR142W (predicted) YNL055C	=	1.00
YBR142W (predicted) YJR017C	=	1.00
YBR142W (predicted) YJL034W	=	1.00
YBR142W (predicted) YKR059W	=	0.98
YBR142W (predicted) YJL138C	=	0.98
YBR142W (predicted) YIL114C	=	0.95
YBR142W (predicted) YPL240C	=	1.00
YBR154C (known) YJL140W	=	2.0
YBR154C (known) YNL248C	=	2.0
YBR154C (known) YDR404C	=	2.0
YBR154C (known) YDL140C	=	2.0
YBR154C (known) YPR187W	=	2.0
YBR154C (known) YIL021W	=	2.0
YBR154C (known) YOR224C	=	2.0
YBR154C (predicted) YOR210W	=	1.00
YBR154C (predicted) YPR168W	=	1.00
YBR154C (predicted) YBR154C	=	1.00
YBR154C (predicted) YPR086W	=	1.00
YBR155W (predicted) YJL172W	=	0.65
YBR155W (predicted) YHR005C	=	2.37
YBR155W (predicted) YER020W	=	2.67
YBR160W (known) YMR036C	=	2.8600000000000003
YBR160W (known) YJL187C	=	2.54
YBR160W (known) YDL155W	=	7.55
YBR160W (known) YML065W	=	1.98
YBR160W (known) YGR109C	=	4.8100000000000005
YBR160W (known) YBR160W	=	1.97
YBR160W (known) YPR119W	=	7.57
YBR160W (known) YLR210W	=	7.57
YBR160W (known) YGR108W	=	7.39
YBR160W (known) YEL032W	=	1.98
YBR160W (known) YPR120C	=	4.9
YBR160W (predicted) YIL173W	=	0.90
YBR160W (predicted) YGR010W	=	0.33
YBR160W (predicted) YGR204W	=	0.98
YBR160W (predicted) YDR139C	=	0.98
YBR160W (predicted) YMR143W	=	0.98
YBR160W (predicted) YDL102W	=	0.98
YBR160W (predicted) YDL108W	=	1.92
YBR160W (predicted) YER165W	=	0.98
YBR160W (predicted) YLR178C	=	0.98
YBR160W (predicted) YMR120C	=	0.98
YBR160W (predicted) YNR065C	=	0.86
YBR160W (predicted) YOR367W	=	0.98
YBR160W (predicted) YLL060C	=	0.53
YBR160W (predicted) YLR179C	=	0.94
YBR160W (predicted) YLR306W	=	0.98
YBR160W (predicted) YOL076W	=	0.98
YBR160W (predicted) YPR025C	=	0.98
YBR160W (predicted) YLR328W	=	0.34
YBR160W (predicted) YJL222W	=	0.90
YBR160W (predicted) YDL083C	=	0.98
YBR160W (predicted) YOR265W	=	0.98
YBR160W (predicted) YNL025C	=	1.00
YBR160W (predicted) YPL127C	=	0.98
YBR160W (predicted) YGR098C	=	0.94
YBR160W (predicted) YDL014W	=	0.98
YBR160W (predicted) YNL110C	=	0.94
YBR160W (predicted) YLR028C	=	0.98
YBR160W (predicted) YER133W	=	1.92
YBR160W (predicted) YDL164C	=	0.98
YBR164C (predicted) YOR119C	=	0.69
YBR169C (predicted) YMR186W	=	1.00
YBR169C (predicted) YLR418C	=	1.00
YBR169C (predicted) YGL208W	=	0.92
YBR169C (predicted) YPL240C	=	1.00
YBR169C (predicted) YER027C	=	0.92
YBR169C (predicted) YPR016C	=	0.92
YBR173C (known) YPR103W	=	2.0
YBR173C (predicted) YJL001W	=	1.00
YBR173C (predicted) YOR157C	=	1.00
YBR175W (predicted) YGR003W	=	2.64
YBR175W (predicted) YML049C	=	1.42
YBR175W (predicted) YNL129W	=	0.44
YBR175W (predicted) YMR131C	=	2.00
YBR181C (predicted) YOL139C	=	1.00
YBR181C (predicted) YPL240C	=	1.00
YBR181C (predicted) YMR186W	=	1.00
YBR181C (predicted) YMR125W	=	1.00
YBR182C (predicted) YPL089C	=	1.30
YBR182C (predicted) YNL021W	=	1.88
YBR182C (predicted) YBR182C	=	1.19
YBR186W (predicted) YDL188C	=	1.00
YBR186W (predicted) YGL221C	=	1.00
YBR186W (predicted) YMR130W	=	1.00
YBR186W (predicted) YDL134C	=	1.00
YBR186W (predicted) YKL067W	=	0.81
YBR186W (predicted) YJR100C	=	1.83
YBR186W (predicted) YIR027C	=	1.00
YBR186W (predicted) YML087C	=	0.93
YBR186W (predicted) YML125C	=	0.85
YBR186W (predicted) YIL043C	=	1.00
YBR186W (predicted) YLR277C	=	0.66
YBR186W (predicted) YHR029C	=	1.00
YBR186W (predicted) YBR186W	=	1.00
YBR189W (predicted) YGR208W	=	1.00
YBR189W (predicted) YCR087C-A	=	1.00
YBR189W (predicted) YGL208W	=	1.00
YBR189W (predicted) YFL039C	=	0.99
YBR189W (predicted) YER093C	=	1.00
YBR189W (predicted) YNL244C	=	0.98
YBR189W (predicted) YER027C	=	1.00
YBR196C (predicted) YBR196C	=	1.00
YBR198C (known) YDR167W	=	2.0
YBR198C (known) YGR252W	=	3.68
YBR198C (known) YER148W	=	2.0
YBR202W (known) YBR202W	=	2.0
YBR202W (known) YEL032W	=	2.0
YBR202W (known) YIL150C	=	2.0
YBR202W (known) YPR019W	=	2.0
YBR202W (known) YGL201C	=	2.0
YBR202W (known) YLR274W	=	2.0
YBR202W (predicted) YER027C	=	1.00
YBR202W (predicted) YNL001W	=	1.00
YBR202W (predicted) YPR162C	=	1.00
YBR202W (predicted) YGL208W	=	1.00
YBR202W (predicted) YNL129W	=	0.44
YBR202W (predicted) YGR280C	=	1.00
YBR210W (predicted) YNR029C	=	1.00
YBR210W (predicted) YGL208W	=	1.00
YBR210W (predicted) YER027C	=	1.00
YBR217W (known) YPL149W	=	2.0
YBR217W (known) YGL245W	=	2.0
YBR217W (known) YNR007C	=	2.0
YBR217W (predicted) YDR168W	=	1.00
YBR217W (predicted) YMR194W	=	1.00
YBR217W (predicted) YDL160C	=	1.00
YBR217W (predicted) YMR288W	=	1.00
YBR217W (predicted) YLR388W	=	1.00
YBR217W (predicted) YIR009W	=	0.86
YBR217W (predicted) YJL203W	=	1.00
YBR217W (predicted) YJR100C	=	0.94
YBR217W (predicted) YGL047W	=	1.00
YBR217W (predicted) YPL249C-A	=	1.00
YBR217W (predicted) YDL061C	=	1.00
YBR221C (known) YBR221C	=	2.0
YBR221C (known) YER178W	=	2.0
YBR223C (known) YBR223C	=	2.0
YBR227C (predicted) YDR267C	=	1.00
YBR229C (predicted) YPR016C	=	1.00
YBR229C (predicted) YGR108W	=	0.75
YBR229C (predicted) YPR119W	=	0.82
YBR229C (predicted) YNL055C	=	0.89
YBR229C (predicted) YIL114C	=	1.00
YBR229C (predicted) YLR210W	=	0.82
YBR229C (predicted) YDL155W	=	0.80
YBR233W (predicted) YDL064W	=	0.79
YBR233W (predicted) YKL067W	=	1.00
YBR233W (predicted) YNL243W	=	0.74
YBR233W (predicted) YOL006C	=	0.79
YBR233W (predicted) YHL012W	=	1.00
YBR233W (predicted) YLR085C	=	1.00
YBR233W (predicted) YBR233W	=	6.67
YBR233W (predicted) YKL035W	=	1.00
YBR233W (predicted) YLR116W	=	2.51
YBR233W (predicted) YNL244C	=	0.98
YBR233W (predicted) YOL060C	=	0.60
YBR234C (known) YDL029W	=	1.97
YBR234C (known) YNR035C	=	1.97
YBR234C (known) YIL062C	=	1.87
YBR234C (known) YJR065C	=	2.9
YBR241C (predicted) YOR261C	=	0.51
YBR241C (predicted) YNR065C	=	0.87
YBR241C (predicted) YJL222W	=	0.91
YBR241C (predicted) YIL173W	=	0.91
YBR244W (predicted) YBR244W	=	0.71
YBR244W (predicted) YOR007C	=	0.92
YBR244W (predicted) YKL026C	=	0.77
YBR244W (predicted) YIR037W	=	0.73
YBR244W (predicted) YMR276W	=	0.81
YBR252W (predicted) YBR252W	=	1.00
YBR252W (predicted) YGR280C	=	1.00
YBR254C (known) YKR068C	=	1.73
YBR254C (predicted) YOR393W	=	0.98
YBR254C (predicted) YGR254W	=	0.98
YBR254C (predicted) YMR323W	=	1.00
YBR254C (predicted) YHR174W	=	1.00
YBR254C (predicted) YPL281C	=	0.98
YBR257W (known) YNL221C	=	2.0
YBR257W (predicted) YBR257W	=	1.00
YBR261C (predicted) YOL021C	=	1.00
YBR263W (predicted) YGL208W	=	0.98
YBR263W (predicted) YER020W	=	0.84
YBR263W (predicted) YER027C	=	0.98
YBR263W (predicted) YHR005C	=	0.72
YBR263W (predicted) YNL244C	=	0.96
YBR263W (predicted) YPR016C	=	0.98
YBR273C (predicted) YDR358W	=	0.71
YBR273C (predicted) YHR108W	=	0.68
YBR273C (predicted) YER125W	=	0.81
YBR276C (predicted) YNR035C	=	1.00
YBR276C (predicted) YNL044W	=	0.52
YBR276C (predicted) YLL050C	=	1.00
YBR276C (predicted) YDR099W	=	1.56
YBR276C (predicted) YER177W	=	1.57
YBR278W (known) YPR175W	=	2.0
YBR278W (known) YNL262W	=	2.0
YBR278W (known) YDR121W	=	2.0
YBR291C (predicted) YER177W	=	4.44
YBR291C (predicted) YNL001W	=	0.76
YBR291C (predicted) YOR258W	=	0.34
YBR291C (predicted) YDR099W	=	4.46
YBR299W (predicted) YGR231C	=	0.59
YCL008C (known) YNR006W	=	2.0
YCL008C (known) YPL065W	=	2.0
YCL008C (predicted) YHR108W	=	2.00
YCL008C (predicted) YOR275C	=	1.00
YCL008C (predicted) YPL240C	=	0.56
YCL008C (predicted) YGL173C	=	0.56
YCL008C (predicted) YMR186W	=	0.56
YCL008C (predicted) YDR358W	=	2.00
YCL008C (predicted) YPL002C	=	1.00
YCL008C (predicted) YGR002C	=	1.00
YCL008C (predicted) YCL008C	=	1.45
YCL037C (predicted) YER177W	=	3.83
YCL037C (predicted) YNL244C	=	0.93
YCL037C (predicted) YDR099W	=	3.83
YCL039W (predicted) YMR131C	=	1.00
YCL039W (predicted) YML049C	=	0.71
YCL039W (predicted) YGR003W	=	0.88
YCL040W (predicted) YMR276W	=	1.85
YCL040W (predicted) YGR254W	=	0.87
YCL040W (predicted) YOR393W	=	0.89
YCL040W (predicted) YHR174W	=	0.86
YCL040W (predicted) YMR323W	=	0.89
YCL040W (predicted) YJL155C	=	0.79
YCL040W (predicted) YPL281C	=	0.89
YCL043C (predicted) YKR026C	=	0.96
YCL043C (predicted) YDR518W	=	0.82
YCL043C (predicted) YER027C	=	0.96
YCL043C (predicted) YPL149W	=	1.00
YCL043C (predicted) YNL243W	=	0.84
YCL043C (predicted) YHR156C	=	1.00
YCL043C (predicted) YCL043C	=	0.79
YCL043C (predicted) YDL132W	=	0.87
YCL043C (predicted) YGL208W	=	0.96
YCL064C (predicted) YNL126W	=	0.97
YCL064C (predicted) YCL064C	=	0.93
YCL068C (predicted) YGR231C	=	1.00
YCR005C (predicted) YPR016C	=	1.00
YCR009C (predicted) YKL179C	=	0.91
YCR009C (predicted) YOR112W	=	1.00
YCR012W (known) YMR186W	=	2.0
YCR012W (predicted) YPL240C	=	1.00
YCR014C (predicted) YCR014C	=	1.00
YCR031C (predicted) YHR207C	=	0.85
YCR031C (predicted) YGR280C	=	1.00
YCR031C (predicted) YMR236W	=	0.97
YCR031C (predicted) YCR087C-A	=	1.00
YCR031C (predicted) YNL244C	=	0.98
YCR032W (predicted) YCR032W	=	0.87
YCR032W (predicted) YNL243W	=	0.88
YCR042C (known) YER148W	=	2.0
YCR042C (predicted) YGR252W	=	1.00
YCR047C (predicted) YER027C	=	1.00
YCR047C (predicted) YGL208W	=	1.00
YCR052W (known) YGR056W	=	1.95
YCR052W (known) YLR357W	=	1.95
YCR052W (known) YFR037C	=	2.9
YCR052W (known) YKR008W	=	1.95
YCR052W (predicted) YJL176C	=	1.86
YCR052W (predicted) YGL173C	=	1.00
YCR054C (predicted) YGR231C	=	1.00
YCR057C (predicted) YDR358W	=	0.71
YCR057C (predicted) YHR108W	=	0.68
YCR083W (predicted) YLR043C	=	0.60
YCR083W (predicted) YDL216C	=	1.00
YCR083W (predicted) YCR083W	=	0.67
YCR083W (predicted) YPR108W	=	0.62
YCR083W (predicted) YGR209C	=	0.50
YCR087C-A (predicted) YLR009W	=	1.00
YCR087C-A (predicted) YOR312C	=	1.00
YCR087C-A (predicted) YKL172W	=	1.00
YCR087C-A (predicted) YOR182C	=	1.00
YCR087C-A (predicted) YLR344W	=	1.00
YCR087C-A (predicted) YJR007W	=	1.00
YCR087C-A (predicted) YLR441C	=	1.00
YCR087C-A (predicted) YLR406C	=	1.00
YCR087C-A (predicted) YLR196W	=	1.00
YCR087C-A (predicted) YDL191W	=	1.00
YCR087C-A (predicted) YLL008W	=	1.00
YCR087C-A (predicted) YNR053C	=	1.00
YCR087C-A (predicted) YGR034W	=	1.00
YCR087C-A (predicted) YMR242C	=	1.00
YCR087C-A (predicted) YDR087C	=	1.00
YCR087C-A (predicted) YNL162W	=	1.00
YCR087C-A (predicted) YEL055C	=	1.00
YCR087C-A (predicted) YGR148C	=	1.00
YCR087C-A (predicted) YGL031C	=	1.00
YCR087C-A (predicted) YDR025W	=	1.00
YCR087C-A (predicted) YPL127C	=	1.00
YCR087C-A (predicted) YNL132W	=	1.00
YCR087C-A (predicted) YLR287C-A	=	1.00
YCR087C-A (predicted) YOR294W	=	1.00
YCR087C-A (predicted) YOR063W	=	1.00
YCR087C-A (predicted) YLL036C	=	1.00
YCR087C-A (predicted) YPL093W	=	1.00
YCR087C-A (predicted) YJL191W	=	1.00
YCR087C-A (predicted) YLR127C	=	1.00
YCR087C-A (predicted) YLR175W	=	1.00
YCR087C-A (predicted) YOR293W	=	1.00
YCR087C-A (predicted) YDL051W	=	0.76
YCR087C-A (predicted) YDL136W	=	1.00
YCR087C-A (predicted) YNL189W	=	1.00
YCR087C-A (predicted) YDL060W	=	1.00
YCR087C-A (predicted) YPL081W	=	1.00
YCR087C-A (predicted) YDL075W	=	1.00
YCR087C-A (predicted) YDL208W	=	1.00
YCR087C-A (predicted) YDL083C	=	1.00
YCR087C-A (predicted) YOL077C	=	1.00
YCR087C-A (predicted) YER006W	=	0.93
YCR087C-A (predicted) YMR143W	=	1.00
YCR087C-A (predicted) YDL031W	=	1.00
YCR087C-A (predicted) YDL014W	=	1.00
YCR087C-A (predicted) YMR230W	=	1.00
YCR087C-A (predicted) YPR016C	=	1.00
YCR087C-A (predicted) YML063W	=	1.00
YCR087C-A (predicted) YOL127W	=	1.00
YCR087C-A (predicted) YMR146C	=	1.00
YCR087C-A (predicted) YHR141C	=	1.00
YCR088W (known) YDR266C	=	1.75
YCR088W (predicted) YHR113W	=	1.00
YCR088W (predicted) YCR088W	=	1.00
YCR088W (predicted) YLR116W	=	0.43
YCR088W (predicted) YDR049W	=	0.75
YCR088W (predicted) YDR180W	=	0.75
YCR088W (predicted) YJL076W	=	0.75
YCR092C (known) YOL090W	=	2.0
YCR092C (predicted) YOR033C	=	1.00
YCR093W (known) YNR052C	=	1.96
YCR093W (known) YER068W	=	2.0
YCR093W (known) YDL165W	=	2.0
YCR107W (predicted) YNL331C	=	3.80
YCR107W (predicted) YCR107W	=	3.80
YCR107W (predicted) YJR155W	=	3.82
YCR107W (predicted) YDL243C	=	3.90
YCR107W (predicted) YFL057C	=	3.68
YCR107W (predicted) YFL056C	=	3.72
YCR107W (predicted) YOL165C	=	3.69
YDL003W (known) YIL026C	=	2.95
YDL003W (known) YJL074C	=	2.0
YDL003W (predicted) YFR031C	=	1.00
YDL003W (predicted) YMR076C	=	2.00
YDL004W (predicted) YPR108W	=	1.00
YDL004W (predicted) YNL244C	=	0.98
YDL004W (predicted) YPL149W	=	1.00
YDL006W (predicted) YGR264C	=	0.94
YDL007W (known) YGL004C	=	2.0
YDL007W (known) YHR027C	=	2.0
YDL007W (known) YDR394W	=	2.0
YDL007W (predicted) YPR108W	=	1.00
YDL007W (predicted) YPL149W	=	1.00
YDL014W (predicted) YOL006C	=	1.00
YDL014W (predicted) YHR114W	=	0.72
YDL014W (predicted) YDR267C	=	1.00
YDL014W (predicted) YDL216C	=	1.00
YDL014W (predicted) YDL234C	=	0.95
YDL014W (predicted) YOR119C	=	0.69
YDL017W (predicted) YNL261W	=	1.00
YDL017W (predicted) YEL032W	=	1.00
YDL017W (predicted) YIL150C	=	1.00
YDL029W (known) YIL062C	=	1.9
YDL029W (known) YJR065C	=	2.96
YDL029W (predicted) YNL244C	=	0.98
YDL030W (known) YPL213W	=	2.0
YDL030W (known) YJL203W	=	2.0
YDL040C (predicted) YER125W	=	0.81
YDL042C (predicted) YMR284W	=	1.00
YDL042C (predicted) YPL127C	=	1.00
YDL042C (predicted) YPL149W	=	1.00
YDL042C (predicted) YHR171W	=	1.00
YDL042C (predicted) YNL031C	=	0.96
YDL045C (predicted) YDL045C	=	1.00
YDL045C (predicted) YMR178W	=	1.00
YDL047W (predicted) YDR075W	=	1.00
YDL051W (predicted) YGL208W	=	0.76
YDL051W (predicted) YIL144W	=	0.40
YDL051W (predicted) YKL067W	=	0.76
YDL051W (predicted) YDR313C	=	0.35
YDL051W (predicted) YDL051W	=	0.07
YDL051W (predicted) YER027C	=	0.76
YDL055C (predicted) YDL055C	=	1.36
YDL060W (predicted) YNL244C	=	0.98
YDL060W (predicted) YER027C	=	1.00
YDL060W (predicted) YGL208W	=	1.00
YDL060W (predicted) YGR280C	=	1.00
YDL061C (predicted) YNL244C	=	0.98
YDL064W (known) YER095W	=	2.0
YDL064W (known) YDR510W	=	2.73
YDL064W (predicted) YNL244C	=	0.98
YDL064W (predicted) YML032C	=	1.00
YDL064W (predicted) YNR006W	=	1.00
YDL064W (predicted) YDR390C	=	1.00
YDL064W (predicted) YJL093C	=	0.72
YDL064W (predicted) YDR190C	=	1.00
YDL064W (predicted) YLR025W	=	1.00
YDL064W (predicted) YPR016C	=	1.00
YDL064W (predicted) YKL210W	=	1.00
YDL064W (predicted) YPR180W	=	1.00
YDL064W (predicted) YJR099W	=	1.00
YDL065C (known) YMR026C	=	2.0
YDL065C (known) YDR265W	=	2.0
YDL065C (known) YGL153W	=	2.0
YDL065C (predicted) YLR191W	=	1.00
YDL065C (predicted) YPL147W	=	2.85
YDL066W (predicted) YDL066W	=	1.00
YDL066W (predicted) YNL009W	=	0.97
YDL066W (predicted) YLR174W	=	0.98
YDL072C (predicted) YHL003C	=	0.74
YDL072C (predicted) YKL008C	=	0.74
YDL072C (predicted) YJL097W	=	0.97
YDL072C (predicted) YDR411C	=	1.00
YDL074C (predicted) YMR125W	=	0.96
YDL075W (predicted) YNL244C	=	0.98
YDL075W (predicted) YGL208W	=	1.00
YDL075W (predicted) YGR280C	=	1.00
YDL075W (predicted) YER177W	=	0.83
YDL075W (predicted) YJL115W	=	1.00
YDL075W (predicted) YER027C	=	1.00
YDL075W (predicted) YNL255C	=	1.00
YDL075W (predicted) YDR099W	=	0.83
YDL078C (predicted) YDR305C	=	1.00
YDL078C (predicted) YOL097C	=	1.00
YDL079C (predicted) YEL013W	=	0.91
YDL079C (predicted) YMR146C	=	0.60
YDL079C (predicted) YDL079C	=	0.94
YDL079C (predicted) YOR151C	=	0.97
YDL079C (predicted) YFR015C	=	0.97
YDL079C (predicted) YFR018C	=	0.91
YDL079C (predicted) YDR099W	=	0.80
YDL079C (predicted) YMR139W	=	0.95
YDL079C (predicted) YNL112W	=	0.97
YDL079C (predicted) YHR207C	=	0.83
YDL079C (predicted) YKR081C	=	0.97
YDL079C (predicted) YPL127C	=	0.71
YDL079C (predicted) YER177W	=	0.81
YDL079C (predicted) YJL203W	=	0.97
YDL079C (predicted) YOR142W	=	0.51
YDL079C (predicted) YMR288W	=	0.97
YDL079C (predicted) YLR384C	=	0.97
YDL079C (predicted) YLR258W	=	0.97
YDL081C (predicted) YGR243W	=	1.00
YDL081C (predicted) YHR162W	=	1.00
YDL081C (predicted) YPR080W	=	1.00
YDL081C (predicted) YFL037W	=	0.99
YDL081C (predicted) YNL312W	=	1.00
YDL081C (predicted) YMR284W	=	1.00
YDL081C (predicted) YFL039C	=	0.99
YDL081C (predicted) YOR163W	=	0.91
YDL082W (predicted) YER093C	=	1.00
YDL083C (predicted) YKL067W	=	1.00
YDL083C (predicted) YPL149W	=	1.00
YDL083C (predicted) YPR016C	=	1.00
YDL083C (predicted) YNL244C	=	0.98
YDL083C (predicted) YNL255C	=	1.00
YDL083C (predicted) YGR280C	=	1.00
YDL084W (known) YER063W	=	1.97
YDL084W (known) YDR381W	=	1.97
YDL090C (known) YKL019W	=	2.0
YDL097C (known) YPR108W	=	2.0
YDL097C (known) YOR261C	=	1.71
YDL097C (known) YGL004C	=	2.0
YDL097C (known) YDL147W	=	1.19
YDL097C (known) YDL097C	=	1.21
YDL097C (known) YDR394W	=	2.0
YDL097C (predicted) YJR009C	=	1.00
YDL097C (predicted) YFL046W	=	1.00
YDL097C (predicted) YGL127C	=	1.00
YDL097C (predicted) YKL081W	=	1.00
YDL097C (predicted) YPR080W	=	1.00
YDL097C (predicted) YIR027C	=	1.00
YDL097C (predicted) YPL048W	=	1.00
YDL097C (predicted) YJL052W	=	0.97
YDL097C (predicted) YFL037W	=	0.99
YDL097C (predicted) YGR192C	=	1.00
YDL097C (predicted) YDR510W	=	0.73
YDL102W (known) YJR043C	=	2.0
YDL102W (known) YJR006W	=	2.0
YDL103C (predicted) YDL103C	=	1.00
YDL108W (known) YDL140C	=	2.0
YDL108W (known) YDR460W	=	2.0
YDL108W (known) YPR025C	=	2.0
YDL108W (predicted) YPL031C	=	1.00
YDL111C (known) YOR001W	=	2.0
YDL111C (known) YGR195W	=	2.7
YDL111C (known) YNL232W	=	2.0
YDL111C (predicted) YDR017C	=	1.00
YDL111C (predicted) YJR110W	=	0.86
YDL114W (predicted) YDL114W	=	0.56
YDL114W (predicted) YLR426W	=	0.64
YDL119C (predicted) YLR186W	=	1.00
YDL119C (predicted) YDL119C	=	1.00
YDL119C (predicted) YDR412W	=	1.00
YDL125C (known) YDL125C	=	2.0
YDL126C (known) YDL126C	=	2.0
YDL126C (known) YDR411C	=	2.0
YDL130W (predicted) YPR080W	=	1.00
YDL130W (predicted) YGR243W	=	1.00
YDL130W (predicted) YOR163W	=	0.91
YDL130W (predicted) YNL312W	=	1.00
YDL130W (predicted) YFL037W	=	0.99
YDL130W (predicted) YFL039C	=	0.99
YDL130W (predicted) YHR162W	=	1.00
YDL130W (predicted) YMR284W	=	1.00
YDL132W (known) YOL133W	=	2.0
YDL132W (known) YIL046W	=	2.0
YDL132W (known) YDR328C	=	2.0
YDL132W (predicted) YIR026C	=	0.83
YDL132W (predicted) YER133W	=	1.00
YDL132W (predicted) YDL132W	=	1.00
YDL132W (predicted) YGR181W	=	0.87
YDL132W (predicted) YDR518W	=	0.76
YDL132W (predicted) YKL189W	=	0.87
YDL132W (predicted) YJL155C	=	0.81
YDL134C (predicted) YPR016C	=	1.00
YDL134C (predicted) YLR210W	=	0.82
YDL134C (predicted) YDL155W	=	0.80
YDL134C (predicted) YDR075W	=	1.00
YDL134C (predicted) YGR108W	=	0.75
YDL134C (predicted) YPR119W	=	0.82
YDL135C (known) YLR229C	=	2.0
YDL135C (known) YPR165W	=	2.8
YDL135C (known) YDL135C	=	2.0
YDL135C (predicted) YEL013W	=	1.00
YDL135C (predicted) YKR026C	=	1.00
YDL135C (predicted) YKL113C	=	1.00
YDL135C (predicted) YER125W	=	1.00
YDL136W (predicted) YNL244C	=	0.98
YDL136W (predicted) YGR280C	=	1.00
YDL136W (predicted) YNL255C	=	1.00
YDL137W (known) YHR108W	=	2.0
YDL137W (known) YDL192W	=	2.0
YDL137W (known) YDL137W	=	2.0
YDL137W (known) YDR358W	=	2.0
YDL137W (predicted) YKL081W	=	1.00
YDL137W (predicted) YPL048W	=	1.00
YDL137W (predicted) YDR170C	=	0.36
YDL137W (predicted) YNL243W	=	0.95
YDL140C (known) YJL140W	=	2.0
YDL140C (known) YOR224C	=	2.0
YDL140C (known) YER125W	=	1.95
YDL140C (known) YDR404C	=	2.0
YDL140C (known) YIL021W	=	2.0
YDL140C (known) YOR210W	=	2.0
YDL140C (predicted) YER133W	=	1.00
YDL140C (predicted) YDR416W	=	1.00
YDL140C (predicted) YPR168W	=	1.00
YDL145C (predicted) YLR348C	=	1.00
YDL145C (predicted) YKL212W	=	1.00
YDL146W (predicted) YER177W	=	0.81
YDL146W (predicted) YDR099W	=	0.80
YDL147W (known) YOR261C	=	1.17
YDL147W (known) YPR108W	=	2.0
YDL147W (known) YGL004C	=	2.0
YDL147W (known) YDL147W	=	1.16
YDL147W (predicted) YKL067W	=	1.00
YDL147W (predicted) YNL129W	=	0.13
YDL147W (predicted) YLR077W	=	0.49
YDL155W (known) YGL003C	=	1.96
YDL155W (predicted) YOR261C	=	0.41
YDL155W (predicted) YGR061C	=	0.80
YDL155W (predicted) YGR098C	=	0.96
YDL155W (predicted) YDL188C	=	0.78
YDL155W (predicted) YJL187C	=	0.79
YDL155W (predicted) YPR108W	=	0.80
YDL155W (predicted) YGL116W	=	0.96
YDL155W (predicted) YPL127C	=	0.72
YDL155W (predicted) YOR142W	=	0.38
YDL155W (predicted) YOR187W	=	0.80
YDL155W (predicted) YMR284W	=	0.80
YDL155W (predicted) YPL204W	=	1.60
YDL155W (predicted) YEL032W	=	0.80
YDL155W (predicted) YML065W	=	1.53
YDL155W (predicted) YPR019W	=	0.80
YDL155W (predicted) YGL201C	=	0.80
YDL155W (predicted) YKL007W	=	0.80
YDL155W (predicted) YLR208W	=	0.80
YDL155W (predicted) YMR116C	=	0.80
YDL155W (predicted) YLR438W	=	0.80
YDL155W (predicted) YLR210W	=	1.21
YDL155W (predicted) YDL155W	=	1.18
YDL155W (predicted) YPR119W	=	1.07
YDL155W (predicted) YLR148W	=	0.80
YDL155W (predicted) YGR204W	=	0.80
YDL155W (predicted) YGR108W	=	1.07
YDL155W (predicted) YMR146C	=	0.80
YDL155W (predicted) YMR036C	=	0.91
YDL155W (predicted) YDR335W	=	0.80
YDL156W (predicted) YML049C	=	0.42
YDL156W (predicted) YDR510W	=	0.44
YDL156W (predicted) YER162C	=	0.66
YDL156W (predicted) YGR003W	=	2.00
YDL160C (known) YNL248C	=	2.0
YDL160C (known) YEL015W	=	2.0
YDL160C (predicted) YER177W	=	0.79
YDL160C (predicted) YDR099W	=	0.79
YDL161W (predicted) YGL127C	=	0.92
YDL161W (predicted) YIR027C	=	0.92
YDL164C (known) YFL037W	=	2.0
YDL165W (predicted) YIL038C	=	1.00
YDL168W (predicted) YDL168W	=	2.66
YDL178W (predicted) YER031C	=	0.84
YDL178W (predicted) YGL210W	=	0.84
YDL188C (predicted) YLR210W	=	0.80
YDL188C (predicted) YGR108W	=	0.73
YDL188C (predicted) YDR075W	=	0.98
YDL188C (predicted) YPR119W	=	0.80
YDL188C (predicted) YPR016C	=	0.98
YDL191W (predicted) YNL255C	=	1.00
YDL191W (predicted) YGR280C	=	1.00
YDL191W (predicted) YNL244C	=	0.98
YDL192W (known) YHR108W	=	2.0
YDL192W (known) YDR358W	=	2.0
YDL192W (predicted) YDR170C	=	0.36
YDL192W (predicted) YKL081W	=	1.00
YDL192W (predicted) YPL048W	=	1.00
YDL192W (predicted) YNL243W	=	0.95
YDL192W (predicted) YDL192W	=	1.00
YDL201W (known) YDR165W	=	2.0
YDL204W (predicted) YDL204W	=	2.37
YDL204W (predicted) YLR163C	=	0.82
YDL204W (predicted) YDR313C	=	2.46
YDL204W (predicted) YPL015C	=	1.00
YDL204W (predicted) YKL067W	=	1.00
YDL204W (predicted) YER027C	=	1.00
YDL204W (predicted) YGL208W	=	1.00
YDL204W (predicted) YIR027C	=	1.00
YDL216C (predicted) YJR099W	=	1.00
YDL216C (predicted) YOR261C	=	0.51
YDL216C (predicted) YLR043C	=	1.00
YDL216C (predicted) YGR209C	=	1.00
YDL217C (known) YHR005C-A	=	2.0
YDL217C (predicted) YEL020W-A	=	1.00
YDL229W (predicted) YMR276W	=	1.85
YDL234C (predicted) YJR064W	=	0.95
YDL234C (predicted) YFL038C	=	0.95
YDL243C (known) YNL331C	=	4.9
YDL243C (predicted) YOL165C	=	3.78
YDL243C (predicted) YFL056C	=	3.82
YDL243C (predicted) YFL057C	=	3.78
YDL243C (predicted) YDL243C	=	4.00
YDL243C (predicted) YJR155W	=	3.92
YDL246C (known) YDL246C	=	2.0
YDL246C (known) YJR159W	=	2.0
YDL246C (predicted) YLR070C	=	1.00
YDR005C (predicted) YDR510W	=	0.73
YDR012W (predicted) YKL081W	=	1.00
YDR012W (predicted) YPL048W	=	1.00
YDR017C (predicted) YJR100C	=	0.94
YDR017C (predicted) YMR186W	=	0.98
YDR017C (predicted) YPL240C	=	0.98
YDR021W (predicted) YGL049C	=	0.95
YDR021W (predicted) YGR162W	=	1.00
YDR021W (predicted) YDR381W	=	1.00
YDR021W (predicted) YMR080C	=	1.00
YDR021W (predicted) YPL169C	=	1.00
YDR023W (predicted) YPL015C	=	1.00
YDR025W (predicted) YNL244C	=	0.98
YDR025W (predicted) YPL235W	=	1.00
YDR025W (predicted) YGR280C	=	1.00
YDR030C (predicted) YDR416W	=	1.00
YDR030C (predicted) YLR005W	=	1.00
YDR030C (predicted) YKL071W	=	1.00
YDR036C (known) YDR036C	=	1.28
YDR036C (predicted) YPL149W	=	0.54
YDR036C (predicted) YNL244C	=	0.53
YDR036C (predicted) YKL081W	=	0.58
YDR036C (predicted) YNR029C	=	0.54
YDR036C (predicted) YER027C	=	1.04
YDR036C (predicted) YGL044C	=	0.58
YDR036C (predicted) YPL048W	=	0.58
YDR036C (predicted) YGR058W	=	0.49
YDR036C (predicted) YGL208W	=	1.04
YDR037W (known) YDR037W	=	2.0
YDR037W (predicted) YMR056C	=	0.98
YDR037W (predicted) YPL048W	=	1.00
YDR037W (predicted) YKL081W	=	1.00
YDR037W (predicted) YOR269W	=	1.00
YDR050C (known) YDR050C	=	2.0
YDR050C (predicted) YJL046W	=	1.00
YDR059C (predicted) YKL210W	=	0.99
YDR059C (predicted) YGL208W	=	0.99
YDR059C (predicted) YER027C	=	0.99
YDR059C (predicted) YDR139C	=	0.99
YDR059C (predicted) YNL244C	=	0.98
YDR064W (predicted) YFL039C	=	0.99
YDR071C (predicted) YDR099W	=	0.83
YDR071C (predicted) YER177W	=	0.83
YDR075W (known) YNL201C	=	2.96
YDR075W (known) YPR040W	=	2.0
YDR075W (predicted) YDR527W	=	1.00
YDR075W (predicted) YLR103C	=	1.00
YDR087C (predicted) YJL124C	=	1.00
YDR087C (predicted) YGR280C	=	1.00
YDR092W (known) YGL087C	=	2.0
YDR092W (predicted) YGR280C	=	1.00
YDR092W (predicted) YER027C	=	1.00
YDR092W (predicted) YKL067W	=	1.00
YDR092W (predicted) YGL208W	=	1.00
YDR097C (known) YOL090W	=	2.0
YDR097C (predicted) YOL043C	=	0.55
YDR098C (predicted) YJR049C	=	1.00
YDR098C (predicted) YKR071C	=	1.00
YDR098C (predicted) YJR100C	=	0.94
YDR099W (known) YER177W	=	9.31
YDR099W (known) YDR099W	=	9.3
YDR099W (known) YNL267W	=	3.42
YDR099W (known) YLL024C	=	1.8
YDR099W (predicted) YMR139W	=	0.80
YDR099W (predicted) YLL036C	=	0.80
YDR099W (predicted) YMR284W	=	0.83
YDR099W (predicted) YLR240W	=	0.80
YDR099W (predicted) YDR151C	=	0.80
YDR099W (predicted) YJL155C	=	1.60
YDR099W (predicted) YNL275W	=	0.80
YDR099W (predicted) YEL015W	=	3.25
YDR099W (predicted) YNR029C	=	0.79
YDR099W (predicted) YEL022W	=	1.63
YDR099W (predicted) YML049C	=	0.80
YDR099W (predicted) YGR278W	=	0.83
YDR099W (predicted) YJR049C	=	2.43
YDR099W (predicted) YKL203C	=	0.79
YDR099W (predicted) YER103W	=	0.80
YDR099W (predicted) YPL247C	=	0.80
YDR099W (predicted) YKL010C	=	0.59
YDR099W (predicted) YER172C	=	1.63
YDR099W (predicted) YLR117C	=	0.83
YDR099W (predicted) YJR099W	=	0.37
YDR099W (predicted) YIL035C	=	0.83
YDR099W (predicted) YLR406C	=	0.83
YDR099W (predicted) YMR036C	=	5.18
YDR099W (predicted) YPL063W	=	0.83
YDR099W (predicted) YOR063W	=	0.80
YDR099W (predicted) YJR103W	=	1.63
YDR099W (predicted) YOR178C	=	1.04
YDR099W (predicted) YLL050C	=	0.83
YDR099W (predicted) YDR313C	=	0.71
YDR099W (predicted) YKL092C	=	0.80
YDR099W (predicted) YPL135W	=	0.83
YDR099W (predicted) YHR073W	=	2.43
YDR099W (predicted) YMR056C	=	0.79
YDR099W (predicted) YJR066W	=	0.79
YDR099W (predicted) YOL139C	=	0.66
YDR099W (predicted) YLR310C	=	0.84
YDR099W (predicted) YDR515W	=	4.05
YDR099W (predicted) YER165W	=	1.63
YDR099W (predicted) YJL050W	=	0.80
YDR099W (predicted) YNL280C	=	0.80
YDR099W (predicted) YPR028W	=	0.50
YDR099W (predicted) YJL187C	=	1.32
YDR099W (predicted) YJL093C	=	0.66
YDR099W (predicted) YOR226C	=	0.83
YDR099W (predicted) YLR136C	=	0.80
YDR099W (predicted) YJR031C	=	1.63
YDR099W (predicted) YDR385W	=	0.92
YDR099W (predicted) YLL019C	=	1.42
YDR099W (predicted) YNL021W	=	3.71
YDR099W (predicted) YNL112W	=	0.80
YDR099W (predicted) YOR061W	=	0.83
YDR099W (predicted) YOR133W	=	0.92
YDR099W (predicted) YPL204W	=	0.76
YDR099W (predicted) YMR276W	=	0.68
YDR099W (predicted) YOR327C	=	0.52
YDR099W (predicted) YOR258W	=	0.75
YDR099W (predicted) YMR213W	=	1.63
YDR099W (predicted) YER093C	=	1.83
YDR099W (predicted) YMR125W	=	0.80
YDR099W (predicted) YMR288W	=	1.63
YDR111C (predicted) YGR058W	=	0.89
YDR121W (known) YNL262W	=	2.0
YDR121W (known) YPR175W	=	2.0
YDR121W (predicted) YER159C	=	1.00
YDR121W (predicted) YDR397C	=	1.00
YDR129C (predicted) YNL244C	=	0.98
YDR139C (known) YLR306W	=	2.0
YDR139C (predicted) YPL149W	=	1.00
YDR139C (predicted) YPL003W	=	1.00
YDR139C (predicted) YJR099W	=	1.00
YDR139C (predicted) YPR066W	=	1.00
YDR145W (known) YDR167W	=	2.0
YDR145W (known) YDR145W	=	2.0
YDR145W (known) YGR252W	=	2.0
YDR145W (known) YER148W	=	2.0
YDR145W (known) YML015C	=	2.0
YDR148C (predicted) YDR189W	=	1.00
YDR148C (predicted) YJL167W	=	0.35
YDR148C (predicted) YKR017C	=	0.85
YDR148C (predicted) YMR271C	=	1.00
YDR148C (predicted) YGL029W	=	1.00
YDR148C (predicted) YML106W	=	1.00
YDR148C (predicted) YFL037W	=	0.99
YDR151C (predicted) YNL112W	=	0.85
YDR151C (predicted) YEL015W	=	0.85
YDR151C (predicted) YNL118C	=	0.85
YDR151C (predicted) YER177W	=	0.81
YDR152W (known) YGR173W	=	2.0
YDR159W (predicted) YIR027C	=	1.00
YDR164C (predicted) YDR221W	=	0.83
YDR167W (known) YER148W	=	2.0
YDR167W (known) YHR099W	=	2.0
YDR167W (known) YMR227C	=	1.8900000000000001
YDR167W (known) YML098W	=	2.0
YDR167W (known) YGL112C	=	2.0
YDR167W (known) YGR252W	=	3.0
YDR168W (known) YPL240C	=	2.98
YDR168W (known) YMR186W	=	2.98
YDR168W (predicted) YGL208W	=	1.00
YDR168W (predicted) YER027C	=	1.00
YDR168W (predicted) YHR207C	=	0.85
YDR168W (predicted) YNL244C	=	0.98
YDR168W (predicted) YNL248C	=	1.00
YDR170C (predicted) YJL085W	=	1.00
YDR170C (predicted) YOR270C	=	0.32
YDR170C (predicted) YNL243W	=	0.95
YDR170C (predicted) YMR054W	=	0.33
YDR172W (known) YMR080C	=	2.0
YDR172W (predicted) YER027C	=	1.00
YDR172W (predicted) YGL208W	=	1.00
YDR183W (predicted) YLR384C	=	1.00
YDR189W (predicted) YNL243W	=	0.95
YDR190C (known) YOR141C	=	2.0
YDR190C (known) YGR002C	=	2.0
YDR190C (known) YPL235W	=	2.0
YDR190C (known) YDR485C	=	2.0
YDR190C (known) YLR175W	=	2.0
YDR190C (known) YGL150C	=	2.0
YDR190C (known) YNL059C	=	2.0
YDR190C (predicted) YPR016C	=	1.00
YDR190C (predicted) YNL001W	=	1.00
YDR190C (predicted) YLR318W	=	1.00
YDR190C (predicted) YJR100C	=	1.00
YDR190C (predicted) YHR190W	=	1.00
YDR190C (predicted) YEL013W	=	0.94
YDR190C (predicted) YER020W	=	0.85
YDR190C (predicted) YLR085C	=	1.00
YDR190C (predicted) YFL024C	=	1.00
YDR190C (predicted) YNL244C	=	0.98
YDR190C (predicted) YHR005C	=	0.73
YDR208W (predicted) YMR276W	=	0.72
YDR208W (predicted) YDR208W	=	1.46
YDR212W (predicted) YMR186W	=	1.00
YDR212W (predicted) YPL240C	=	1.00
YDR214W (known) YPL240C	=	1.98
YDR214W (known) YMR186W	=	1.98
YDR214W (predicted) YGR267C	=	1.00
YDR214W (predicted) YPR016C	=	1.00
YDR221W (predicted) YDR456W	=	0.20
YDR221W (predicted) YOR164C	=	1.00
YDR221W (predicted) YMR080C	=	0.35
YDR224C (known) YOL012C	=	2.0
YDR224C (predicted) YDR510W	=	1.73
YDR224C (predicted) YDR361C	=	1.00
YDR224C (predicted) YNL243W	=	0.95
YDR225W (predicted) YEL056W	=	0.99
YDR225W (predicted) YMR224C	=	0.99
YDR226W (predicted) YNL244C	=	0.98
YDR226W (predicted) YLR085C	=	1.00
YDR226W (predicted) YKL067W	=	1.00
YDR232W (predicted) YGR244C	=	0.97
YDR236C (predicted) YFL038C	=	1.00
YDR238C (known) YFR051C	=	2.0
YDR238C (predicted) YMR276W	=	0.88
YDR244W (known) YGL153W	=	2.0
YDR244W (known) YDR244W	=	2.0
YDR244W (predicted) YMR026C	=	1.00
YDR244W (predicted) YPL015C	=	0.97
YDR246W (known) YOR115C	=	1.8199999999999998
YDR252W (predicted) YGR280C	=	1.00
YDR252W (predicted) YPR016C	=	1.00
YDR256C (known) YDR256C	=	2.0
YDR265W (known) YMR026C	=	2.0
YDR267C (known) YIL128W	=	2.0
YDR267C (known) YHR122W	=	2.75
YDR267C (predicted) YFR038W	=	1.00
YDR267C (predicted) YFR002W	=	1.00
YDR267C (predicted) YGL137W	=	1.00
YDR267C (predicted) YGR162W	=	0.56
YDR267C (predicted) YER172C	=	1.00
YDR267C (predicted) YLR274W	=	1.00
YDR267C (predicted) YNR016C	=	1.00
YDR267C (predicted) YMR207C	=	1.00
YDR267C (predicted) YGL049C	=	0.58
YDR267C (predicted) YPR110C	=	1.00
YDR267C (predicted) YPR183W	=	1.00
YDR267C (predicted) YLR103C	=	1.00
YDR267C (predicted) YEL032W	=	1.00
YDR267C (predicted) YNL330C	=	1.00
YDR267C (predicted) YER110C	=	1.00
YDR267C (predicted) YER006W	=	0.93
YDR267C (predicted) YDR527W	=	1.00
YDR267C (predicted) YGR047C	=	1.00
YDR267C (predicted) YIL003W	=	1.00
YDR270W (known) YNL259C	=	3.0
YDR270W (predicted) YNL330C	=	0.65
YDR270W (predicted) YML049C	=	0.17
YDR270W (predicted) YDR270W	=	0.02
YDR270W (predicted) YGR003W	=	0.26
YDR272W (predicted) YPR036W	=	0.64
YDR280W (known) YNL232W	=	2.0
YDR280W (known) YGR195W	=	2.0
YDR287W (predicted) YDR287W	=	1.00
YDR287W (predicted) YHR046C	=	1.00
YDR289C (predicted) YMR080C	=	0.82
YDR289C (predicted) YNL126W	=	1.00
YDR292C (predicted) YJL167W	=	0.35
YDR298C (predicted) YPR016C	=	1.00
YDR298C (predicted) YGL208W	=	1.00
YDR298C (predicted) YNL244C	=	0.98
YDR298C (predicted) YER027C	=	1.00
YDR299W (predicted) YOL005C	=	1.00
YDR305C (predicted) YEL013W	=	0.94
YDR305C (predicted) YOR374W	=	1.00
YDR305C (predicted) YGR207C	=	1.00
YDR305C (predicted) YPL061W	=	1.00
YDR305C (predicted) YDR376W	=	1.00
YDR305C (predicted) YOR020C	=	1.00
YDR305C (predicted) YMR170C	=	1.00
YDR305C (predicted) YMR169C	=	1.00
YDR305C (predicted) YER073W	=	0.98
YDR305C (predicted) YLR259C	=	1.00
YDR305C (predicted) YKL085W	=	1.00
YDR305C (predicted) YDR305C	=	1.00
YDR311W (known) YGR258C	=	2.0
YDR311W (known) YLR005W	=	2.0
YDR311W (known) YKL028W	=	2.0
YDR311W (predicted) YER171W	=	1.00
YDR311W (predicted) YIL143C	=	1.00
YDR313C (known) YNL044W	=	1.92
YDR313C (predicted) YKL181W	=	0.86
YDR313C (predicted) YNL129W	=	0.39
YDR313C (predicted) YPR035W	=	0.92
YDR313C (predicted) YER177W	=	0.70
YDR325W (predicted) YGL073W	=	0.92
YDR328C (known) YOL133W	=	2.0
YDR328C (known) YFL009W	=	2.0
YDR328C (known) YIL046W	=	2.96
YDR328C (predicted) YDR328C	=	1.00
YDR328C (predicted) YEL013W	=	0.94
YDR328C (predicted) YOR046C	=	1.00
YDR328C (predicted) YER133W	=	1.00
YDR328C (predicted) YER051W	=	0.92
YDR335W (predicted) YPR119W	=	0.82
YDR335W (predicted) YLR210W	=	0.82
YDR335W (predicted) YGR108W	=	0.75
YDR358W (predicted) YDR358W	=	3.00
YDR358W (predicted) YOR375C	=	0.68
YDR358W (predicted) YJR017C	=	1.00
YDR358W (predicted) YHR108W	=	2.90
YDR358W (predicted) YIL144W	=	0.71
YDR361C (predicted) YPR016C	=	1.00
YDR361C (predicted) YER027C	=	1.00
YDR361C (predicted) YGL208W	=	1.00
YDR361C (predicted) YER117W	=	1.00
YDR361C (predicted) YIL034C	=	1.00
YDR364C (predicted) YER125W	=	0.81
YDR371W (predicted) YDR371W	=	0.82
YDR373W (known) YDR373W	=	1.92
YDR376W (predicted) YLR259C	=	1.00
YDR378C (known) YJL124C	=	2.63
YDR378C (known) YER146W	=	2.0
YDR378C (known) YLR438C-A	=	2.0
YDR378C (known) YLR275W	=	2.0
YDR378C (predicted) YJR006W	=	1.00
YDR385W (predicted) YMR186W	=	1.00
YDR385W (predicted) YPL240C	=	1.00
YDR385W (predicted) YHR165C	=	0.60
YDR385W (predicted) YGL208W	=	0.60
YDR385W (predicted) YHR156C	=	0.60
YDR385W (predicted) YER027C	=	0.60
YDR385W (predicted) YER177W	=	0.93
YDR385W (predicted) YLR370C	=	0.60
YDR385W (predicted) YOL006C	=	0.60
YDR385W (predicted) YER029C	=	0.60
YDR390C (known) YDR510W	=	2.0
YDR390C (known) YPR180W	=	2.0
YDR390C (predicted) YOL077C	=	1.00
YDR392W (known) YGR252W	=	3.0
YDR394W (known) YHR027C	=	2.0
YDR394W (known) YDR427W	=	2.0
YDR394W (known) YGL004C	=	2.0
YDR394W (known) YGL048C	=	2.0
YDR394W (known) YKL145W	=	2.0
YDR394W (known) YOR117W	=	2.0
YDR394W (known) YPR108W	=	2.0
YDR394W (known) YOR261C	=	2.0
YDR394W (predicted) YOR119C	=	0.69
YDR394W (predicted) YGL208W	=	1.00
YDR394W (predicted) YER027C	=	1.00
YDR394W (predicted) YIL075C	=	1.00
YDR395W (predicted) YOR185C	=	1.00
YDR395W (predicted) YLR293C	=	1.00
YDR397C (known) YER148W	=	2.0
YDR397C (known) YER159C	=	2.0
YDR404C (known) YIL021W	=	2.0
YDR404C (known) YDR404C	=	2.0
YDR404C (known) YOR224C	=	2.0
YDR404C (known) YJL140W	=	2.0
YDR404C (predicted) YPR168W	=	1.00
YDR412W (predicted) YHR008C	=	1.00
YDR412W (predicted) YML049C	=	1.00
YDR416W (predicted) YMR201C	=	1.00
YDR418W (predicted) YML124C	=	0.97
YDR418W (predicted) YOR180C	=	0.37
YDR418W (predicted) YML085C	=	0.99
YDR418W (predicted) YLR284C	=	0.36
YDR419W (predicted) YOR346W	=	1.88
YDR424C (predicted) YGL094C	=	1.00
YDR424C (predicted) YPR080W	=	1.00
YDR424C (predicted) YJL115W	=	1.00
YDR424C (predicted) YER165W	=	1.00
YDR424C (predicted) YER044C	=	1.00
YDR424C (predicted) YLR348C	=	0.95
YDR424C (predicted) YDR424C	=	4.30
YDR427W (known) YNL244C	=	1.98
YDR427W (known) YPR108W	=	2.0
YDR429C (known) YOR361C	=	2.0
YDR429C (known) YNL244C	=	1.98
YDR448W (known) YGR252W	=	3.0
YDR453C (known) YDR453C	=	2.0
YDR453C (predicted) YJR009C	=	0.94
YDR453C (predicted) YGR192C	=	0.94
YDR453C (predicted) YML028W	=	1.00
YDR453C (predicted) YJL052W	=	0.91
YDR460W (known) YPR025C	=	2.0
YDR460W (predicted) YOR261C	=	0.51
YDR460W (predicted) YPR080W	=	1.00
YDR473C (known) YER029C	=	1.97
YDR473C (predicted) YMR023C	=	1.00
YDR481C (predicted) YDR510W	=	1.73
YDR485C (known) YPL235W	=	2.0
YDR485C (known) YGR002C	=	2.0
YDR485C (predicted) YLR085C	=	1.00
YDR485C (predicted) YJR100C	=	1.00
YDR485C (predicted) YFL024C	=	2.00
YDR485C (predicted) YPR023C	=	1.69
YDR489W (known) YJL072C	=	2.0
YDR492W (predicted) YOL002C	=	1.00
YDR492W (predicted) YDR492W	=	1.00
YDR502C (predicted) YER027C	=	0.99
YDR502C (predicted) YGL208W	=	0.99
YDR502C (predicted) YLR085C	=	0.99
YDR503C (predicted) YJL138C	=	0.66
YDR503C (predicted) YKR059W	=	0.66
YDR510W (known) YPL020C	=	4.46
YDR510W (known) YDR510W	=	2.0
YDR510W (known) YPR180W	=	2.73
YDR510W (predicted) YGR271W	=	0.73
YDR510W (predicted) YGL243W	=	0.85
YDR510W (predicted) YLL009C	=	0.73
YDR510W (predicted) YGL059W	=	0.89
YDR510W (predicted) YIL125W	=	0.73
YDR510W (predicted) YLL019C	=	0.65
YDR510W (predicted) YGL096W	=	0.65
YDR510W (predicted) YIL042C	=	1.00
YDR510W (predicted) YPL048W	=	0.73
YDR510W (predicted) YKL081W	=	0.73
YDR510W (predicted) YNL317W	=	1.00
YDR510W (predicted) YOR308C	=	1.73
YDR510W (predicted) YPL177C	=	0.68
YDR515W (predicted) YER177W	=	4.06
YDR515W (predicted) YNL244C	=	0.98
YDR516C (predicted) YJL155C	=	0.87
YDR516C (predicted) YMR323W	=	0.91
YDR516C (predicted) YPL281C	=	0.91
YDR516C (predicted) YHR174W	=	0.88
YDR516C (predicted) YOR393W	=	0.91
YDR516C (predicted) YGR254W	=	0.89
YDR516C (predicted) YMR276W	=	1.85
YDR517W (predicted) YHL011C	=	1.00
YDR517W (predicted) YKL067W	=	1.00
YDR517W (predicted) YER099C	=	1.00
YDR518W (predicted) YNL243W	=	0.87
YDR518W (predicted) YPL149W	=	0.88
YDR518W (predicted) YGL208W	=	1.00
YDR518W (predicted) YKR026C	=	1.00
YDR518W (predicted) YDR518W	=	0.84
YDR518W (predicted) YHR156C	=	0.88
YDR518W (predicted) YER027C	=	1.00
YDR519W (predicted) YMR276W	=	0.88
YDR524C (predicted) YHR114W	=	1.29
YDR524C (predicted) YDR524C	=	0.68
YDR524C (predicted) YOR327C	=	0.73
YDR524C (predicted) YPR154W	=	1.83
YDR524C (predicted) YMR253C	=	0.68
YDR524C (predicted) YOR256C	=	1.00
YDR524C (predicted) YGR136W	=	1.57
YDR524C (predicted) YPL176C	=	1.00
YDR524C (predicted) YPL264C	=	0.54
YDR529C (known) YOR065W	=	2.0
YEL002C (predicted) YPR016C	=	1.00
YEL002C (predicted) YPL170W	=	1.00
YEL002C (predicted) YHR207C	=	1.00
YEL003W (predicted) YGR280C	=	1.00
YEL003W (predicted) YPR016C	=	1.00
YEL003W (predicted) YER027C	=	1.00
YEL003W (predicted) YGL208W	=	1.00
YEL003W (predicted) YNL244C	=	0.98
YEL011W (predicted) YGR256W	=	1.00
YEL011W (predicted) YHR183W	=	1.00
YEL013W (predicted) YGR231C	=	1.94
YEL013W (predicted) YIL046W	=	0.94
YEL013W (predicted) YLR418C	=	0.94
YEL013W (predicted) YMR139W	=	0.92
YEL013W (predicted) YPL235W	=	0.94
YEL015W (known) YNL118C	=	2.0
YEL015W (predicted) YLR136C	=	0.95
YEL015W (predicted) YER177W	=	3.25
YEL015W (predicted) YMR080C	=	1.00
YEL020C (predicted) YEL020C	=	1.00
YEL020W-A (known) YHR005C-A	=	2.0
YEL022W (predicted) YER177W	=	1.63
YEL024W (known) YOR065W	=	2.0
YEL026W (predicted) YMR284W	=	1.00
YEL027W (predicted) YHL003C	=	1.00
YEL027W (predicted) YKL008C	=	0.89
YEL029C (predicted) YER027C	=	1.00
YEL029C (predicted) YGL208W	=	1.00
YEL030W (predicted) YIL114C	=	1.00
YEL030W (predicted) YNL055C	=	0.89
YEL032W (known) YIL150C	=	2.0
YEL032W (known) YLR274W	=	2.0
YEL032W (predicted) YJL194W	=	1.00
YEL032W (predicted) YGR108W	=	0.75
YEL032W (predicted) YOR258W	=	0.51
YEL032W (predicted) YNL261W	=	1.00
YEL032W (predicted) YPR162C	=	1.00
YEL032W (predicted) YLR210W	=	0.82
YEL032W (predicted) YPR119W	=	0.82
YEL032W (predicted) YMR213W	=	1.00
YEL032W (predicted) YGL201C	=	1.00
YEL034W (predicted) YOR048C	=	1.00
YEL034W (predicted) YHR068W	=	1.00
YEL037C (known) YMR276W	=	1.85
YEL037C (predicted) YKL067W	=	0.97
YEL039C (predicted) YHR042W	=	1.00
YEL039C (predicted) YGR280C	=	1.00
YEL039C (predicted) YGL208W	=	1.00
YEL039C (predicted) YER027C	=	1.00
YEL054C (predicted) YOR180C	=	0.37
YEL054C (predicted) YML124C	=	0.97
YEL054C (predicted) YLR284C	=	0.36
YEL054C (predicted) YML085C	=	0.99
YEL056W (predicted) YJL002C	=	1.00
YEL056W (predicted) YPL149W	=	1.00
YEL056W (predicted) YNL244C	=	0.98
YEL056W (predicted) YNL330C	=	1.91
YEL056W (predicted) YJL115W	=	1.00
YEL056W (predicted) YML102W	=	1.00
YEL056W (predicted) YKL067W	=	0.95
YEL056W (predicted) YNL021W	=	0.96
YEL056W (predicted) YMR284W	=	1.00
YEL062W (predicted) YLR306W	=	1.00
YEL071W (predicted) YER031C	=	0.84
YEL071W (predicted) YGL210W	=	0.84
YER006W (predicted) YOR014W	=	0.80
YER007C-A (known) YJR014W	=	2.0
YER007C-A (predicted) YPL244C	=	0.96
YER009W (known) YOR185C	=	2.0
YER009W (known) YLR293C	=	2.0
YER009W (known) YER009W	=	2.0
YER009W (predicted) YER027C	=	0.65
YER009W (predicted) YPL169C	=	1.51
YER009W (predicted) YGL208W	=	0.65
YER012W (known) YML092C	=	2.0
YER012W (known) YPR103W	=	2.0
YER012W (known) YMR314W	=	2.0
YER012W (known) YER094C	=	2.0
YER016W (known) YER016W	=	4.76
YER016W (predicted) YLR348C	=	0.91
YER016W (predicted) YNL244C	=	0.98
YER016W (predicted) YFL038C	=	0.96
YER016W (predicted) YGL221C	=	0.96
YER020W (known) YER020W	=	2.7199999999999998
YER020W (known) YHR005C	=	2.6100000000000003
YER020W (predicted) YJR100C	=	0.94
YER020W (predicted) YOR212W	=	0.83
YER020W (predicted) YML124C	=	0.97
YER020W (predicted) YLR058C	=	0.84
YER020W (predicted) YML085C	=	0.99
YER020W (predicted) YPL240C	=	1.00
YER020W (predicted) YMR186W	=	1.00
YER020W (predicted) YGR123C	=	0.88
YER020W (predicted) YFL039C	=	0.99
YER025W (known) YJR007W	=	2.0
YER025W (known) YPL237W	=	2.0
YER025W (predicted) YGL208W	=	1.00
YER025W (predicted) YER027C	=	1.00
YER025W (predicted) YNL244C	=	0.98
YER027C (known) YGL208W	=	3.0
YER027C (predicted) YOL038W	=	1.00
YER027C (predicted) YLR378C	=	0.98
YER027C (predicted) YGL011C	=	1.00
YER027C (predicted) YGR256W	=	1.00
YER027C (predicted) YER172C	=	1.00
YER027C (predicted) YML087C	=	0.96
YER027C (predicted) YKL157W	=	1.00
YER027C (predicted) YIL075C	=	1.00
YER027C (predicted) YPL235W	=	1.00
YER027C (predicted) YLR348C	=	0.95
YER027C (predicted) YOR234C	=	1.00
YER027C (predicted) YIL078W	=	1.00
YER027C (predicted) YFR002W	=	1.00
YER027C (predicted) YMR131C	=	1.00
YER027C (predicted) YLR258W	=	1.00
YER027C (predicted) YER094C	=	1.00
YER027C (predicted) YOR063W	=	1.00
YER027C (predicted) YPR004C	=	1.00
YER027C (predicted) YJR017C	=	1.00
YER027C (predicted) YML001W	=	1.00
YER027C (predicted) YOR232W	=	1.00
YER027C (predicted) YOR117W	=	1.00
YER027C (predicted) YJR103W	=	1.00
YER027C (predicted) YPR108W	=	1.00
YER027C (predicted) YPL013C	=	1.00
YER027C (predicted) YJR048W	=	1.00
YER027C (predicted) YGL206C	=	1.00
YER027C (predicted) YPL262W	=	1.00
YER027C (predicted) YNR027W	=	1.00
YER027C (predicted) YPL106C	=	0.93
YER027C (predicted) YML125C	=	0.94
YER027C (predicted) YOR327C	=	0.73
YER027C (predicted) YLR274W	=	1.00
YER027C (predicted) YKR001C	=	0.98
YER027C (predicted) YJL154C	=	1.00
YER027C (predicted) YMR194W	=	1.00
YER027C (predicted) YPL081W	=	1.00
YER027C (predicted) YLR058C	=	0.98
YER027C (predicted) YMR205C	=	0.97
YER027C (predicted) YLR406C	=	1.00
YER027C (predicted) YJL203W	=	1.00
YER027C (predicted) YMR217W	=	1.00
YER027C (predicted) YIL066C	=	1.00
YER027C (predicted) YHR047C	=	1.00
YER027C (predicted) YKL024C	=	1.00
YER027C (predicted) YLR438W	=	1.00
YER027C (predicted) YML049C	=	0.71
YER027C (predicted) YKL007W	=	1.00
YER027C (predicted) YMR146C	=	0.62
YER027C (predicted) YIR004W	=	1.00
YER027C (predicted) YPL249C-A	=	1.00
YER027C (predicted) YLR180W	=	0.99
YER027C (predicted) YGL049C	=	0.95
YER027C (predicted) YHR183W	=	1.00
YER027C (predicted) YPR016C	=	1.00
YER027C (predicted) YFR015C	=	1.00
YER027C (predicted) YGR162W	=	1.00
YER027C (predicted) YFR018C	=	0.94
YER027C (predicted) YOR142W	=	0.53
YER027C (predicted) YPL143W	=	1.00
YER027C (predicted) YKL071W	=	1.00
YER027C (predicted) YER070W	=	1.00
YER027C (predicted) YGR240C	=	1.00
YER027C (predicted) YGR010W	=	0.34
YER027C (predicted) YGL241W	=	1.00
YER027C (predicted) YER027C	=	2.00
YER027C (predicted) YGR264C	=	1.00
YER027C (predicted) YFR004W	=	1.00
YER027C (predicted) YNR046W	=	1.00
YER027C (predicted) YER165W	=	1.00
YER027C (predicted) YOR133W	=	0.60
YER027C (predicted) YLR328W	=	0.34
YER027C (predicted) YER178W	=	1.00
YER027C (predicted) YER136W	=	1.00
YER027C (predicted) YGL054C	=	1.00
YER027C (predicted) YIL043C	=	0.95
YER027C (predicted) YGL137W	=	1.00
YER029C (known) YER172C	=	2.0
YER029C (known) YML049C	=	1.97
YER029C (known) YLR147C	=	2.0
YER029C (known) YMR288W	=	1.97
YER029C (known) YIR009W	=	1.83
YER029C (known) YER112W	=	1.97
YER029C (predicted) YER029C	=	0.93
YER029C (predicted) YPL046C	=	0.97
YER029C (predicted) YER044C	=	1.00
YER029C (predicted) YPL236C	=	0.97
YER029C (predicted) YHR209W	=	0.44
YER029C (predicted) YOR362C	=	1.00
YER029C (predicted) YNL286W	=	1.97
YER029C (predicted) YOR133W	=	0.60
YER029C (predicted) YER175C	=	0.47
YER031C (known) YER031C	=	2.69
YER031C (predicted) YER125W	=	0.68
YER031C (predicted) YKL029C	=	0.97
YER031C (predicted) YGR252W	=	1.00
YER031C (predicted) YGL210W	=	1.69
YER043C (predicted) YNL244C	=	0.98
YER043C (predicted) YGR280C	=	1.00
YER043C (predicted) YER043C	=	1.00
YER044C (predicted) YPR175W	=	1.00
YER044C (predicted) YLR179C	=	0.79
YER044C (predicted) YFL017W-A	=	1.00
YER044C (predicted) YMR169C	=	1.00
YER044C (predicted) YLR229C	=	1.00
YER044C (predicted) YOR020C	=	1.00
YER044C (predicted) YER073W	=	0.98
YER044C (predicted) YLR178C	=	0.95
YER044C (predicted) YNR003C	=	1.00
YER044C (predicted) YMR170C	=	1.00
YER044C (predicted) YPL061W	=	1.00
YER044C (predicted) YOR374W	=	1.00
YER044C (predicted) YIL021W	=	1.00
YER044C (predicted) YNR036C	=	1.00
YER044C (predicted) YLL009C	=	1.00
YER044C (predicted) YGL044C	=	1.00
YER056C-A (predicted) YPR016C	=	1.00
YER056C-A (predicted) YNL255C	=	1.00
YER057C (known) YER057C	=	2.0
YER057C (predicted) YIL051C	=	1.00
YER070W (known) YGR180C	=	2.0
YER070W (known) YJL026W	=	2.0
YER070W (predicted) YGL208W	=	1.00
YER070W (predicted) YPR016C	=	1.00
YER070W (predicted) YPL149W	=	1.00
YER073W (predicted) YPL061W	=	1.92
YER073W (predicted) YIR027C	=	0.98
YER073W (predicted) YOR374W	=	1.92
YER073W (predicted) YMR170C	=	1.96
YER073W (predicted) YER073W	=	1.92
YER073W (predicted) YMR169C	=	1.96
YER074W (predicted) YFL039C	=	0.99
YER093C (known) YKL203C	=	2.0
YER093C (known) YNL006W	=	2.0
YER093C (predicted) YGL206C	=	1.00
YER093C (predicted) YOR180C	=	0.90
YER093C (predicted) YLR441C	=	1.00
YER093C (predicted) YMR142C	=	1.00
YER093C (predicted) YJR066W	=	1.00
YER093C (predicted) YML124C	=	1.00
YER093C (predicted) YML049C	=	0.71
YER093C (predicted) YLR284C	=	1.00
YER093C (predicted) YML063W	=	1.00
YER093C (predicted) YNL016W	=	1.00
YER093C (predicted) YML085C	=	1.00
YER093C (predicted) YER177W	=	1.82
YER093C (predicted) YPL081W	=	1.00
YER094C (known) YOR157C	=	2.84
YER094C (known) YPR103W	=	2.0
YER094C (known) YMR314W	=	2.0
YER094C (known) YML092C	=	2.0
YER094C (predicted) YPR108W	=	1.00
YER094C (predicted) YNL244C	=	0.98
YER094C (predicted) YGL208W	=	1.00
YER094C (predicted) YPR016C	=	1.00
YER095W (known) YML032C	=	2.0
YER095W (known) YER095W	=	2.0
YER095W (predicted) YMR190C	=	1.00
YER099C (known) YKL181W	=	1.94
YER099C (predicted) YER099C	=	1.00
YER099C (predicted) YHL011C	=	1.00
YER101C (predicted) YPL048W	=	1.00
YER101C (predicted) YKL081W	=	1.00
YER101C (predicted) YPL240C	=	0.82
YER101C (predicted) YER101C	=	1.43
YER101C (predicted) YMR186W	=	0.82
YER101C (predicted) YMR152W	=	1.34
YER101C (predicted) YNL243W	=	0.95
YER101C (predicted) YGR184C	=	0.93
YER102W (predicted) YFL039C	=	0.99
YER103W (known) YNL007C	=	1.8900000000000001
YER103W (known) YFL039C	=	1.99
YER103W (predicted) YLR377C	=	1.00
YER103W (predicted) YOL057W	=	1.00
YER103W (predicted) YER177W	=	0.81
YER103W (predicted) YGR285C	=	1.00
YER103W (predicted) YPR168W	=	0.97
YER103W (predicted) YGR267C	=	1.00
YER110C (predicted) YJL115W	=	1.00
YER112W (known) YJL124C	=	2.63
YER112W (predicted) YOR159C	=	1.00
YER117W (predicted) YNL243W	=	0.95
YER125W (known) YMR146C	=	1.47
YER125W (known) YER125W	=	2.35
YER125W (predicted) YGL205W	=	0.72
YER125W (predicted) YLR167W	=	0.81
YER125W (predicted) YPL138C	=	0.81
YER125W (predicted) YGL190C	=	1.58
YER125W (predicted) YOR061W	=	0.81
YER125W (predicted) YMR242C	=	0.92
YER125W (predicted) YLR116W	=	0.90
YER125W (predicted) YLR293C	=	0.83
YER125W (predicted) YIL035C	=	0.81
YER125W (predicted) YER133W	=	0.75
YER125W (predicted) YOL133W	=	0.41
YER125W (predicted) YLR310C	=	0.26
YER125W (predicted) YJL203W	=	0.81
YER125W (predicted) YOR312C	=	0.92
YER125W (predicted) YKL021C	=	0.81
YER125W (predicted) YFL038C	=	0.56
YER125W (predicted) YKL135C	=	0.81
YER125W (predicted) YIL044C	=	0.79
YER125W (predicted) YJL187C	=	0.65
YER125W (predicted) YHR089C	=	1.64
YER125W (predicted) YLR196W	=	0.81
YER125W (predicted) YPR165W	=	0.83
YER125W (predicted) YGL210W	=	0.68
YER125W (predicted) YPL084W	=	0.66
YER125W (predicted) YPL086C	=	0.81
YER125W (predicted) YLL039C	=	1.30
YER125W (predicted) YOR185C	=	0.83
YER125W (predicted) YNL135C	=	0.67
YER125W (predicted) YOR160W	=	0.83
YER125W (predicted) YPR137W	=	0.81
YER125W (predicted) YGR003W	=	0.51
YER133W (known) YOR178C	=	1.6
YER133W (known) YKL193C	=	1.94
YER133W (known) YMR311C	=	2.94
YER133W (predicted) YOR085W	=	0.91
YER133W (predicted) YMR022W	=	0.71
YER133W (predicted) YLR336C	=	1.00
YER133W (predicted) YPL268W	=	0.87
YER133W (predicted) YNL128W	=	1.00
YER133W (predicted) YJR002W	=	1.00
YER133W (predicted) YHL002W	=	0.95
YER136W (predicted) YGL208W	=	1.00
YER136W (predicted) YPL149W	=	1.00
YER136W (predicted) YPR016C	=	1.00
YER136W (predicted) YMR276W	=	0.88
YER136W (predicted) YLR085C	=	1.00
YER136W (predicted) YNL244C	=	0.98
YER146W (known) YLR438C-A	=	2.0
YER146W (predicted) YGR095C	=	1.00
YER146W (predicted) YOR159C	=	1.00
YER146W (predicted) YPR182W	=	1.00
YER148W (known) YGR274C	=	3.0
YER148W (known) YGR246C	=	2.0
YER148W (known) YPR086W	=	2.0
YER148W (known) YKL058W	=	2.51
YER148W (known) YER159C	=	2.0
YER148W (known) YOR194C	=	2.51
YER148W (known) YMR227C	=	1.8900000000000001
YER148W (known) YGL112C	=	2.0
YER148W (predicted) YML015C	=	1.00
YER148W (predicted) YML075C	=	1.00
YER148W (predicted) YFR009W	=	0.51
YER148W (predicted) YFL038C	=	0.34
YER148W (predicted) YPL138C	=	1.00
YER148W (predicted) YMR236W	=	0.97
YER148W (predicted) YOR298C-A	=	1.00
YER148W (predicted) YML098W	=	1.00
[truncated: 1,580 more rows]
