# Supplementary material for: Building and analyzing protein interactome networks by cross-species comparisons
Source: BMC Syst Biol. 2010 Mar 30;4:36. doi: 10.1186/1752-0509-4-36 (PMC2859380; doi:10.1186/1752-0509-4-36)
Supplement: Additional file 10 — Zip Cele. A zipped folder containing files formatted for use in Cytoscape listed in Supplemental Table 3. These files are for Caenorhabditis elegans proteins. [file 1752-0509-4-36-S10.ZIP › scer/scer_mmus_describe.eda]

scer_mmus_describe.eda
Q0105 (known) YOR065W	=	one2many_one2one
YAL005C (known) YPL106C	=	many2many_many2many
YAL016W (known) YGL190C	=	one2many_one2many
YAL016W (known) YDL134C	=	one2many_many2many
YAL016W (known) YDL188C	=	one2many_many2many
YAL030W (known) YGR009C	=	many2many_one2many
YBL023C (known) YBR202W	=	one2one_one2one
YBL023C (known) YEL032W	=	one2one_one2one
YBL023C (known) YDL017W	=	one2one_one2one
YBL023C (known) YLR274W	=	one2one_one2one
YBL023C (known) YBL023C	=	one2one_one2one
YBL035C (known) YNL102W	=	one2one_one2one
YBL035C (known) YIR008C	=	one2one_one2one
YBL035C (known) YKL045W	=	one2one_one2one
YBL037W (known) YJR058C	=	one2many_one2one
YBL037W (known) YOL062C	=	one2many_one2one
YBL041W (known) YMR314W	=	one2one_one2one
YBL058W (known) YDL126C	=	one2many_one2one
YBR034C (known) YBR034C	=	one2many_one2many
YBR060C (known) YPR162C	=	one2one_one2one
YBR060C (known) YBR060C	=	one2one_one2one
YBR060C (known) YJL194W	=	one2one_one2one
YBR060C (known) YNL261W	=	one2one_one2one
YBR060C (known) YML065W	=	one2one_one2one
YBR087W (known) YOR217W	=	one2one_one2one
YBR127C (known) YDR099W	=	one2many_many2many
YBR135W (known) YBR160W	=	one2many_one2many
YBR160W (known) YMR036C	=	one2many_one2many
YBR160W (known) YJL187C	=	one2many_one2many
YBR160W (known) YDL155W	=	one2many_many2many
YBR160W (known) YGR109C	=	one2many_many2many
YBR160W (known) YPR119W	=	one2many_many2many
YBR160W (known) YLR210W	=	one2many_many2many
YBR160W (known) YGR108W	=	one2many_many2many
YBR160W (known) YPR120C	=	one2many_many2many
YBR202W (known) YBR202W	=	one2one_one2one
YBR202W (known) YEL032W	=	one2one_one2one
YBR202W (known) YLR103C	=	one2one_one2one
YBR202W (known) YGL201C	=	one2one_one2one
YBR202W (known) YLR274W	=	one2one_one2one
YBR254C (known) YKR068C	=	one2many_one2many
YBR278W (known) YNL262W	=	one2one_one2one
YCR052W (known) YFR037C	=	many2many_many2many
YDL007W (known) YHR200W	=	one2many_one2one
YDL040C (known) YHR013C	=	one2many_one2many
YDL097C (known) YHR200W	=	one2many_one2one
YDL102W (known) YJR043C	=	one2one_one2one
YDL102W (known) YJR006W	=	one2one_one2one
YDL126C (known) YDL126C	=	one2one_one2one
YDL126C (known) YDL190C	=	one2one_one2many
YDL132W (known) YJR090C	=	one2many_one2many
YDL134C (known) YMR028W	=	many2many_one2many
YDL147W (known) YHR200W	=	one2many_one2one
YDL188C (known) YMR028W	=	many2many_one2many
YDR099W (known) YER133W	=	many2many_one2many
YDR099W (known) YER177W	=	many2many_many2many
YDR099W (known) YLR304C	=	many2many_one2one
YDR099W (known) YDR099W	=	many2many_many2many
YDR099W (known) YLL024C	=	many2many_many2many
YDR121W (known) YNL262W	=	one2one_one2one
YDR129C (known) YFL039C	=	one2many_one2many
YDR170C (known) YDR170C	=	one2many_one2many
YDR328C (known) YJR090C	=	one2one_one2many
YDR381W (known) YPL169C	=	one2many_one2many
YDR394W (known) YHR200W	=	one2one_one2one
YDR427W (known) YHR200W	=	one2one_one2one
YDR453C (known) YDR453C	=	many2many_many2many
YDR472W (known) YKR068C	=	one2one_one2many
YDR529C (known) YOR065W	=	one2many_one2one
YEL024W (known) YOR065W	=	one2one_one2one
YEL032W (known) YLR103C	=	one2one_one2one
YEL032W (known) YLR274W	=	one2one_one2one
YER012W (known) YOR362C	=	one2one_one2one
YER012W (known) YMR314W	=	one2one_one2one
YER023W (known) YER023W	=	one2many_one2many
YER094C (known) YMR314W	=	one2many_one2one
YER103W (known) YFL039C	=	many2many_one2many
YER125W (known) YER125W	=	one2many_one2many
YER133W (known) YER177W	=	one2many_many2many
YER133W (known) YJR007W	=	one2many_one2one
YER136W (known) YLR262C	=	one2many_one2many
YFL039C (known) YGR214W	=	one2many_many2many
YFL039C (known) YFL039C	=	one2many_one2many
YFR004W (known) YHR200W	=	one2one_one2one
YFR050C (known) YMR314W	=	one2one_one2one
YFR052W (known) YHR200W	=	one2one_one2one
YGL011C (known) YMR314W	=	one2one_one2one
YGL033W (known) YGL183C	=	one2one_one2one
YGL040C (known) YGL040C	=	one2one_one2one
YGL048C (known) YHR200W	=	one2one_one2one
YGL049C (known) YOL139C	=	many2many_one2many
YGL201C (known) YPR019W	=	one2one_one2one
YGL201C (known) YGL201C	=	one2one_one2one
YGL201C (known) YLR103C	=	one2one_one2one
YGR009C (known) YOR327C	=	one2many_many2many
YGR010W (known) YGR010W	=	many2many_many2many
YGR010W (known) YLR328W	=	many2many_many2many
YGR058W (known) YGR058W	=	one2many_one2many
YGR103W (known) YMR049C	=	one2one_one2one
YGR135W (known) YMR314W	=	one2one_one2one
YGR162W (known) YOL139C	=	many2many_one2many
YGR240C (known) YMR205C	=	many2many_many2many
YGR252W (known) YHR099W	=	one2many_one2one
YGR253C (known) YOR362C	=	one2many_one2one
YGR253C (known) YMR314W	=	one2many_one2one
YHL002W (known) YNR006W	=	one2many_one2many
YHR005C (known) YOR212W	=	many2many_one2many
YHR012W (known) YJL154C	=	one2one_one2one
YHR027C (known) YHR200W	=	one2one_one2one
YHR200W (known) YKL145W	=	one2one_one2one
YHR200W (known) YOR261C	=	one2one_one2many
YHR200W (known) YPR108W	=	one2one_one2one
YHR200W (known) YOR259C	=	one2one_one2one
YHR200W (known) YHR200W	=	one2one_one2one
YHR200W (known) YIL075C	=	one2one_one2one
YIL103W (known) YKL191W	=	one2one_one2one
YIL144W (known) YOL069W	=	one2one_one2one
YIR008C (known) YNL102W	=	one2one_one2one
YIR008C (known) YKL045W	=	one2one_one2one
YJL001W (known) YOR362C	=	one2many_one2one
YJL001W (known) YMR314W	=	one2many_one2one
YJL053W (known) YJL154C	=	one2many_one2one
YJL176C (known) YNR023W	=	many2many_many2many
YJL194W (known) YML065W	=	one2one_one2one
YJR058C (known) YOL062C	=	one2one_one2one
YJR068W (known) YOR217W	=	one2one_one2one
YJR074W (known) YOR185C	=	one2many_many2many
YJR074W (known) YLR293C	=	one2many_many2many
YKL045W (known) YNL102W	=	one2one_one2one
YKL135C (known) YPL259C	=	one2many_one2many
YKL135C (known) YPR029C	=	one2many_one2many
YKL141W (known) YKL148C	=	one2many_one2many
YKR068C (known) YKR068C	=	one2many_one2many
YLL024C (known) YPL106C	=	many2many_many2many
YLL060C (known) YLL060C	=	one2many_one2many
YLR058C (known) YLR058C	=	many2many_many2many
YLR245C (known) YLR245C	=	one2one_one2one
YLR262C (known) YNL044W	=	one2many_one2one
YLR270W (known) YOR173W	=	one2many_one2many
YLR284C (known) YOR180C	=	many2many_many2many
YLR284C (known) YLR284C	=	many2many_many2many
YLR293C (known) YNL189W	=	many2many_one2many
YLR293C (known) YLR347C	=	many2many_one2one
YLR328W (known) YLR328W	=	many2many_many2many
YLR347C (known) YNL189W	=	one2one_one2many
YLR347C (known) YOR185C	=	one2one_many2many
YLR347C (known) YLR347C	=	one2one_one2one
YML015C (known) YML098W	=	one2one_one2one
YML065W (known) YNL261W	=	one2one_one2one
YML065W (known) YPR162C	=	one2one_one2one
YML092C (known) YMR314W	=	one2one_one2one
YMR048W (known) YNL273W	=	one2one_one2one
YMR205C (known) YMR205C	=	many2many_many2many
YMR314W (known) YOL038W	=	one2one_one2many
YMR314W (known) YPR103W	=	one2one_one2many
YMR314W (known) YOR157C	=	one2one_one2many
YMR314W (known) YOR362C	=	one2one_one2one
YNL037C (known) YOR136W	=	one2many_one2one
YNL220W (known) YNL220W	=	one2many_one2many
YNL243W (known) YNL243W	=	one2many_one2many
YNL261W (known) YPR162C	=	one2one_one2one
YNL261W (known) YNL261W	=	one2one_one2one
YNL262W (known) YPR175W	=	one2one_one2one
YNL290W (known) YOR217W	=	one2one_one2one
YNL330C (known) YOL004W	=	one2many_one2many
YNR006W (known) YNR006W	=	one2many_one2many
YOL038W (known) YOR362C	=	one2many_one2one
YOL094C (known) YOR217W	=	one2one_one2one
YOL139C (known) YOL139C	=	one2many_one2many
YOR143C (known) YOR143C	=	one2one_one2one
YPL259C (known) YPR029C	=	one2many_one2many
