# Supplementary material for: Building and analyzing protein interactome networks by cross-species comparisons
Source: BMC Syst Biol. 2010 Mar 30;4:36. doi: 10.1186/1752-0509-4-36 (PMC2859380; doi:10.1186/1752-0509-4-36)
Supplement: Additional file 10 — Zip Cele. A zipped folder containing files formatted for use in Cytoscape listed in Supplemental Table 3. These files are for Caenorhabditis elegans proteins. [file 1752-0509-4-36-S10.ZIP › scer/scer_mmus_orthologs.eda]

scer_mmus_orthologs.eda
Q0105 (known) YOR065W	=	ENSMUSG00000064370_ENSMUSG00000022551
Q0110 (predicted) YOR065W	=	ENSMUSG00000064370_ENSMUSG00000022551
Q0115 (predicted) YOR065W	=	ENSMUSG00000064370_ENSMUSG00000022551
Q0120 (predicted) YOR065W	=	ENSMUSG00000064370_ENSMUSG00000022551
Q0250 (predicted) YDR099W	=	ENSMUSG00000064354_ENSMUSG00000018326
Q0250 (predicted) YER177W	=	ENSMUSG00000064354_ENSMUSG00000018326
YAL003W (predicted) YER177W	=	ENSMUSG00000025967_ENSMUSG00000018326
YAL003W (predicted) YDR099W	=	ENSMUSG00000025967_ENSMUSG00000018326
YAL005C (known) YPL106C	=	ENSMUSG00000015656_ENSMUSG00000029657
YAL005C (predicted) YFL039C	=	ENSMUSG00000007033_ENSMUSG00000031972
YAL005C (predicted) YER177W	=	ENSMUSG00000067284_ENSMUSG00000018326/ENSMUSG00000015656_ENSMUSG00000018326
YAL005C (predicted) YJR121W	=	ENSMUSG00000059970_ENSMUSG00000025393
YAL005C (predicted) YDR099W	=	ENSMUSG00000067284_ENSMUSG00000018326/ENSMUSG00000015656_ENSMUSG00000018326
YAL005C (predicted) YBR169C	=	ENSMUSG00000015656_ENSMUSG00000029657
YAL016W (known) YGL190C	=	ENSMUSG00000007564_ENSMUSG00000022052
YAL016W (known) YDL134C	=	ENSMUSG00000007564_ENSMUSG00000020349
YAL016W (known) YDL188C	=	ENSMUSG00000007564_ENSMUSG00000020349
YAL016W (predicted) YGR253C	=	ENSMUSG00000007564_ENSMUSG00000068749
YAL016W (predicted) YER177W	=	ENSMUSG00000007564_ENSMUSG00000018326
YAL016W (predicted) YPR103W	=	ENSMUSG00000007564_ENSMUSG00000024338/ENSMUSG00000007564_ENSMUSG00000022193
YAL016W (predicted) YFR050C	=	ENSMUSG00000007564_ENSMUSG00000005779
YAL016W (predicted) YGL019W	=	ENSMUSG00000007564_ENSMUSG00000024387
YAL016W (predicted) YBL041W	=	ENSMUSG00000007564_ENSMUSG00000014769
YAL016W (predicted) YJL001W	=	ENSMUSG00000007564_ENSMUSG00000024337/ENSMUSG00000007564_ENSMUSG00000018286
YAL016W (predicted) YGL011C	=	ENSMUSG00000007564_ENSMUSG00000021024
YAL016W (predicted) YOL038W	=	ENSMUSG00000007564_ENSMUSG00000027566
YAL016W (predicted) YOR362C	=	ENSMUSG00000007564_ENSMUSG00000060073
YAL016W (predicted) YMR314W	=	ENSMUSG00000007564_ENSMUSG00000030751
YAL016W (predicted) YER094C	=	ENSMUSG00000007564_ENSMUSG00000069744
YAL016W (predicted) YJL164C	=	ENSMUSG00000007564_ENSMUSG00000005469
YAL016W (predicted) YDR099W	=	ENSMUSG00000007564_ENSMUSG00000018326
YAL016W (predicted) YGR135W	=	ENSMUSG00000007564_ENSMUSG00000032301
YAL016W (predicted) YOR157C	=	ENSMUSG00000007564_ENSMUSG00000026750/ENSMUSG00000007564_ENSMUSG00000031897
YAL016W (predicted) YKL166C	=	ENSMUSG00000007564_ENSMUSG00000005469
YAL016W (predicted) YML092C	=	ENSMUSG00000007564_ENSMUSG00000015671
YAL016W (predicted) YER012W	=	ENSMUSG00000007564_ENSMUSG00000028837
YAL016W (predicted) YPL203W	=	ENSMUSG00000007564_ENSMUSG00000005469
YAL030W (known) YGR009C	=	ENSMUSG00000020894_ENSMUSG00000027287/ENSMUSG00000050732_ENSMUSG00000027287
YAL030W (predicted) YMR197C	=	ENSMUSG00000050732_ENSMUSG00000021124
YAL030W (predicted) YLR229C	=	ENSMUSG00000020894_ENSMUSG00000006699
YAL048C (predicted) YER177W	=	ENSMUSG00000017686_ENSMUSG00000018326
YAL048C (predicted) YDR099W	=	ENSMUSG00000017686_ENSMUSG00000018326
YAL058W (predicted) YFL039C	=	ENSMUSG00000003814_ENSMUSG00000031972/ENSMUSG00000003814_ENSMUSG00000062825
YAL058W (predicted) YER177W	=	ENSMUSG00000020368_ENSMUSG00000018326
YAL058W (predicted) YDR099W	=	ENSMUSG00000020368_ENSMUSG00000018326
YAL062W (predicted) YER177W	=	ENSMUSG00000021794_ENSMUSG00000018326
YAL062W (predicted) YDR099W	=	ENSMUSG00000021794_ENSMUSG00000018326
YAR002C-A (predicted) YPL268W	=	ENSMUSG00000058569_ENSMUSG00000034330
YAR007C (predicted) YBL023C	=	ENSMUSG00000000751_ENSMUSG00000002870
YAR007C (predicted) YGL201C	=	ENSMUSG00000000751_ENSMUSG00000026355
YAR007C (predicted) YBR060C	=	ENSMUSG00000000751_ENSMUSG00000026037
YAR007C (predicted) YBR202W	=	ENSMUSG00000000751_ENSMUSG00000029730
YAR007C (predicted) YPR019W	=	ENSMUSG00000000751_ENSMUSG00000022673
YBL023C (known) YBR202W	=	ENSMUSG00000002870_ENSMUSG00000029730
YBL023C (known) YEL032W	=	ENSMUSG00000002870_ENSMUSG00000041859
YBL023C (known) YDL017W	=	ENSMUSG00000002870_ENSMUSG00000029283
YBL023C (known) YLR274W	=	ENSMUSG00000002870_ENSMUSG00000005410
YBL023C (known) YBL023C	=	ENSMUSG00000002870_ENSMUSG00000002870
YBL023C (predicted) YNL261W	=	ENSMUSG00000002870_ENSMUSG00000029012
YBL023C (predicted) YPR162C	=	ENSMUSG00000002870_ENSMUSG00000026761
YBL023C (predicted) YPR019W	=	ENSMUSG00000002870_ENSMUSG00000022673
YBL023C (predicted) YML065W	=	ENSMUSG00000002870_ENSMUSG00000028587
YBL023C (predicted) YBR060C	=	ENSMUSG00000002870_ENSMUSG00000026037
YBL023C (predicted) YGL201C	=	ENSMUSG00000002870_ENSMUSG00000026355
YBL030C (predicted) YER177W	=	ENSMUSG00000016319_ENSMUSG00000018326/ENSMUSG00000031633_ENSMUSG00000018326
YBL030C (predicted) YDR099W	=	ENSMUSG00000016319_ENSMUSG00000018326/ENSMUSG00000031633_ENSMUSG00000018326
YBL035C (known) YNL102W	=	ENSMUSG00000024833_ENSMUSG00000006678
YBL035C (known) YIR008C	=	ENSMUSG00000024833_ENSMUSG00000025395
YBL035C (known) YKL045W	=	ENSMUSG00000024833_ENSMUSG00000026134
YBL037W (known) YJR058C	=	ENSMUSG00000002957_ENSMUSG00000008036
YBL037W (known) YOL062C	=	ENSMUSG00000002957_ENSMUSG00000022841
YBL037W (predicted) YER177W	=	ENSMUSG00000002957_ENSMUSG00000018326/ENSMUSG00000060279_ENSMUSG00000018326
YBL037W (predicted) YDR099W	=	ENSMUSG00000002957_ENSMUSG00000018326/ENSMUSG00000060279_ENSMUSG00000018326
YBL041W (known) YMR314W	=	ENSMUSG00000014769_ENSMUSG00000030751
YBL050W (predicted) YER177W	=	ENSMUSG00000006024_ENSMUSG00000018326/ENSMUSG00000027438_ENSMUSG00000018326
YBL050W (predicted) YDR099W	=	ENSMUSG00000006024_ENSMUSG00000018326/ENSMUSG00000027438_ENSMUSG00000018326
YBL058W (known) YDL126C	=	ENSMUSG00000027455_ENSMUSG00000028452
YBL064C (predicted) YNL012W	=	ENSMUSG00000026701_ENSMUSG00000056220
YBL064C (predicted) YOL011W	=	ENSMUSG00000026701_ENSMUSG00000056220
YBL064C (predicted) YMR008C	=	ENSMUSG00000026701_ENSMUSG00000056220
YBL064C (predicted) YMR006C	=	ENSMUSG00000026701_ENSMUSG00000056220
YBL068W (predicted) YDR099W	=	ENSMUSG00000031432_ENSMUSG00000018326
YBL068W (predicted) YER177W	=	ENSMUSG00000031432_ENSMUSG00000018326
YBL069W (predicted) YDR099W	=	ENSMUSG00000025153_ENSMUSG00000018326
YBL069W (predicted) YER177W	=	ENSMUSG00000025153_ENSMUSG00000018326
YBL072C (predicted) YER177W	=	ENSMUSG00000047675_ENSMUSG00000018326
YBL072C (predicted) YDR099W	=	ENSMUSG00000047675_ENSMUSG00000018326
YBL075C (predicted) YPL106C	=	ENSMUSG00000015656_ENSMUSG00000029657
YBL075C (predicted) YJR121W	=	ENSMUSG00000059970_ENSMUSG00000025393
YBL075C (predicted) YBR169C	=	ENSMUSG00000015656_ENSMUSG00000029657
YBL075C (predicted) YDR099W	=	ENSMUSG00000015656_ENSMUSG00000018326/ENSMUSG00000067284_ENSMUSG00000018326
YBL075C (predicted) YER177W	=	ENSMUSG00000015656_ENSMUSG00000018326/ENSMUSG00000067284_ENSMUSG00000018326
YBL075C (predicted) YFL039C	=	ENSMUSG00000007033_ENSMUSG00000031972
YBL088C (predicted) YER133W	=	ENSMUSG00000034218_ENSMUSG00000040385
YBL088C (predicted) YKL135C	=	ENSMUSG00000034218_ENSMUSG00000009090
YBL091C-A (predicted) YDR099W	=	ENSMUSG00000054455_ENSMUSG00000018326/ENSMUSG00000024091_ENSMUSG00000018326
YBL091C-A (predicted) YER177W	=	ENSMUSG00000054455_ENSMUSG00000018326/ENSMUSG00000024091_ENSMUSG00000018326
YBL099W (predicted) YER177W	=	ENSMUSG00000025428_ENSMUSG00000018326
YBL099W (predicted) YDR099W	=	ENSMUSG00000025428_ENSMUSG00000018326
YBL103C (predicted) YMR037C	=	ENSMUSG00000035158_ENSMUSG00000020453
YBL106C (predicted) YER177W	=	ENSMUSG00000022829_ENSMUSG00000018326
YBL106C (predicted) YDR099W	=	ENSMUSG00000022829_ENSMUSG00000018326
YBR026C (predicted) YDR099W	=	ENSMUSG00000028910_ENSMUSG00000018326
YBR026C (predicted) YER177W	=	ENSMUSG00000028910_ENSMUSG00000018326
YBR031W (predicted) YDR099W	=	ENSMUSG00000032399_ENSMUSG00000018326
YBR031W (predicted) YER177W	=	ENSMUSG00000032399_ENSMUSG00000018326
YBR034C (known) YBR034C	=	ENSMUSG00000032185_ENSMUSG00000032185
YBR034C (predicted) YLR116W	=	ENSMUSG00000052429_ENSMUSG00000022332/ENSMUSG00000052429_ENSMUSG00000028790
YBR039W (predicted) YER177W	=	ENSMUSG00000025781_ENSMUSG00000018326
YBR039W (predicted) YDR099W	=	ENSMUSG00000025781_ENSMUSG00000018326
YBR042C (predicted) YDR099W	=	ENSMUSG00000031467_ENSMUSG00000018326
YBR042C (predicted) YER177W	=	ENSMUSG00000031467_ENSMUSG00000018326
YBR060C (known) YPR162C	=	ENSMUSG00000026037_ENSMUSG00000026761
YBR060C (known) YBR060C	=	ENSMUSG00000026037_ENSMUSG00000026037
YBR060C (known) YJL194W	=	ENSMUSG00000026037_ENSMUSG00000017499
YBR060C (known) YNL261W	=	ENSMUSG00000026037_ENSMUSG00000029012
YBR060C (known) YML065W	=	ENSMUSG00000026037_ENSMUSG00000028587
YBR060C (predicted) YGL201C	=	ENSMUSG00000026037_ENSMUSG00000026355
YBR060C (predicted) YLR274W	=	ENSMUSG00000026037_ENSMUSG00000005410
YBR060C (predicted) YPR019W	=	ENSMUSG00000026037_ENSMUSG00000022673
YBR060C (predicted) YBR202W	=	ENSMUSG00000026037_ENSMUSG00000029730
YBR068C (predicted) YFR030W	=	ENSMUSG00000041313_ENSMUSG00000028978
YBR069C (predicted) YFR030W	=	ENSMUSG00000041313_ENSMUSG00000028978
YBR085W (predicted) YER177W	=	ENSMUSG00000031633_ENSMUSG00000018326/ENSMUSG00000016319_ENSMUSG00000018326
YBR085W (predicted) YDR099W	=	ENSMUSG00000031633_ENSMUSG00000018326/ENSMUSG00000016319_ENSMUSG00000018326
YBR087W (known) YOR217W	=	ENSMUSG00000033970_ENSMUSG00000029191
YBR088C (predicted) YER133W	=	ENSMUSG00000027342_ENSMUSG00000004455/ENSMUSG00000027342_ENSMUSG00000040385
YBR101C (predicted) YJL034W	=	ENSMUSG00000024357_ENSMUSG00000026864
YBR102C (predicted) YER177W	=	ENSMUSG00000074030_ENSMUSG00000018326
YBR102C (predicted) YDR099W	=	ENSMUSG00000074030_ENSMUSG00000018326
YBR117C (predicted) YMR276W	=	ENSMUSG00000021957_ENSMUSG00000005312
YBR118W (predicted) YDR099W	=	ENSMUSG00000016349_ENSMUSG00000018326/ENSMUSG00000037742_ENSMUSG00000018326
YBR118W (predicted) YER177W	=	ENSMUSG00000016349_ENSMUSG00000018326/ENSMUSG00000037742_ENSMUSG00000018326
YBR127C (known) YDR099W	=	ENSMUSG00000006273_ENSMUSG00000018326
YBR127C (predicted) YER177W	=	ENSMUSG00000006273_ENSMUSG00000018326
YBR135W (known) YBR160W	=	ENSMUSG00000028044_ENSMUSG00000019942
YBR136W (predicted) YER133W	=	ENSMUSG00000032409_ENSMUSG00000040385
YBR140C (predicted) YER177W	=	ENSMUSG00000020716_ENSMUSG00000018326
YBR140C (predicted) YDR099W	=	ENSMUSG00000020716_ENSMUSG00000018326
YBR159W (predicted) YDR099W	=	ENSMUSG00000027195_ENSMUSG00000018326
YBR159W (predicted) YER177W	=	ENSMUSG00000027195_ENSMUSG00000018326
YBR160W (known) YMR036C	=	ENSMUSG00000019942_ENSMUSG00000044201
YBR160W (known) YJL187C	=	ENSMUSG00000025358_ENSMUSG00000031016
YBR160W (known) YDL155W	=	ENSMUSG00000025358_ENSMUSG00000041431/ENSMUSG00000025358_ENSMUSG00000027715/ENSMUSG00000025358_ENSMUSG00000051592/ENSMUSG00000025358_ENSMUSG00000027793/ENSMUSG00000019942_ENSMUSG00000041431/ENSMUSG00000019942_ENSMUSG00000032218/ENSMUSG00000019942_ENSMUSG00000027715/ENSMUSG00000019942_ENSMUSG00000027793
YBR160W (known) YGR109C	=	ENSMUSG00000025358_ENSMUSG00000028212/ENSMUSG00000025358_ENSMUSG00000002068/ENSMUSG00000019942_ENSMUSG00000002068
YBR160W (known) YPR119W	=	ENSMUSG00000025358_ENSMUSG00000051592/ENSMUSG00000025358_ENSMUSG00000041431/ENSMUSG00000025358_ENSMUSG00000027715/ENSMUSG00000025358_ENSMUSG00000027793/ENSMUSG00000019942_ENSMUSG00000032218/ENSMUSG00000019942_ENSMUSG00000041431/ENSMUSG00000019942_ENSMUSG00000027715/ENSMUSG00000019942_ENSMUSG00000027793
YBR160W (known) YLR210W	=	ENSMUSG00000025358_ENSMUSG00000027715/ENSMUSG00000025358_ENSMUSG00000027793/ENSMUSG00000025358_ENSMUSG00000051592/ENSMUSG00000025358_ENSMUSG00000041431/ENSMUSG00000019942_ENSMUSG00000032218/ENSMUSG00000019942_ENSMUSG00000027715/ENSMUSG00000019942_ENSMUSG00000027793/ENSMUSG00000019942_ENSMUSG00000041431
YBR160W (known) YGR108W	=	ENSMUSG00000025358_ENSMUSG00000051592/ENSMUSG00000025358_ENSMUSG00000027793/ENSMUSG00000025358_ENSMUSG00000041431/ENSMUSG00000025358_ENSMUSG00000027715/ENSMUSG00000019942_ENSMUSG00000027793/ENSMUSG00000019942_ENSMUSG00000041431/ENSMUSG00000019942_ENSMUSG00000032218/ENSMUSG00000019942_ENSMUSG00000027715
YBR160W (known) YPR120C	=	ENSMUSG00000025358_ENSMUSG00000002068/ENSMUSG00000025358_ENSMUSG00000028212/ENSMUSG00000019942_ENSMUSG00000002068
YBR160W (predicted) YER133W	=	ENSMUSG00000019942_ENSMUSG00000004455
YBR169C (predicted) YLL050C	=	ENSMUSG00000029657_ENSMUSG00000056201
YBR169C (predicted) YCR012W	=	ENSMUSG00000029657_ENSMUSG00000062070
YBR169C (predicted) YJR121W	=	ENSMUSG00000020361_ENSMUSG00000025393
YBR169C (predicted) YDR424C	=	ENSMUSG00000029657_ENSMUSG00000020483
YBR169C (predicted) YKL210W	=	ENSMUSG00000029657_ENSMUSG00000001924
YBR169C (predicted) YDR099W	=	ENSMUSG00000029657_ENSMUSG00000018326
YBR169C (predicted) YER103W	=	ENSMUSG00000029657_ENSMUSG00000015656
YBR169C (predicted) YML085C	=	ENSMUSG00000029657_ENSMUSG00000072235
YBR169C (predicted) YLL024C	=	ENSMUSG00000029657_ENSMUSG00000015656
YBR169C (predicted) YML124C	=	ENSMUSG00000029657_ENSMUSG00000072235
YBR169C (predicted) YER177W	=	ENSMUSG00000029657_ENSMUSG00000018326
YBR182C (predicted) YNL021W	=	ENSMUSG00000005583_ENSMUSG00000022475/ENSMUSG00000001419_ENSMUSG00000004698/ENSMUSG00000001419_ENSMUSG00000008855
YBR182C (predicted) YOR142W	=	ENSMUSG00000005583_ENSMUSG00000020917
YBR186W (predicted) YBR186W	=	ENSMUSG00000021569_ENSMUSG00000021569
YBR196C (predicted) YBR196C	=	ENSMUSG00000036427_ENSMUSG00000036427
YBR200W (predicted) YNL012W	=	ENSMUSG00000053617_ENSMUSG00000056220
YBR200W (predicted) YOL011W	=	ENSMUSG00000053617_ENSMUSG00000056220
YBR200W (predicted) YMR006C	=	ENSMUSG00000053617_ENSMUSG00000056220
YBR200W (predicted) YMR008C	=	ENSMUSG00000053617_ENSMUSG00000056220
YBR202W (known) YBR202W	=	ENSMUSG00000029730_ENSMUSG00000029730
YBR202W (known) YEL032W	=	ENSMUSG00000029730_ENSMUSG00000041859
YBR202W (known) YLR103C	=	ENSMUSG00000029730_ENSMUSG00000000028
YBR202W (known) YGL201C	=	ENSMUSG00000029730_ENSMUSG00000026355
YBR202W (known) YLR274W	=	ENSMUSG00000029730_ENSMUSG00000005410
YBR202W (predicted) YML065W	=	ENSMUSG00000029730_ENSMUSG00000028587
YBR202W (predicted) YJL194W	=	ENSMUSG00000029730_ENSMUSG00000017499
YBR202W (predicted) YDL017W	=	ENSMUSG00000029730_ENSMUSG00000029283
YBR202W (predicted) YNL261W	=	ENSMUSG00000029730_ENSMUSG00000029012
YBR208C (predicted) YER177W	=	ENSMUSG00000041650_ENSMUSG00000018326
YBR208C (predicted) YDR099W	=	ENSMUSG00000041650_ENSMUSG00000018326
YBR218C (predicted) YER177W	=	ENSMUSG00000024892_ENSMUSG00000018326
YBR218C (predicted) YDR099W	=	ENSMUSG00000024892_ENSMUSG00000018326
YBR221C (predicted) YDR099W	=	ENSMUSG00000021748_ENSMUSG00000018326
YBR221C (predicted) YER177W	=	ENSMUSG00000021748_ENSMUSG00000018326
YBR233W (predicted) YPL091W	=	ENSMUSG00000051695_ENSMUSG00000075704
YBR233W (predicted) YIL129C	=	ENSMUSG00000051695_ENSMUSG00000070733
YBR233W (predicted) YNL021W	=	ENSMUSG00000051695_ENSMUSG00000004698
YBR234C (predicted) YDR099W	=	ENSMUSG00000029621_ENSMUSG00000018326
YBR234C (predicted) YER177W	=	ENSMUSG00000029621_ENSMUSG00000018326
YBR235W (predicted) YER177W	=	ENSMUSG00000017740_ENSMUSG00000018326
YBR235W (predicted) YDR099W	=	ENSMUSG00000017740_ENSMUSG00000018326
YBR254C (known) YKR068C	=	ENSMUSG00000079317_ENSMUSG00000028847
YBR254C (predicted) YFL039C	=	ENSMUSG00000079317_ENSMUSG00000031972
YBR263W (predicted) YBR263W	=	ENSMUSG00000020534_ENSMUSG00000020534
YBR263W (predicted) YLR058C	=	ENSMUSG00000020534_ENSMUSG00000020534
YBR278W (known) YNL262W	=	ENSMUSG00000030042_ENSMUSG00000007080
YBR291C (predicted) YER177W	=	ENSMUSG00000027010_ENSMUSG00000018326/ENSMUSG00000015112_ENSMUSG00000018326/ENSMUSG00000003528_ENSMUSG00000018326
YBR291C (predicted) YDR099W	=	ENSMUSG00000027010_ENSMUSG00000018326/ENSMUSG00000015112_ENSMUSG00000018326/ENSMUSG00000003528_ENSMUSG00000018326
YCL008C (predicted) YLR240W	=	ENSMUSG00000063229_ENSMUSG00000020573
YCL008C (predicted) YER133W	=	ENSMUSG00000014402_ENSMUSG00000004455
YCL025C (predicted) YFR030W	=	ENSMUSG00000041313_ENSMUSG00000028978
YCL040W (predicted) YDR099W	=	ENSMUSG00000037012_ENSMUSG00000018326
YCL040W (predicted) YER177W	=	ENSMUSG00000037012_ENSMUSG00000018326
YCL043C (predicted) YFL039C	=	ENSMUSG00000025130_ENSMUSG00000062825
YCL043C (predicted) YJR121W	=	ENSMUSG00000025130_ENSMUSG00000025393
YCL045C (predicted) YDR099W	=	ENSMUSG00000078517_ENSMUSG00000018326
YCL045C (predicted) YER177W	=	ENSMUSG00000078517_ENSMUSG00000018326
YCR002C (predicted) YDR099W	=	ENSMUSG00000059248_ENSMUSG00000018326/ENSMUSG00000022456_ENSMUSG00000018326
YCR002C (predicted) YER177W	=	ENSMUSG00000059248_ENSMUSG00000018326/ENSMUSG00000022456_ENSMUSG00000018326
YCR005C (predicted) YER177W	=	ENSMUSG00000005683_ENSMUSG00000018326
YCR005C (predicted) YDR099W	=	ENSMUSG00000005683_ENSMUSG00000018326
YCR009C (predicted) YER177W	=	ENSMUSG00000024381_ENSMUSG00000018326/ENSMUSG00000021314_ENSMUSG00000018326
YCR009C (predicted) YDR099W	=	ENSMUSG00000024381_ENSMUSG00000018326/ENSMUSG00000021314_ENSMUSG00000018326
YCR012W (predicted) YPL106C	=	ENSMUSG00000062070_ENSMUSG00000029657
YCR032W (predicted) YER177W	=	ENSMUSG00000027799_ENSMUSG00000018326
YCR032W (predicted) YDR099W	=	ENSMUSG00000027799_ENSMUSG00000018326
YCR038C (predicted) YDR099W	=	ENSMUSG00000049044_ENSMUSG00000018326
YCR038C (predicted) YER177W	=	ENSMUSG00000049044_ENSMUSG00000018326
YCR052W (known) YFR037C	=	ENSMUSG00000023018_ENSMUSG00000032481
YCR052W (predicted) YJL176C	=	ENSMUSG00000023018_ENSMUSG00000032481
YCR088W (predicted) YER177W	=	ENSMUSG00000034675_ENSMUSG00000018326
YCR088W (predicted) YDR099W	=	ENSMUSG00000034675_ENSMUSG00000018326
YDL007W (known) YHR200W	=	ENSMUSG00000021178_ENSMUSG00000005625
YDL017W (predicted) YLR274W	=	ENSMUSG00000029283_ENSMUSG00000005410
YDL017W (predicted) YPR019W	=	ENSMUSG00000029283_ENSMUSG00000022673
YDL017W (predicted) YML065W	=	ENSMUSG00000029283_ENSMUSG00000028587
YDL029W (predicted) YDR099W	=	ENSMUSG00000020152_ENSMUSG00000018326
YDL029W (predicted) YER177W	=	ENSMUSG00000020152_ENSMUSG00000018326
YDL040C (known) YHR013C	=	ENSMUSG00000063273_ENSMUSG00000031388
YDL066W (predicted) YER177W	=	ENSMUSG00000030541_ENSMUSG00000018326
YDL066W (predicted) YDR099W	=	ENSMUSG00000030541_ENSMUSG00000018326
YDL078C (predicted) YER177W	=	ENSMUSG00000019179_ENSMUSG00000018326
YDL078C (predicted) YDR099W	=	ENSMUSG00000019179_ENSMUSG00000018326
YDL079C (predicted) YER133W	=	ENSMUSG00000057177_ENSMUSG00000004455
YDL082W (predicted) YDR099W	=	ENSMUSG00000000740_ENSMUSG00000018326
YDL082W (predicted) YER177W	=	ENSMUSG00000000740_ENSMUSG00000018326
YDL097C (known) YHR200W	=	ENSMUSG00000017428_ENSMUSG00000005625
YDL102W (known) YJR043C	=	ENSMUSG00000038644_ENSMUSG00000030726
YDL102W (known) YJR006W	=	ENSMUSG00000038644_ENSMUSG00000020471
YDL126C (known) YDL126C	=	ENSMUSG00000028452_ENSMUSG00000028452
YDL126C (known) YDL190C	=	ENSMUSG00000028452_ENSMUSG00000028960
YDL126C (predicted) YER177W	=	ENSMUSG00000028452_ENSMUSG00000018326
YDL126C (predicted) YDR099W	=	ENSMUSG00000028452_ENSMUSG00000018326
YDL126C (predicted) YHR047C	=	ENSMUSG00000028452_ENSMUSG00000039062
YDL126C (predicted) YKL157W	=	ENSMUSG00000028452_ENSMUSG00000039062
YDL132W (known) YJR090C	=	ENSMUSG00000029686_ENSMUSG00000020883
YDL134C (known) YMR028W	=	ENSMUSG00000009630_ENSMUSG00000031221
YDL134C (predicted) YDR099W	=	ENSMUSG00000020349_ENSMUSG00000018326
YDL134C (predicted) YER177W	=	ENSMUSG00000020349_ENSMUSG00000018326
YDL135C (predicted) YJR121W	=	ENSMUSG00000025132_ENSMUSG00000025393
YDL143W (predicted) YDR099W	=	ENSMUSG00000007739_ENSMUSG00000018326
YDL143W (predicted) YER177W	=	ENSMUSG00000007739_ENSMUSG00000018326
YDL145C (predicted) YER177W	=	ENSMUSG00000026553_ENSMUSG00000018326
YDL145C (predicted) YDR099W	=	ENSMUSG00000026553_ENSMUSG00000018326
YDL146W (predicted) YER177W	=	ENSMUSG00000032598_ENSMUSG00000018326
YDL146W (predicted) YDR099W	=	ENSMUSG00000032598_ENSMUSG00000018326
YDL147W (known) YHR200W	=	ENSMUSG00000020720_ENSMUSG00000005625
YDL155W (predicted) YLR210W	=	ENSMUSG00000041431_ENSMUSG00000072082
YDL155W (predicted) YDL155W	=	ENSMUSG00000041431_ENSMUSG00000072082
YDL155W (predicted) YPR119W	=	ENSMUSG00000041431_ENSMUSG00000072082
YDL155W (predicted) YGR108W	=	ENSMUSG00000041431_ENSMUSG00000072082
YDL161W (predicted) YER177W	=	ENSMUSG00000001036_ENSMUSG00000018326
YDL161W (predicted) YDR099W	=	ENSMUSG00000001036_ENSMUSG00000018326
YDL168W (predicted) YDL168W	=	ENSMUSG00000037797_ENSMUSG00000037797
YDL185W (predicted) YER177W	=	ENSMUSG00000052459_ENSMUSG00000018326
YDL185W (predicted) YDR099W	=	ENSMUSG00000052459_ENSMUSG00000018326
YDL188C (known) YMR028W	=	ENSMUSG00000009630_ENSMUSG00000031221
YDL188C (predicted) YER177W	=	ENSMUSG00000020349_ENSMUSG00000018326
YDL188C (predicted) YDR099W	=	ENSMUSG00000020349_ENSMUSG00000018326
YDL204W (predicted) YDL204W	=	ENSMUSG00000020458_ENSMUSG00000020458
YDL204W (predicted) YDR099W	=	ENSMUSG00000021087_ENSMUSG00000018326
YDL204W (predicted) YER177W	=	ENSMUSG00000021087_ENSMUSG00000018326
YDL210W (predicted) YFR030W	=	ENSMUSG00000041313_ENSMUSG00000028978
YDL217C (predicted) YGR058W	=	ENSMUSG00000020843_ENSMUSG00000021576
YDL234C (predicted) YPL268W	=	ENSMUSG00000020130_ENSMUSG00000040061
YDR012W (predicted) YER177W	=	ENSMUSG00000032399_ENSMUSG00000018326
YDR012W (predicted) YDR099W	=	ENSMUSG00000032399_ENSMUSG00000018326
YDR018C (predicted) YER177W	=	ENSMUSG00000031467_ENSMUSG00000018326
YDR018C (predicted) YDR099W	=	ENSMUSG00000031467_ENSMUSG00000018326
YDR036C (predicted) YER177W	=	ENSMUSG00000025745_ENSMUSG00000018326
YDR036C (predicted) YDR099W	=	ENSMUSG00000025745_ENSMUSG00000018326
YDR046C (predicted) YFR030W	=	ENSMUSG00000041313_ENSMUSG00000028978
YDR050C (predicted) YDR099W	=	ENSMUSG00000023456_ENSMUSG00000018326
YDR050C (predicted) YER177W	=	ENSMUSG00000023456_ENSMUSG00000018326
YDR080W (predicted) YER177W	=	ENSMUSG00000041236_ENSMUSG00000018326
YDR080W (predicted) YDR099W	=	ENSMUSG00000041236_ENSMUSG00000018326
YDR092W (predicted) YLR027C	=	ENSMUSG00000074781_ENSMUSG00000025190
YDR099W (known) YER133W	=	ENSMUSG00000018326_ENSMUSG00000014956/ENSMUSG00000018326_ENSMUSG00000004455/ENSMUSG00000018326_ENSMUSG00000040385
YDR099W (known) YER177W	=	ENSMUSG00000076432_ENSMUSG00000018326/ENSMUSG00000022285_ENSMUSG00000018326/ENSMUSG00000020849_ENSMUSG00000018326/ENSMUSG00000051391_ENSMUSG00000018326/ENSMUSG00000018326_ENSMUSG00000076432/ENSMUSG00000018326_ENSMUSG00000022285/ENSMUSG00000018326_ENSMUSG00000051391/ENSMUSG00000018326_ENSMUSG00000018965/ENSMUSG00000018326_ENSMUSG00000020849/ENSMUSG00000018965_ENSMUSG00000018326
YDR099W (known) YLR304C	=	ENSMUSG00000018326_ENSMUSG00000022477
YDR099W (known) YDR099W	=	ENSMUSG00000076432_ENSMUSG00000018326/ENSMUSG00000022285_ENSMUSG00000018326/ENSMUSG00000020849_ENSMUSG00000018326/ENSMUSG00000051391_ENSMUSG00000018326/ENSMUSG00000018326_ENSMUSG00000076432/ENSMUSG00000018326_ENSMUSG00000022285/ENSMUSG00000018326_ENSMUSG00000020849/ENSMUSG00000018326_ENSMUSG00000051391/ENSMUSG00000018326_ENSMUSG00000018965/ENSMUSG00000018965_ENSMUSG00000018326
YDR099W (known) YLL024C	=	ENSMUSG00000018326_ENSMUSG00000067284/ENSMUSG00000018326_ENSMUSG00000015656
YDR099W (predicted) YJR121W	=	ENSMUSG00000018326_ENSMUSG00000025393
YDR099W (predicted) YKR001C	=	ENSMUSG00000018326_ENSMUSG00000026825/ENSMUSG00000018326_ENSMUSG00000038084
YDR099W (predicted) YHR117W	=	ENSMUSG00000018326_ENSMUSG00000022752
YDR099W (predicted) YNL127W	=	ENSMUSG00000018326_ENSMUSG00000039629
YDR099W (predicted) YER101C	=	ENSMUSG00000018326_ENSMUSG00000025153
YDR099W (predicted) YFL039C	=	ENSMUSG00000018326_ENSMUSG00000029580
YDR099W (predicted) YDR170C	=	ENSMUSG00000018326_ENSMUSG00000034312/ENSMUSG00000018326_ENSMUSG00000041115
YDR099W (predicted) YMR205C	=	ENSMUSG00000018326_ENSMUSG00000020277/ENSMUSG00000018326_ENSMUSG00000033065/ENSMUSG00000018326_ENSMUSG00000021196
YDR099W (predicted) YLR314C	=	ENSMUSG00000018326_ENSMUSG00000050379/ENSMUSG00000018326_ENSMUSG00000058013/ENSMUSG00000018326_ENSMUSG00000018398
YDR099W (predicted) YNL064C	=	ENSMUSG00000018326_ENSMUSG00000031701/ENSMUSG00000018326_ENSMUSG00000028410
YDR099W (predicted) YHR107C	=	ENSMUSG00000018326_ENSMUSG00000026276/ENSMUSG00000018326_ENSMUSG00000001833/ENSMUSG00000018326_ENSMUSG00000072214
YDR099W (predicted) YIR004W	=	ENSMUSG00000018326_ENSMUSG00000020571
YDR099W (predicted) YEL002C	=	ENSMUSG00000018326_ENSMUSG00000028757
YDR099W (predicted) YPR035W	=	ENSMUSG00000018326_ENSMUSG00000026473
YDR099W (predicted) YOR374W	=	ENSMUSG00000018326_ENSMUSG00000053279
YDR099W (predicted) YGR231C	=	ENSMUSG00000018326_ENSMUSG00000004264
YDR099W (predicted) YLR240W	=	ENSMUSG00000018326_ENSMUSG00000027665
YDR099W (predicted) YJL164C	=	ENSMUSG00000018326_ENSMUSG00000005034/ENSMUSG00000018326_ENSMUSG00000029334
YDR099W (predicted) YPR036W	=	ENSMUSG00000018326_ENSMUSG00000033793
YDR099W (predicted) YLR174W	=	ENSMUSG00000018326_ENSMUSG00000030541
YDR099W (predicted) YNL020C	=	ENSMUSG00000018326_ENSMUSG00000057230
YDR099W (predicted) YLR259C	=	ENSMUSG00000018326_ENSMUSG00000025980
YDR099W (predicted) YOR204W	=	ENSMUSG00000018326_ENSMUSG00000039224/ENSMUSG00000018326_ENSMUSG00000000787
YDR099W (predicted) YDR503C	=	ENSMUSG00000018326_ENSMUSG00000028517/ENSMUSG00000018326_ENSMUSG00000044667
YDR099W (predicted) YLR448W	=	ENSMUSG00000018326_ENSMUSG00000029614
YDR099W (predicted) YLR369W	=	ENSMUSG00000018326_ENSMUSG00000024359
YDR099W (predicted) YPR160W	=	ENSMUSG00000018326_ENSMUSG00000033059
YDR099W (predicted) YPL040C	=	ENSMUSG00000018326_ENSMUSG00000026618
YDR099W (predicted) YLR340W	=	ENSMUSG00000018326_ENSMUSG00000067274
YDR099W (predicted) YGL253W	=	ENSMUSG00000018326_ENSMUSG00000037012
YDR099W (predicted) YLR447C	=	ENSMUSG00000018326_ENSMUSG00000013160
YDR099W (predicted) YER023W	=	ENSMUSG00000018326_ENSMUSG00000025140
YDR099W (predicted) YOR212W	=	ENSMUSG00000018326_ENSMUSG00000032192/ENSMUSG00000018326_ENSMUSG00000029713
YDR099W (predicted) YNL275W	=	ENSMUSG00000018326_ENSMUSG00000006576/ENSMUSG00000018326_ENSMUSG00000026904/ENSMUSG00000018326_ENSMUSG00000060961
YDR099W (predicted) YIL034C	=	ENSMUSG00000018326_ENSMUSG00000028745
YDR099W (predicted) YFL018C	=	ENSMUSG00000018326_ENSMUSG00000020664
YDR099W (predicted) YMR054W	=	ENSMUSG00000018326_ENSMUSG00000019302
YDR099W (predicted) YIR027C	=	ENSMUSG00000018326_ENSMUSG00000025478/ENSMUSG00000018326_ENSMUSG00000029168/ENSMUSG00000018326_ENSMUSG00000022048/ENSMUSG00000018326_ENSMUSG00000029121
YDR099W (predicted) YPR055W	=	ENSMUSG00000018326_ENSMUSG00000029763
YDR099W (predicted) YDR331W	=	ENSMUSG00000018326_ENSMUSG00000039047
YDR099W (predicted) YPR181C	=	ENSMUSG00000018326_ENSMUSG00000020986
YDR099W (predicted) YDR244W	=	ENSMUSG00000018326_ENSMUSG00000027674
YDR099W (predicted) YGL027C	=	ENSMUSG00000018326_ENSMUSG00000030036
YDR099W (predicted) YER103W	=	ENSMUSG00000018326_ENSMUSG00000015656/ENSMUSG00000018326_ENSMUSG00000067284
YDR099W (predicted) YNL121C	=	ENSMUSG00000018326_ENSMUSG00000022752
YDR099W (predicted) YLR348C	=	ENSMUSG00000018326_ENSMUSG00000014606
YDR099W (predicted) YOR356W	=	ENSMUSG00000018326_ENSMUSG00000027809
YDR099W (predicted) YER053C	=	ENSMUSG00000018326_ENSMUSG00000061904
YDR099W (predicted) YGL076C	=	ENSMUSG00000018326_ENSMUSG00000043716
YDR099W (predicted) YPL195W	=	ENSMUSG00000018326_ENSMUSG00000020198
YDR099W (predicted) YGL227W	=	ENSMUSG00000018326_ENSMUSG00000038546
YDR099W (predicted) YIL142W	=	ENSMUSG00000018326_ENSMUSG00000034024
YDR099W (predicted) YOR109W	=	ENSMUSG00000018326_ENSMUSG00000023805/ENSMUSG00000018326_ENSMUSG00000022973
YDR099W (predicted) YGR167W	=	ENSMUSG00000018326_ENSMUSG00000028478/ENSMUSG00000018326_ENSMUSG00000047547
YDR099W (predicted) YPL106C	=	ENSMUSG00000018326_ENSMUSG00000029657
YDR099W (predicted) YKL080W	=	ENSMUSG00000018326_ENSMUSG00000022295
YDR099W (predicted) YPL240C	=	ENSMUSG00000018326_ENSMUSG00000020048/ENSMUSG00000018326_ENSMUSG00000023944
YDR099W (predicted) YPL061W	=	ENSMUSG00000018326_ENSMUSG00000053279
YDR099W (predicted) YGL233W	=	ENSMUSG00000018326_ENSMUSG00000033769
YDR099W (predicted) YDR188W	=	ENSMUSG00000018326_ENSMUSG00000029447
YDR099W (predicted) YPL147W	=	ENSMUSG00000018326_ENSMUSG00000028127
YDR099W (predicted) YDR189W	=	ENSMUSG00000018326_ENSMUSG00000020952
YDR099W (predicted) YER120W	=	ENSMUSG00000018326_ENSMUSG00000024091/ENSMUSG00000018326_ENSMUSG00000054455
YDR099W (predicted) YER073W	=	ENSMUSG00000018326_ENSMUSG00000053279
YDR099W (predicted) YGL062W	=	ENSMUSG00000018326_ENSMUSG00000024892
YDR099W (predicted) YIL035C	=	ENSMUSG00000018326_ENSMUSG00000074698
YDR099W (predicted) YGL137W	=	ENSMUSG00000018326_ENSMUSG00000032458
YDR099W (predicted) YFR053C	=	ENSMUSG00000018326_ENSMUSG00000037012
YDR099W (predicted) YOR271C	=	ENSMUSG00000018326_ENSMUSG00000021474/ENSMUSG00000018326_ENSMUSG00000025212/ENSMUSG00000018326_ENSMUSG00000033720
YDR099W (predicted) YGL095C	=	ENSMUSG00000018326_ENSMUSG00000015747
YDR099W (predicted) YJR045C	=	ENSMUSG00000018326_ENSMUSG00000024359
YDR099W (predicted) YLR166C	=	ENSMUSG00000018326_ENSMUSG00000061244
YDR099W (predicted) YLR163C	=	ENSMUSG00000018326_ENSMUSG00000025651
YDR099W (predicted) YDR166C	=	ENSMUSG00000018326_ENSMUSG00000021357
YDR099W (predicted) YPL045W	=	ENSMUSG00000018326_ENSMUSG00000027411
YDR099W (predicted) YPL199C	=	ENSMUSG00000018326_ENSMUSG00000006782
YDR099W (predicted) YPR163C	=	ENSMUSG00000018326_ENSMUSG00000058655
YDR099W (predicted) YGL206C	=	ENSMUSG00000018326_ENSMUSG00000047126
YDR099W (predicted) YLL060C	=	ENSMUSG00000018326_ENSMUSG00000025777/ENSMUSG00000018326_ENSMUSG00000017943
YDR099W (predicted) YJL208C	=	ENSMUSG00000018326_ENSMUSG00000015337
YDR099W (predicted) YIL018W	=	ENSMUSG00000018326_ENSMUSG00000003970
YDR099W (predicted) YOR375C	=	ENSMUSG00000018326_ENSMUSG00000021794
YDR099W (predicted) YDR516C	=	ENSMUSG00000018326_ENSMUSG00000037012
YDR099W (predicted) YDR164C	=	ENSMUSG00000018326_ENSMUSG00000026797
YDR099W (predicted) YPL028W	=	ENSMUSG00000018326_ENSMUSG00000032047
YDR099W (predicted) YNL009W	=	ENSMUSG00000018326_ENSMUSG00000030541
YDR099W (predicted) YFR031C-A	=	ENSMUSG00000018326_ENSMUSG00000003970
YDR099W (predicted) YML065W	=	ENSMUSG00000018326_ENSMUSG00000028587
YDR099W (predicted) YDR212W	=	ENSMUSG00000018326_ENSMUSG00000068039
YDR099W (predicted) YGR135W	=	ENSMUSG00000018326_ENSMUSG00000032301
YDR099W (predicted) YER102W	=	ENSMUSG00000018326_ENSMUSG00000047675
YDR099W (predicted) YER016W	=	ENSMUSG00000018326_ENSMUSG00000024277
YDR099W (predicted) YOR332W	=	ENSMUSG00000018326_ENSMUSG00000019210
YDR099W (predicted) YER015W	=	ENSMUSG00000018326_ENSMUSG00000020333
YDR099W (predicted) YML124C	=	ENSMUSG00000018326_ENSMUSG00000072235
YDR099W (predicted) YKL081W	=	ENSMUSG00000018326_ENSMUSG00000071644
YDR099W (predicted) YMR169C	=	ENSMUSG00000018326_ENSMUSG00000053279
YDR099W (predicted) YJL014W	=	ENSMUSG00000018326_ENSMUSG00000001416
YDR099W (predicted) YJR076C	=	ENSMUSG00000018326_ENSMUSG00000026276/ENSMUSG00000018326_ENSMUSG00000001833/ENSMUSG00000018326_ENSMUSG00000072214
YDR099W (predicted) YJR145C	=	ENSMUSG00000018326_ENSMUSG00000031320
YDR099W (predicted) YLR396C	=	ENSMUSG00000018326_ENSMUSG00000029434
YDR099W (predicted) YIL125W	=	ENSMUSG00000018326_ENSMUSG00000020456
YDR099W (predicted) YHL031C	=	ENSMUSG00000018326_ENSMUSG00000010392
YDR099W (predicted) YLR441C	=	ENSMUSG00000018326_ENSMUSG00000028081
YDR099W (predicted) YNL037C	=	ENSMUSG00000018326_ENSMUSG00000027406/ENSMUSG00000018326_ENSMUSG00000002010
YDR099W (predicted) YGR241C	=	ENSMUSG00000018326_ENSMUSG00000039361/ENSMUSG00000018326_ENSMUSG00000033419
YDR099W (predicted) YJR065C	=	ENSMUSG00000018326_ENSMUSG00000026341
YDR099W (predicted) YMR020W	=	ENSMUSG00000018326_ENSMUSG00000025037
YDR099W (predicted) YMR056C	=	ENSMUSG00000018326_ENSMUSG00000031633/ENSMUSG00000018326_ENSMUSG00000016319
YDR099W (predicted) YPL048W	=	ENSMUSG00000018326_ENSMUSG00000071644
YDR099W (predicted) YNR001C	=	ENSMUSG00000018326_ENSMUSG00000005683
YDR099W (predicted) YNL071W	=	ENSMUSG00000018326_ENSMUSG00000000168
YDR099W (predicted) YKL085W	=	ENSMUSG00000018326_ENSMUSG00000019179
YDR099W (predicted) YFR004W	=	ENSMUSG00000018326_ENSMUSG00000026914
YDR099W (predicted) YJL085W	=	ENSMUSG00000018326_ENSMUSG00000020792
YDR099W (predicted) YGR132C	=	ENSMUSG00000018326_ENSMUSG00000038845
YDR099W (predicted) YNL178W	=	ENSMUSG00000018326_ENSMUSG00000030744
YDR099W (predicted) YLR433C	=	ENSMUSG00000018326_ENSMUSG00000028161
YDR099W (predicted) YOR136W	=	ENSMUSG00000018326_ENSMUSG00000032279
YDR099W (predicted) YHR005C	=	ENSMUSG00000018326_ENSMUSG00000024639/ENSMUSG00000018326_ENSMUSG00000027523/ENSMUSG00000018326_ENSMUSG00000032562/ENSMUSG00000018326_ENSMUSG00000040009/ENSMUSG00000018326_ENSMUSG00000031748
YDR099W (predicted) YOR360C	=	ENSMUSG00000018326_ENSMUSG00000023868/ENSMUSG00000018326_ENSMUSG00000030653
YDR099W (predicted) YMR142C	=	ENSMUSG00000018326_ENSMUSG00000000740
YDR099W (predicted) YHR203C	=	ENSMUSG00000018326_ENSMUSG00000031320
YDR099W (predicted) YOL060C	=	ENSMUSG00000018326_ENSMUSG00000025189
YDR099W (predicted) YKL007W	=	ENSMUSG00000018326_ENSMUSG00000015733
YDR099W (predicted) YJR077C	=	ENSMUSG00000018326_ENSMUSG00000061904
YDR099W (predicted) YML073C	=	ENSMUSG00000018326_ENSMUSG00000029614
YDR099W (predicted) YJL002C	=	ENSMUSG00000018326_ENSMUSG00000030062
YDR099W (predicted) YMR170C	=	ENSMUSG00000018326_ENSMUSG00000053279
YDR099W (predicted) YHR161C	=	ENSMUSG00000018326_ENSMUSG00000033419/ENSMUSG00000018326_ENSMUSG00000039361
YDR099W (predicted) YML057W	=	ENSMUSG00000018326_ENSMUSG00000028161
YDR099W (predicted) YER165W	=	ENSMUSG00000018326_ENSMUSG00000022283
YDR099W (predicted) YKL166C	=	ENSMUSG00000018326_ENSMUSG00000029334/ENSMUSG00000018326_ENSMUSG00000005034
YDR099W (predicted) YNL243W	=	ENSMUSG00000018326_ENSMUSG00000000915
YDR099W (predicted) YPR183W	=	ENSMUSG00000018326_ENSMUSG00000078919
YDR099W (predicted) YIL068C	=	ENSMUSG00000018326_ENSMUSG00000034152
YDR099W (predicted) YOR270C	=	ENSMUSG00000018326_ENSMUSG00000019302
YDR099W (predicted) YPR032W	=	ENSMUSG00000018326_ENSMUSG00000022829
YDR099W (predicted) YER099C	=	ENSMUSG00000018326_ENSMUSG00000031432
YDR099W (predicted) YHL001W	=	ENSMUSG00000018326_ENSMUSG00000025794
YDR099W (predicted) YGL123W	=	ENSMUSG00000018326_ENSMUSG00000044533
YDR099W (predicted) YNL055C	=	ENSMUSG00000018326_ENSMUSG00000008892/ENSMUSG00000018326_ENSMUSG00000021771/ENSMUSG00000018326_ENSMUSG00000020402
YDR099W (predicted) YOL027C	=	ENSMUSG00000018326_ENSMUSG00000005299
YDR099W (predicted) YHR129C	=	ENSMUSG00000018326_ENSMUSG00000025228
YDR099W (predicted) YOR065W	=	ENSMUSG00000018326_ENSMUSG00000022551
YDR099W (predicted) YOL062C	=	ENSMUSG00000018326_ENSMUSG00000022841
YDR099W (predicted) YIL155C	=	ENSMUSG00000018326_ENSMUSG00000026827
YDR099W (predicted) YLR305C	=	ENSMUSG00000018326_ENSMUSG00000041720
YDR099W (predicted) YJL053W	=	ENSMUSG00000018326_ENSMUSG00000020078
YDR099W (predicted) YDR208W	=	ENSMUSG00000018326_ENSMUSG00000034902
YDR099W (predicted) YPL131W	=	ENSMUSG00000018326_ENSMUSG00000058558
YDR099W (predicted) YIL114C	=	ENSMUSG00000018326_ENSMUSG00000020402/ENSMUSG00000018326_ENSMUSG00000008892/ENSMUSG00000018326_ENSMUSG00000021771
YDR099W (predicted) YEL051W	=	ENSMUSG00000018326_ENSMUSG00000021114
YDR099W (predicted) YPL088W	=	ENSMUSG00000018326_ENSMUSG00000028931
YDR099W (predicted) YPR080W	=	ENSMUSG00000018326_ENSMUSG00000016349/ENSMUSG00000018326_ENSMUSG00000037742
YDR099W (predicted) YER178W	=	ENSMUSG00000018326_ENSMUSG00000031299
YDR099W (predicted) YPL119C	=	ENSMUSG00000018326_ENSMUSG00000000787/ENSMUSG00000018326_ENSMUSG00000039224
YDR099W (predicted) YJL111W	=	ENSMUSG00000018326_ENSMUSG00000030007
YDR099W (predicted) YNL106C	=	ENSMUSG00000018326_ENSMUSG00000022973/ENSMUSG00000018326_ENSMUSG00000023805
YDR099W (predicted) YDR148C	=	ENSMUSG00000018326_ENSMUSG00000004789
YDR099W (predicted) YEL030W	=	ENSMUSG00000018326_ENSMUSG00000024359
YDR099W (predicted) YJL034W	=	ENSMUSG00000018326_ENSMUSG00000026864
YDR099W (predicted) YLR206W	=	ENSMUSG00000018326_ENSMUSG00000001036
YDR099W (predicted) YKL006W	=	ENSMUSG00000018326_ENSMUSG00000025794
YDR099W (predicted) YGL135W	=	ENSMUSG00000018326_ENSMUSG00000037805
YDR099W (predicted) YJL008C	=	ENSMUSG00000018326_ENSMUSG00000025613
YDR099W (predicted) YJR064W	=	ENSMUSG00000018326_ENSMUSG00000022234
YDR099W (predicted) YHR028C	=	ENSMUSG00000018326_ENSMUSG00000061576
YDR099W (predicted) YPL220W	=	ENSMUSG00000018326_ENSMUSG00000037805
YDR099W (predicted) YPR125W	=	ENSMUSG00000018326_ENSMUSG00000005299
YDR099W (predicted) YDR385W	=	ENSMUSG00000018326_ENSMUSG00000034994
YDR099W (predicted) YMR197C	=	ENSMUSG00000018326_ENSMUSG00000021124
YDR099W (predicted) YMR186W	=	ENSMUSG00000018326_ENSMUSG00000023944/ENSMUSG00000018326_ENSMUSG00000020048
YDR099W (predicted) YOL081W	=	ENSMUSG00000018326_ENSMUSG00000020716
YDR099W (predicted) YER125W	=	ENSMUSG00000018326_ENSMUSG00000032216
YDR099W (predicted) YPL203W	=	ENSMUSG00000018326_ENSMUSG00000029334/ENSMUSG00000018326_ENSMUSG00000005034
YDR099W (predicted) YNL112W	=	ENSMUSG00000018326_ENSMUSG00000020719
YDR099W (predicted) YPL198W	=	ENSMUSG00000018326_ENSMUSG00000043716
YDR099W (predicted) YOR061W	=	ENSMUSG00000018326_ENSMUSG00000074698
YDR099W (predicted) YOR133W	=	ENSMUSG00000018326_ENSMUSG00000034994
YDR099W (predicted) YPL170W	=	ENSMUSG00000018326_ENSMUSG00000006373
YDR099W (predicted) YML063W	=	ENSMUSG00000018326_ENSMUSG00000028081
YDR099W (predicted) YOR171C	=	ENSMUSG00000018326_ENSMUSG00000029916
YDR099W (predicted) YPL204W	=	ENSMUSG00000018326_ENSMUSG00000024576/ENSMUSG00000018326_ENSMUSG00000022433
YDR099W (predicted) YNR016C	=	ENSMUSG00000018326_ENSMUSG00000020532
YDR099W (predicted) YFR052W	=	ENSMUSG00000018326_ENSMUSG00000030591
YDR099W (predicted) YIL095W	=	ENSMUSG00000018326_ENSMUSG00000057230
YDR099W (predicted) YJR110W	=	ENSMUSG00000018326_ENSMUSG00000038371/ENSMUSG00000018326_ENSMUSG00000036529
YDR099W (predicted) YMR152W	=	ENSMUSG00000018326_ENSMUSG00000025153
YDR099W (predicted) YOR142W	=	ENSMUSG00000018326_ENSMUSG00000052738/ENSMUSG00000018326_ENSMUSG00000020917
YDR099W (predicted) YIL075C	=	ENSMUSG00000018326_ENSMUSG00000026229
YDR099W (predicted) YMR207C	=	ENSMUSG00000018326_ENSMUSG00000020532
YDR099W (predicted) YGR009C	=	ENSMUSG00000018326_ENSMUSG00000027273
YDR099W (predicted) YFL038C	=	ENSMUSG00000018326_ENSMUSG00000003037
YDR099W (predicted) YER020W	=	ENSMUSG00000018326_ENSMUSG00000027523/ENSMUSG00000018326_ENSMUSG00000024639/ENSMUSG00000018326_ENSMUSG00000040009/ENSMUSG00000018326_ENSMUSG00000032562/ENSMUSG00000018326_ENSMUSG00000031748
YDR099W (predicted) YKL135C	=	ENSMUSG00000018326_ENSMUSG00000009090/ENSMUSG00000018326_ENSMUSG00000035152
YDR099W (predicted) YLR260W	=	ENSMUSG00000018326_ENSMUSG00000029916
YDR099W (predicted) YJL154C	=	ENSMUSG00000018326_ENSMUSG00000031696
YDR099W (predicted) YML085C	=	ENSMUSG00000018326_ENSMUSG00000072235
YDR099W (predicted) YGR240C	=	ENSMUSG00000018326_ENSMUSG00000021196/ENSMUSG00000018326_ENSMUSG00000020277/ENSMUSG00000018326_ENSMUSG00000033065
YDR099W (predicted) YEL013W	=	ENSMUSG00000018326_ENSMUSG00000006932
YDR099W (predicted) YHL011C	=	ENSMUSG00000018326_ENSMUSG00000031432
YDR099W (predicted) YGR244C	=	ENSMUSG00000018326_ENSMUSG00000022110
YDR121W (known) YNL262W	=	ENSMUSG00000028394_ENSMUSG00000007080
YDR129C (known) YFL039C	=	ENSMUSG00000049493_ENSMUSG00000029580
YDR129C (predicted) YOR367W	=	ENSMUSG00000021998_ENSMUSG00000053931
YDR129C (predicted) YDR129C	=	ENSMUSG00000021998_ENSMUSG00000021998
YDR148C (predicted) YER177W	=	ENSMUSG00000004789_ENSMUSG00000018326
YDR164C (predicted) YER177W	=	ENSMUSG00000026797_ENSMUSG00000018326
YDR166C (predicted) YER177W	=	ENSMUSG00000021357_ENSMUSG00000018326
YDR170C (known) YDR170C	=	ENSMUSG00000018001_ENSMUSG00000018001
YDR170C (predicted) YOR270C	=	ENSMUSG00000003269_ENSMUSG00000038023
YDR170C (predicted) YER177W	=	ENSMUSG00000034312_ENSMUSG00000018326/ENSMUSG00000041115_ENSMUSG00000018326
YDR170C (predicted) YMR054W	=	ENSMUSG00000003269_ENSMUSG00000038023
YDR188W (predicted) YER177W	=	ENSMUSG00000029447_ENSMUSG00000018326
YDR189W (predicted) YER177W	=	ENSMUSG00000020952_ENSMUSG00000018326
YDR208W (predicted) YNL243W	=	ENSMUSG00000034902_ENSMUSG00000028465
YDR208W (predicted) YIL075C	=	ENSMUSG00000026737_ENSMUSG00000026229
YDR208W (predicted) YDR208W	=	ENSMUSG00000026737_ENSMUSG00000026737
YDR208W (predicted) YER177W	=	ENSMUSG00000034902_ENSMUSG00000018326
YDR212W (predicted) YER177W	=	ENSMUSG00000068039_ENSMUSG00000018326
YDR244W (predicted) YER177W	=	ENSMUSG00000027674_ENSMUSG00000018326
YDR328C (known) YJR090C	=	ENSMUSG00000036309_ENSMUSG00000020883
YDR328C (predicted) YER133W	=	ENSMUSG00000036309_ENSMUSG00000004455/ENSMUSG00000036309_ENSMUSG00000040385
YDR328C (predicted) YER051W	=	ENSMUSG00000036309_ENSMUSG00000029475
YDR331W (predicted) YER177W	=	ENSMUSG00000039047_ENSMUSG00000018326
YDR381W (known) YPL169C	=	ENSMUSG00000025134_ENSMUSG00000010097/ENSMUSG00000060244_ENSMUSG00000010097
YDR385W (predicted) YER177W	=	ENSMUSG00000034994_ENSMUSG00000018326
YDR394W (known) YHR200W	=	ENSMUSG00000030603_ENSMUSG00000005625
YDR419W (predicted) YOR346W	=	ENSMUSG00000023953_ENSMUSG00000026082/ENSMUSG00000038425_ENSMUSG00000026082
YDR424C (predicted) YPL106C	=	ENSMUSG00000020483_ENSMUSG00000029657
YDR424C (predicted) YDR424C	=	ENSMUSG00000020483_ENSMUSG00000020483
YDR427W (known) YHR200W	=	ENSMUSG00000025487_ENSMUSG00000005625
YDR453C (known) YDR453C	=	ENSMUSG00000024997_ENSMUSG00000024997
YDR453C (predicted) YLR027C	=	ENSMUSG00000005161_ENSMUSG00000025190/ENSMUSG00000028691_ENSMUSG00000025190
YDR453C (predicted) YML028W	=	ENSMUSG00000024997_ENSMUSG00000024997
YDR453C (predicted) YMR276W	=	ENSMUSG00000005161_ENSMUSG00000005312/ENSMUSG00000028691_ENSMUSG00000005312
YDR453C (predicted) YJR121W	=	ENSMUSG00000025289_ENSMUSG00000025393/ENSMUSG00000005161_ENSMUSG00000025393/ENSMUSG00000028691_ENSMUSG00000025393
YDR472W (known) YKR068C	=	ENSMUSG00000040236_ENSMUSG00000028847
YDR490C (predicted) YOR360C	=	ENSMUSG00000024122_ENSMUSG00000028525
YDR490C (predicted) YML094W	=	ENSMUSG00000024122_ENSMUSG00000001289
YDR490C (predicted) YFR032C-A	=	ENSMUSG00000024122_ENSMUSG00000048758
YDR490C (predicted) YEL027W	=	ENSMUSG00000024122_ENSMUSG00000024121
YDR490C (predicted) YHR117W	=	ENSMUSG00000024122_ENSMUSG00000022752
YDR490C (predicted) YJL002C	=	ENSMUSG00000024122_ENSMUSG00000030062
YDR490C (predicted) YNL121C	=	ENSMUSG00000024122_ENSMUSG00000022752
YDR490C (predicted) YPL234C	=	ENSMUSG00000024122_ENSMUSG00000024121
YDR490C (predicted) YJR121W	=	ENSMUSG00000024122_ENSMUSG00000025393
YDR490C (predicted) YFL039C	=	ENSMUSG00000024122_ENSMUSG00000062825/ENSMUSG00000024122_ENSMUSG00000068614
YDR490C (predicted) YNL088W	=	ENSMUSG00000024122_ENSMUSG00000020914
YDR503C (predicted) YER177W	=	ENSMUSG00000028517_ENSMUSG00000018326/ENSMUSG00000044667_ENSMUSG00000018326
YDR503C (predicted) YDR503C	=	ENSMUSG00000021759_ENSMUSG00000021759
YDR508C (predicted) YFR030W	=	ENSMUSG00000041313_ENSMUSG00000028978
YDR516C (predicted) YER177W	=	ENSMUSG00000037012_ENSMUSG00000018326
YDR518W (predicted) YJR121W	=	ENSMUSG00000025130_ENSMUSG00000025393
YDR518W (predicted) YFL039C	=	ENSMUSG00000025130_ENSMUSG00000062825
YDR529C (known) YOR065W	=	ENSMUSG00000021520_ENSMUSG00000022551
YEL002C (predicted) YER177W	=	ENSMUSG00000028757_ENSMUSG00000018326
YEL013W (predicted) YER177W	=	ENSMUSG00000006932_ENSMUSG00000018326
YEL013W (predicted) YEL013W	=	ENSMUSG00000006932_ENSMUSG00000006932
YEL024W (known) YOR065W	=	ENSMUSG00000038462_ENSMUSG00000022551
YEL027W (predicted) YOL100W	=	ENSMUSG00000024121_ENSMUSG00000024122
YEL030W (predicted) YER177W	=	ENSMUSG00000024359_ENSMUSG00000018326
YEL032W (known) YLR103C	=	ENSMUSG00000041859_ENSMUSG00000000028
YEL032W (known) YLR274W	=	ENSMUSG00000041859_ENSMUSG00000005410
YEL032W (predicted) YNL261W	=	ENSMUSG00000041859_ENSMUSG00000029012
YEL032W (predicted) YPR162C	=	ENSMUSG00000041859_ENSMUSG00000026761
YEL051W (predicted) YER177W	=	ENSMUSG00000021114_ENSMUSG00000018326
YER012W (known) YOR362C	=	ENSMUSG00000028837_ENSMUSG00000060073
YER012W (known) YMR314W	=	ENSMUSG00000028837_ENSMUSG00000030751
YER015W (predicted) YER177W	=	ENSMUSG00000020333_ENSMUSG00000018326
YER016W (predicted) YER177W	=	ENSMUSG00000024277_ENSMUSG00000018326
YER020W (predicted) YER177W	=	ENSMUSG00000027523_ENSMUSG00000018326/ENSMUSG00000024639_ENSMUSG00000018326/ENSMUSG00000040009_ENSMUSG00000018326/ENSMUSG00000032562_ENSMUSG00000018326/ENSMUSG00000031748_ENSMUSG00000018326
YER020W (predicted) YOR212W	=	ENSMUSG00000000001_ENSMUSG00000029064
YER020W (predicted) YGR123C	=	ENSMUSG00000000149_ENSMUSG00000003099
YER023W (known) YER023W	=	ENSMUSG00000022571_ENSMUSG00000022571
YER023W (predicted) YER177W	=	ENSMUSG00000025140_ENSMUSG00000018326
YER031C (predicted) YGL127C	=	ENSMUSG00000008601_ENSMUSG00000020801
YER051W (predicted) YIL035C	=	ENSMUSG00000029475_ENSMUSG00000074698
YER051W (predicted) YMR020W	=	ENSMUSG00000029475_ENSMUSG00000036940
YER051W (predicted) YOR061W	=	ENSMUSG00000029475_ENSMUSG00000074698
YER053C (predicted) YER177W	=	ENSMUSG00000061904_ENSMUSG00000018326
YER073W (predicted) YER177W	=	ENSMUSG00000053279_ENSMUSG00000018326
YER094C (known) YMR314W	=	ENSMUSG00000069744_ENSMUSG00000030751
YER095W (predicted) YMR190C	=	ENSMUSG00000027323_ENSMUSG00000030528
YER095W (predicted) YGL183C	=	ENSMUSG00000027323_ENSMUSG00000033752
YER099C (predicted) YER177W	=	ENSMUSG00000031432_ENSMUSG00000018326
YER101C (predicted) YER177W	=	ENSMUSG00000025153_ENSMUSG00000018326
YER102W (predicted) YER177W	=	ENSMUSG00000047675_ENSMUSG00000018326
YER103W (known) YFL039C	=	ENSMUSG00000007033_ENSMUSG00000031972
YER103W (predicted) YJR121W	=	ENSMUSG00000059970_ENSMUSG00000025393
YER103W (predicted) YER177W	=	ENSMUSG00000015656_ENSMUSG00000018326/ENSMUSG00000067284_ENSMUSG00000018326
YER103W (predicted) YPL106C	=	ENSMUSG00000015656_ENSMUSG00000029657
YER120W (predicted) YER177W	=	ENSMUSG00000024091_ENSMUSG00000018326/ENSMUSG00000054455_ENSMUSG00000018326
YER125W (known) YER125W	=	ENSMUSG00000027598_ENSMUSG00000027598
YER125W (predicted) YPL125W	=	ENSMUSG00000025261_ENSMUSG00000042590
YER125W (predicted) YER177W	=	ENSMUSG00000032216_ENSMUSG00000018326
YER133W (known) YER177W	=	ENSMUSG00000014956_ENSMUSG00000018326/ENSMUSG00000004455_ENSMUSG00000018326/ENSMUSG00000040385_ENSMUSG00000018326
YER133W (known) YJR007W	=	ENSMUSG00000004455_ENSMUSG00000021116/ENSMUSG00000040385_ENSMUSG00000021116
YER133W (predicted) YMR022W	=	ENSMUSG00000004455_ENSMUSG00000020307/ENSMUSG00000040385_ENSMUSG00000020307
YER133W (predicted) YER133W	=	ENSMUSG00000004455_ENSMUSG00000004455
YER133W (predicted) YNL330C	=	ENSMUSG00000040385_ENSMUSG00000028800
YER133W (predicted) YMR139W	=	ENSMUSG00000004455_ENSMUSG00000057177
YER134C (predicted) YER134C	=	ENSMUSG00000002329_ENSMUSG00000002329
YER136W (known) YLR262C	=	ENSMUSG00000015291_ENSMUSG00000030704/ENSMUSG00000015291_ENSMUSG00000032549/ENSMUSG00000021218_ENSMUSG00000030704
YER165W (predicted) YER177W	=	ENSMUSG00000022283_ENSMUSG00000018326
YER170W (predicted) YLR027C	=	ENSMUSG00000024782_ENSMUSG00000025190
YER177W (predicted) YLR314C	=	ENSMUSG00000018326_ENSMUSG00000050379/ENSMUSG00000018326_ENSMUSG00000058013/ENSMUSG00000018326_ENSMUSG00000018398
YER177W (predicted) YPL028W	=	ENSMUSG00000018326_ENSMUSG00000032047
YER177W (predicted) YHR005C	=	ENSMUSG00000018326_ENSMUSG00000024639/ENSMUSG00000018326_ENSMUSG00000027523/ENSMUSG00000018326_ENSMUSG00000032562/ENSMUSG00000018326_ENSMUSG00000040009/ENSMUSG00000018326_ENSMUSG00000031748
YER177W (predicted) YMR205C	=	ENSMUSG00000018326_ENSMUSG00000020277/ENSMUSG00000018326_ENSMUSG00000033065/ENSMUSG00000018326_ENSMUSG00000021196
YER177W (predicted) YOR374W	=	ENSMUSG00000018326_ENSMUSG00000053279
YER177W (predicted) YNL037C	=	ENSMUSG00000018326_ENSMUSG00000027406/ENSMUSG00000018326_ENSMUSG00000002010
YER177W (predicted) YLR396C	=	ENSMUSG00000018326_ENSMUSG00000029434
YER177W (predicted) YFR004W	=	ENSMUSG00000018326_ENSMUSG00000026914
YER177W (predicted) YPL048W	=	ENSMUSG00000018326_ENSMUSG00000071644
YER177W (predicted) YNL275W	=	ENSMUSG00000018326_ENSMUSG00000006576/ENSMUSG00000018326_ENSMUSG00000026904/ENSMUSG00000018326_ENSMUSG00000060961
YER177W (predicted) YLR166C	=	ENSMUSG00000018326_ENSMUSG00000061244
YER177W (predicted) YIL142W	=	ENSMUSG00000018326_ENSMUSG00000034024
YER177W (predicted) YNL243W	=	ENSMUSG00000018326_ENSMUSG00000000915
YER177W (predicted) YLR174W	=	ENSMUSG00000018326_ENSMUSG00000030541
YER177W (predicted) YJL034W	=	ENSMUSG00000018326_ENSMUSG00000026864
YER177W (predicted) YNR001C	=	ENSMUSG00000018326_ENSMUSG00000005683
YER177W (predicted) YPL195W	=	ENSMUSG00000018326_ENSMUSG00000020198
YER177W (predicted) YGL137W	=	ENSMUSG00000018326_ENSMUSG00000032458
YER177W (predicted) YGL027C	=	ENSMUSG00000018326_ENSMUSG00000030036
YER177W (predicted) YOR133W	=	ENSMUSG00000018326_ENSMUSG00000034994
YER177W (predicted) YPL170W	=	ENSMUSG00000018326_ENSMUSG00000006373
YER177W (predicted) YMR142C	=	ENSMUSG00000018326_ENSMUSG00000000740
YER177W (predicted) YIR027C	=	ENSMUSG00000018326_ENSMUSG00000025478/ENSMUSG00000018326_ENSMUSG00000029168/ENSMUSG00000018326_ENSMUSG00000022048/ENSMUSG00000018326_ENSMUSG00000029121
YER177W (predicted) YIL034C	=	ENSMUSG00000018326_ENSMUSG00000028745
YER177W (predicted) YIL018W	=	ENSMUSG00000018326_ENSMUSG00000003970
YER177W (predicted) YPL088W	=	ENSMUSG00000018326_ENSMUSG00000028931
YER177W (predicted) YGL233W	=	ENSMUSG00000018326_ENSMUSG00000033769
YER177W (predicted) YNL127W	=	ENSMUSG00000018326_ENSMUSG00000039629
YER177W (predicted) YNL064C	=	ENSMUSG00000018326_ENSMUSG00000031701/ENSMUSG00000018326_ENSMUSG00000028410
YER177W (predicted) YOR212W	=	ENSMUSG00000018326_ENSMUSG00000032192/ENSMUSG00000018326_ENSMUSG00000029713
YER177W (predicted) YNL178W	=	ENSMUSG00000018326_ENSMUSG00000030744
YER177W (predicted) YOL062C	=	ENSMUSG00000018326_ENSMUSG00000022841
YER177W (predicted) YPR055W	=	ENSMUSG00000018326_ENSMUSG00000029763
YER177W (predicted) YPL203W	=	ENSMUSG00000018326_ENSMUSG00000029334/ENSMUSG00000018326_ENSMUSG00000005034
YER177W (predicted) YGL095C	=	ENSMUSG00000018326_ENSMUSG00000015747
YER177W (predicted) YJR121W	=	ENSMUSG00000018326_ENSMUSG00000025393
YER177W (predicted) YMR197C	=	ENSMUSG00000018326_ENSMUSG00000021124
YER177W (predicted) YOR204W	=	ENSMUSG00000018326_ENSMUSG00000039224/ENSMUSG00000018326_ENSMUSG00000000787
YER177W (predicted) YJR076C	=	ENSMUSG00000018326_ENSMUSG00000026276/ENSMUSG00000018326_ENSMUSG00000001833/ENSMUSG00000018326_ENSMUSG00000072214
YER177W (predicted) YPL119C	=	ENSMUSG00000018326_ENSMUSG00000000787/ENSMUSG00000018326_ENSMUSG00000039224
YER177W (predicted) YGR231C	=	ENSMUSG00000018326_ENSMUSG00000004264
YER177W (predicted) YOR332W	=	ENSMUSG00000018326_ENSMUSG00000019210
YER177W (predicted) YJR065C	=	ENSMUSG00000018326_ENSMUSG00000026341
YER177W (predicted) YML063W	=	ENSMUSG00000018326_ENSMUSG00000028081
YER177W (predicted) YKL007W	=	ENSMUSG00000018326_ENSMUSG00000015733
YER177W (predicted) YHR117W	=	ENSMUSG00000018326_ENSMUSG00000022752
YER177W (predicted) YPR036W	=	ENSMUSG00000018326_ENSMUSG00000033793
YER177W (predicted) YPR183W	=	ENSMUSG00000018326_ENSMUSG00000078919
YER177W (predicted) YJL002C	=	ENSMUSG00000018326_ENSMUSG00000030062
YER177W (predicted) YFL039C	=	ENSMUSG00000018326_ENSMUSG00000029580
YER177W (predicted) YOL027C	=	ENSMUSG00000018326_ENSMUSG00000005299
YER177W (predicted) YGL253W	=	ENSMUSG00000018326_ENSMUSG00000037012
YER177W (predicted) YHR129C	=	ENSMUSG00000018326_ENSMUSG00000025228
YER177W (predicted) YIL155C	=	ENSMUSG00000018326_ENSMUSG00000026827
YER177W (predicted) YLR259C	=	ENSMUSG00000018326_ENSMUSG00000025980
YER177W (predicted) YJL085W	=	ENSMUSG00000018326_ENSMUSG00000020792
YER177W (predicted) YGR241C	=	ENSMUSG00000018326_ENSMUSG00000039361/ENSMUSG00000018326_ENSMUSG00000033419
YER177W (predicted) YKL135C	=	ENSMUSG00000018326_ENSMUSG00000009090/ENSMUSG00000018326_ENSMUSG00000035152
YER177W (predicted) YHR028C	=	ENSMUSG00000018326_ENSMUSG00000061576
YER177W (predicted) YPR160W	=	ENSMUSG00000018326_ENSMUSG00000033059
YER177W (predicted) YKL081W	=	ENSMUSG00000018326_ENSMUSG00000071644
YER177W (predicted) YNL009W	=	ENSMUSG00000018326_ENSMUSG00000030541
YER177W (predicted) YPL147W	=	ENSMUSG00000018326_ENSMUSG00000028127
YER177W (predicted) YJL164C	=	ENSMUSG00000018326_ENSMUSG00000005034/ENSMUSG00000018326_ENSMUSG00000029334
YER177W (predicted) YOR136W	=	ENSMUSG00000018326_ENSMUSG00000032279
YER177W (predicted) YGL206C	=	ENSMUSG00000018326_ENSMUSG00000047126
YER177W (predicted) YLR447C	=	ENSMUSG00000018326_ENSMUSG00000013160
YER177W (predicted) YKL006W	=	ENSMUSG00000018326_ENSMUSG00000025794
YER177W (predicted) YJR045C	=	ENSMUSG00000018326_ENSMUSG00000024359
YER177W (predicted) YER178W	=	ENSMUSG00000018326_ENSMUSG00000031299
YER177W (predicted) YPR080W	=	ENSMUSG00000018326_ENSMUSG00000016349/ENSMUSG00000018326_ENSMUSG00000037742
YER177W (predicted) YPL131W	=	ENSMUSG00000018326_ENSMUSG00000058558
YER177W (predicted) YJL208C	=	ENSMUSG00000018326_ENSMUSG00000015337
YER177W (predicted) YER177W	=	ENSMUSG00000076432_ENSMUSG00000018326/ENSMUSG00000022285_ENSMUSG00000018326/ENSMUSG00000051391_ENSMUSG00000018326/ENSMUSG00000018965_ENSMUSG00000018326/ENSMUSG00000020849_ENSMUSG00000018326
YER177W (predicted) YHL001W	=	ENSMUSG00000018326_ENSMUSG00000025794
YER177W (predicted) YLR304C	=	ENSMUSG00000018326_ENSMUSG00000022477
YER177W (predicted) YGR009C	=	ENSMUSG00000018326_ENSMUSG00000027273
YER177W (predicted) YLR441C	=	ENSMUSG00000018326_ENSMUSG00000028081
YER177W (predicted) YPL240C	=	ENSMUSG00000018326_ENSMUSG00000020048/ENSMUSG00000018326_ENSMUSG00000023944
YER177W (predicted) YJL154C	=	ENSMUSG00000018326_ENSMUSG00000031696
YER177W (predicted) YLR340W	=	ENSMUSG00000018326_ENSMUSG00000067274
YER177W (predicted) YOR061W	=	ENSMUSG00000018326_ENSMUSG00000074698
YER177W (predicted) YKR001C	=	ENSMUSG00000018326_ENSMUSG00000026825/ENSMUSG00000018326_ENSMUSG00000038084
YER177W (predicted) YIL068C	=	ENSMUSG00000018326_ENSMUSG00000034152
YER177W (predicted) YPL204W	=	ENSMUSG00000018326_ENSMUSG00000024576/ENSMUSG00000018326_ENSMUSG00000022433
YER177W (predicted) YPL045W	=	ENSMUSG00000018326_ENSMUSG00000027411
YER177W (predicted) YLR369W	=	ENSMUSG00000018326_ENSMUSG00000024359
YER177W (predicted) YFR031C-A	=	ENSMUSG00000018326_ENSMUSG00000003970
YER177W (predicted) YJR145C	=	ENSMUSG00000018326_ENSMUSG00000031320
YER177W (predicted) YOR171C	=	ENSMUSG00000018326_ENSMUSG00000029916
YER177W (predicted) YOL081W	=	ENSMUSG00000018326_ENSMUSG00000020716
YER177W (predicted) YLR163C	=	ENSMUSG00000018326_ENSMUSG00000025651
YER177W (predicted) YHL011C	=	ENSMUSG00000018326_ENSMUSG00000031432
YER177W (predicted) YKL080W	=	ENSMUSG00000018326_ENSMUSG00000022295
YER177W (predicted) YMR170C	=	ENSMUSG00000018326_ENSMUSG00000053279
YER177W (predicted) YHR203C	=	ENSMUSG00000018326_ENSMUSG00000031320
YER177W (predicted) YGR132C	=	ENSMUSG00000018326_ENSMUSG00000038845
YER177W (predicted) YOR065W	=	ENSMUSG00000018326_ENSMUSG00000022551
YER177W (predicted) YLR206W	=	ENSMUSG00000018326_ENSMUSG00000001036
YER177W (predicted) YOR375C	=	ENSMUSG00000018326_ENSMUSG00000021794
YER177W (predicted) YOR356W	=	ENSMUSG00000018326_ENSMUSG00000027809
YER177W (predicted) YOR270C	=	ENSMUSG00000018326_ENSMUSG00000019302
YER177W (predicted) YJL111W	=	ENSMUSG00000018326_ENSMUSG00000030007
YER177W (predicted) YGL062W	=	ENSMUSG00000018326_ENSMUSG00000024892
YER177W (predicted) YMR186W	=	ENSMUSG00000018326_ENSMUSG00000023944/ENSMUSG00000018326_ENSMUSG00000020048
YER177W (predicted) YML057W	=	ENSMUSG00000018326_ENSMUSG00000028161
YER177W (predicted) YML073C	=	ENSMUSG00000018326_ENSMUSG00000029614
YER177W (predicted) YKL166C	=	ENSMUSG00000018326_ENSMUSG00000029334/ENSMUSG00000018326_ENSMUSG00000005034
YER177W (predicted) YJL053W	=	ENSMUSG00000018326_ENSMUSG00000020078
YER177W (predicted) YFL018C	=	ENSMUSG00000018326_ENSMUSG00000020664
YER177W (predicted) YMR207C	=	ENSMUSG00000018326_ENSMUSG00000020532
YER177W (predicted) YPR163C	=	ENSMUSG00000018326_ENSMUSG00000058655
YER177W (predicted) YPL199C	=	ENSMUSG00000018326_ENSMUSG00000006782
YER177W (predicted) YPL106C	=	ENSMUSG00000018326_ENSMUSG00000029657
YER177W (predicted) YNL055C	=	ENSMUSG00000018326_ENSMUSG00000008892/ENSMUSG00000018326_ENSMUSG00000021771/ENSMUSG00000018326_ENSMUSG00000020402
YER177W (predicted) YLR433C	=	ENSMUSG00000018326_ENSMUSG00000028161
YER177W (predicted) YOR109W	=	ENSMUSG00000018326_ENSMUSG00000023805/ENSMUSG00000018326_ENSMUSG00000022973
YER177W (predicted) YIL035C	=	ENSMUSG00000018326_ENSMUSG00000074698
YER177W (predicted) YPL061W	=	ENSMUSG00000018326_ENSMUSG00000053279
YER177W (predicted) YFL038C	=	ENSMUSG00000018326_ENSMUSG00000003037
YER177W (predicted) YGR135W	=	ENSMUSG00000018326_ENSMUSG00000032301
YER177W (predicted) YGR244C	=	ENSMUSG00000018326_ENSMUSG00000022110
YER177W (predicted) YNL071W	=	ENSMUSG00000018326_ENSMUSG00000000168
YER177W (predicted) YGL076C	=	ENSMUSG00000018326_ENSMUSG00000043716
YER177W (predicted) YGL123W	=	ENSMUSG00000018326_ENSMUSG00000044533
YER177W (predicted) YFR053C	=	ENSMUSG00000018326_ENSMUSG00000037012
YER177W (predicted) YOL060C	=	ENSMUSG00000018326_ENSMUSG00000025189
YER177W (predicted) YLL060C	=	ENSMUSG00000018326_ENSMUSG00000025777/ENSMUSG00000018326_ENSMUSG00000017943
YER177W (predicted) YMR169C	=	ENSMUSG00000018326_ENSMUSG00000053279
YER177W (predicted) YLR448W	=	ENSMUSG00000018326_ENSMUSG00000029614
YER177W (predicted) YPL220W	=	ENSMUSG00000018326_ENSMUSG00000037805
YER177W (predicted) YIL095W	=	ENSMUSG00000018326_ENSMUSG00000057230
YER177W (predicted) YHR161C	=	ENSMUSG00000018326_ENSMUSG00000033419/ENSMUSG00000018326_ENSMUSG00000039361
YER177W (predicted) YFR052W	=	ENSMUSG00000018326_ENSMUSG00000030591
YER177W (predicted) YJL014W	=	ENSMUSG00000018326_ENSMUSG00000001416
YER177W (predicted) YPR125W	=	ENSMUSG00000018326_ENSMUSG00000005299
YER177W (predicted) YPL040C	=	ENSMUSG00000018326_ENSMUSG00000026618
YER177W (predicted) YPR181C	=	ENSMUSG00000018326_ENSMUSG00000020986
YER177W (predicted) YPR035W	=	ENSMUSG00000018326_ENSMUSG00000026473
YER177W (predicted) YJR077C	=	ENSMUSG00000018326_ENSMUSG00000061904
YER177W (predicted) YLL024C	=	ENSMUSG00000018326_ENSMUSG00000067284/ENSMUSG00000018326_ENSMUSG00000015656
YER177W (predicted) YKL085W	=	ENSMUSG00000018326_ENSMUSG00000019179
YER177W (predicted) YGR167W	=	ENSMUSG00000018326_ENSMUSG00000028478/ENSMUSG00000018326_ENSMUSG00000047547
YER177W (predicted) YML085C	=	ENSMUSG00000018326_ENSMUSG00000072235
YER177W (predicted) YGL135W	=	ENSMUSG00000018326_ENSMUSG00000037805
YER177W (predicted) YOR360C	=	ENSMUSG00000018326_ENSMUSG00000023868/ENSMUSG00000018326_ENSMUSG00000030653
YER177W (predicted) YJR110W	=	ENSMUSG00000018326_ENSMUSG00000038371/ENSMUSG00000018326_ENSMUSG00000036529
YER177W (predicted) YGR240C	=	ENSMUSG00000018326_ENSMUSG00000021196/ENSMUSG00000018326_ENSMUSG00000020277/ENSMUSG00000018326_ENSMUSG00000033065
YER177W (predicted) YNL121C	=	ENSMUSG00000018326_ENSMUSG00000022752
YER177W (predicted) YLR348C	=	ENSMUSG00000018326_ENSMUSG00000014606
YER177W (predicted) YMR056C	=	ENSMUSG00000018326_ENSMUSG00000031633/ENSMUSG00000018326_ENSMUSG00000016319
YER177W (predicted) YNL112W	=	ENSMUSG00000018326_ENSMUSG00000020719
YER177W (predicted) YHR107C	=	ENSMUSG00000018326_ENSMUSG00000026276/ENSMUSG00000018326_ENSMUSG00000001833/ENSMUSG00000018326_ENSMUSG00000072214
YER177W (predicted) YMR020W	=	ENSMUSG00000018326_ENSMUSG00000025037
YER177W (predicted) YLR240W	=	ENSMUSG00000018326_ENSMUSG00000027665
YER177W (predicted) YPR032W	=	ENSMUSG00000018326_ENSMUSG00000022829
YER177W (predicted) YIL075C	=	ENSMUSG00000018326_ENSMUSG00000026229
YER177W (predicted) YML065W	=	ENSMUSG00000018326_ENSMUSG00000028587
YER177W (predicted) YGL227W	=	ENSMUSG00000018326_ENSMUSG00000038546
YER177W (predicted) YNL020C	=	ENSMUSG00000018326_ENSMUSG00000057230
YER177W (predicted) YLR305C	=	ENSMUSG00000018326_ENSMUSG00000041720
YER177W (predicted) YLR260W	=	ENSMUSG00000018326_ENSMUSG00000029916
YER177W (predicted) YMR054W	=	ENSMUSG00000018326_ENSMUSG00000019302
YER177W (predicted) YMR152W	=	ENSMUSG00000018326_ENSMUSG00000025153
YER177W (predicted) YOR142W	=	ENSMUSG00000018326_ENSMUSG00000052738/ENSMUSG00000018326_ENSMUSG00000020917
YER177W (predicted) YNL106C	=	ENSMUSG00000018326_ENSMUSG00000022973/ENSMUSG00000018326_ENSMUSG00000023805
YER177W (predicted) YPL198W	=	ENSMUSG00000018326_ENSMUSG00000043716
YER177W (predicted) YHL031C	=	ENSMUSG00000018326_ENSMUSG00000010392
YER177W (predicted) YIL114C	=	ENSMUSG00000018326_ENSMUSG00000020402/ENSMUSG00000018326_ENSMUSG00000008892/ENSMUSG00000018326_ENSMUSG00000021771
YER177W (predicted) YOR271C	=	ENSMUSG00000018326_ENSMUSG00000021474/ENSMUSG00000018326_ENSMUSG00000025212/ENSMUSG00000018326_ENSMUSG00000033720
YER177W (predicted) YML124C	=	ENSMUSG00000018326_ENSMUSG00000072235
YER177W (predicted) YJR064W	=	ENSMUSG00000018326_ENSMUSG00000022234
YER177W (predicted) YNR016C	=	ENSMUSG00000018326_ENSMUSG00000020532
YER177W (predicted) YJL008C	=	ENSMUSG00000018326_ENSMUSG00000025613
YER177W (predicted) YIL125W	=	ENSMUSG00000018326_ENSMUSG00000020456
YER177W (predicted) YIR004W	=	ENSMUSG00000018326_ENSMUSG00000020571
YFL039C (known) YGR214W	=	ENSMUSG00000031972_ENSMUSG00000032518/ENSMUSG00000062825_ENSMUSG00000032518
YFL039C (known) YFL039C	=	ENSMUSG00000031972_ENSMUSG00000062825/ENSMUSG00000062825_ENSMUSG00000031972
YFL039C (predicted) YLL024C	=	ENSMUSG00000031972_ENSMUSG00000007033
YFL039C (predicted) YMR116C	=	ENSMUSG00000031972_ENSMUSG00000020372
YFL039C (predicted) YPR010C	=	ENSMUSG00000029580_ENSMUSG00000027395
YFL039C (predicted) YLR048W	=	ENSMUSG00000031972_ENSMUSG00000032518/ENSMUSG00000062825_ENSMUSG00000032518
YFL039C (predicted) YNL096C	=	ENSMUSG00000031972_ENSMUSG00000061477
YFL039C (predicted) YOR096W	=	ENSMUSG00000031972_ENSMUSG00000061477
YFL039C (predicted) YPL170W	=	ENSMUSG00000031972_ENSMUSG00000006373/ENSMUSG00000062825_ENSMUSG00000006373
YFL039C (predicted) YOL100W	=	ENSMUSG00000062825_ENSMUSG00000024122/ENSMUSG00000068614_ENSMUSG00000024122
YFR004W (known) YHR200W	=	ENSMUSG00000026914_ENSMUSG00000005625
YFR030W (predicted) YPL274W	=	ENSMUSG00000028978_ENSMUSG00000041313
YFR030W (predicted) YLL061W	=	ENSMUSG00000028978_ENSMUSG00000041313
YFR030W (predicted) YFR030W	=	ENSMUSG00000020826_ENSMUSG00000020826
YFR030W (predicted) YGR191W	=	ENSMUSG00000028978_ENSMUSG00000041313
YFR030W (predicted) YPL265W	=	ENSMUSG00000028978_ENSMUSG00000041313
YFR030W (predicted) YKR039W	=	ENSMUSG00000028978_ENSMUSG00000041313
YFR030W (predicted) YOL020W	=	ENSMUSG00000028978_ENSMUSG00000041313
YFR032C-A (predicted) YOL100W	=	ENSMUSG00000048758_ENSMUSG00000024122
YFR037C (predicted) YNR023W	=	ENSMUSG00000032481_ENSMUSG00000023018
YFR037C (predicted) YNL330C	=	ENSMUSG00000032481_ENSMUSG00000019777
YFR050C (known) YMR314W	=	ENSMUSG00000005779_ENSMUSG00000030751
YFR052W (known) YHR200W	=	ENSMUSG00000030591_ENSMUSG00000005625
YGL002W (predicted) YPL268W	=	ENSMUSG00000058569_ENSMUSG00000034330
YGL011C (known) YMR314W	=	ENSMUSG00000021024_ENSMUSG00000030751
YGL033W (known) YGL183C	=	ENSMUSG00000019303_ENSMUSG00000033752
YGL040C (known) YGL040C	=	ENSMUSG00000028393_ENSMUSG00000028393
YGL040C (predicted) YJR121W	=	ENSMUSG00000028393_ENSMUSG00000025393
YGL048C (known) YHR200W	=	ENSMUSG00000020708_ENSMUSG00000005625
YGL049C (known) YOL139C	=	ENSMUSG00000045983_ENSMUSG00000028156
YGL095C (predicted) YPL045W	=	ENSMUSG00000015747_ENSMUSG00000027411
YGL127C (predicted) YGL210W	=	ENSMUSG00000020801_ENSMUSG00000008601
YGL201C (known) YPR019W	=	ENSMUSG00000026355_ENSMUSG00000022673
YGL201C (known) YGL201C	=	ENSMUSG00000026355_ENSMUSG00000026355
YGL201C (known) YLR103C	=	ENSMUSG00000026355_ENSMUSG00000000028
YGL201C (predicted) YML065W	=	ENSMUSG00000026355_ENSMUSG00000028587
YGL201C (predicted) YPR162C	=	ENSMUSG00000026355_ENSMUSG00000026761
YGR009C (known) YOR327C	=	ENSMUSG00000027287_ENSMUSG00000020894/ENSMUSG00000027287_ENSMUSG00000050732
YGR009C (predicted) YGR009C	=	ENSMUSG00000027273_ENSMUSG00000027273
YGR009C (predicted) YNR006W	=	ENSMUSG00000027273_ENSMUSG00000025793
YGR010W (known) YGR010W	=	ENSMUSG00000062515_ENSMUSG00000062515/ENSMUSG00000032291_ENSMUSG00000032291
YGR010W (known) YLR328W	=	ENSMUSG00000062515_ENSMUSG00000062515/ENSMUSG00000032291_ENSMUSG00000032291
YGR043C (predicted) YGR043C	=	ENSMUSG00000025503_ENSMUSG00000025503
YGR043C (predicted) YLR354C	=	ENSMUSG00000025503_ENSMUSG00000025503
YGR058W (known) YGR058W	=	ENSMUSG00000021576_ENSMUSG00000021576
YGR058W (predicted) YNL243W	=	ENSMUSG00000026509_ENSMUSG00000028465
YGR058W (predicted) YOR275C	=	ENSMUSG00000021576_ENSMUSG00000032504
YGR095C (predicted) YLR240W	=	ENSMUSG00000061286_ENSMUSG00000032462
YGR103W (known) YMR049C	=	ENSMUSG00000020430_ENSMUSG00000022557
YGR108W (predicted) YLR210W	=	ENSMUSG00000072082_ENSMUSG00000041431
YGR108W (predicted) YPR119W	=	ENSMUSG00000072082_ENSMUSG00000041431
YGR108W (predicted) YGR108W	=	ENSMUSG00000072082_ENSMUSG00000041431
YGR123C (predicted) YHR005C	=	ENSMUSG00000003099_ENSMUSG00000000149
YGR135W (known) YMR314W	=	ENSMUSG00000032301_ENSMUSG00000030751
YGR136W (predicted) YOR275C	=	ENSMUSG00000040990_ENSMUSG00000032504
YGR136W (predicted) YPL268W	=	ENSMUSG00000040990_ENSMUSG00000034330
YGR162W (known) YOL139C	=	ENSMUSG00000045983_ENSMUSG00000028156
YGR184C (predicted) YLR310C	=	ENSMUSG00000027272_ENSMUSG00000024241
YGR240C (known) YMR205C	=	ENSMUSG00000020277_ENSMUSG00000033065/ENSMUSG00000033065_ENSMUSG00000020277
YGR240C (predicted) YGR240C	=	ENSMUSG00000020277_ENSMUSG00000033065
YGR252W (known) YHR099W	=	ENSMUSG00000020918_ENSMUSG00000045482
YGR253C (known) YOR362C	=	ENSMUSG00000068749_ENSMUSG00000060073
YGR253C (known) YMR314W	=	ENSMUSG00000068749_ENSMUSG00000030751
YGR261C (predicted) YKL205W	=	ENSMUSG00000021686_ENSMUSG00000034667
YHL002W (known) YNR006W	=	ENSMUSG00000055371_ENSMUSG00000025793
YHR005C (known) YOR212W	=	ENSMUSG00000000001_ENSMUSG00000029064
YHR012W (known) YJL154C	=	ENSMUSG00000029462_ENSMUSG00000031696
YHR019C (predicted) YNL021W	=	ENSMUSG00000024587_ENSMUSG00000026313
YHR027C (known) YHR200W	=	ENSMUSG00000006998_ENSMUSG00000005625
YHR042W (predicted) YNL012W	=	ENSMUSG00000005514_ENSMUSG00000056220
YHR042W (predicted) YOL011W	=	ENSMUSG00000005514_ENSMUSG00000056220
YHR042W (predicted) YMR008C	=	ENSMUSG00000005514_ENSMUSG00000056220
YHR042W (predicted) YMR006C	=	ENSMUSG00000005514_ENSMUSG00000056220
YHR047C (predicted) YHR047C	=	ENSMUSG00000039062_ENSMUSG00000028024
YHR047C (predicted) YKL157W	=	ENSMUSG00000039062_ENSMUSG00000028024
YHR047C (predicted) YJR126C	=	ENSMUSG00000039062_ENSMUSG00000054999
YHR110W (predicted) YPL268W	=	ENSMUSG00000058569_ENSMUSG00000034330
YHR114W (predicted) YHR114W	=	ENSMUSG00000040276_ENSMUSG00000040276/ENSMUSG00000040276_ENSMUSG00000016664/ENSMUSG00000040276_ENSMUSG00000027257/ENSMUSG00000016664_ENSMUSG00000016664/ENSMUSG00000016664_ENSMUSG00000027257/ENSMUSG00000027257_ENSMUSG00000027257
YHR117W (predicted) YOL100W	=	ENSMUSG00000022752_ENSMUSG00000024122
YHR200W (known) YKL145W	=	ENSMUSG00000005625_ENSMUSG00000028932
YHR200W (known) YOR261C	=	ENSMUSG00000005625_ENSMUSG00000039067
YHR200W (known) YPR108W	=	ENSMUSG00000005625_ENSMUSG00000021737
YHR200W (known) YOR259C	=	ENSMUSG00000005625_ENSMUSG00000021832
YHR200W (known) YHR200W	=	ENSMUSG00000005625_ENSMUSG00000005625
YHR200W (known) YIL075C	=	ENSMUSG00000005625_ENSMUSG00000026229
YHR200W (predicted) YOR117W	=	ENSMUSG00000005625_ENSMUSG00000002102
YIL103W (known) YKL191W	=	ENSMUSG00000078789_ENSMUSG00000028540
YIL118W (predicted) YNL090W	=	ENSMUSG00000054855_ENSMUSG00000054855
YIL118W (predicted) YIL118W	=	ENSMUSG00000054855_ENSMUSG00000054855
YIL144W (known) YOL069W	=	ENSMUSG00000024056_ENSMUSG00000026683
YIL144W (predicted) YPL268W	=	ENSMUSG00000024056_ENSMUSG00000034330
YIR002C (predicted) YIR002C	=	ENSMUSG00000041415_ENSMUSG00000041415
YIR008C (known) YNL102W	=	ENSMUSG00000025395_ENSMUSG00000006678
YIR008C (known) YKL045W	=	ENSMUSG00000025395_ENSMUSG00000026134
YIR027C (predicted) YIR027C	=	ENSMUSG00000029121_ENSMUSG00000029121
YJL001W (known) YOR362C	=	ENSMUSG00000024337_ENSMUSG00000060073/ENSMUSG00000018286_ENSMUSG00000060073
YJL001W (known) YMR314W	=	ENSMUSG00000024337_ENSMUSG00000030751/ENSMUSG00000018286_ENSMUSG00000030751
YJL002C (predicted) YOL100W	=	ENSMUSG00000030062_ENSMUSG00000024122
YJL014W (predicted) YJL014W	=	ENSMUSG00000001416_ENSMUSG00000001416
YJL045W (predicted) YKL141W	=	ENSMUSG00000021577_ENSMUSG00000058076
YJL045W (predicted) YMR118C	=	ENSMUSG00000021577_ENSMUSG00000058076
YJL053W (known) YJL154C	=	ENSMUSG00000020078_ENSMUSG00000031696
YJL111W (predicted) YJL111W	=	ENSMUSG00000030007_ENSMUSG00000030007
YJL155C (predicted) YJL155C	=	ENSMUSG00000025271_ENSMUSG00000025271
YJL164C (predicted) YMR085W	=	ENSMUSG00000005469_ENSMUSG00000020363
YJL164C (predicted) YKL104C	=	ENSMUSG00000005469_ENSMUSG00000020363
YJL172W (predicted) YOR171C	=	ENSMUSG00000023262_ENSMUSG00000061878
YJL172W (predicted) YLR260W	=	ENSMUSG00000023262_ENSMUSG00000061878
YJL176C (known) YNR023W	=	ENSMUSG00000032481_ENSMUSG00000023018
YJL176C (predicted) YNL330C	=	ENSMUSG00000032481_ENSMUSG00000019777
YJL194W (known) YML065W	=	ENSMUSG00000017499_ENSMUSG00000028587
YJR058C (known) YOL062C	=	ENSMUSG00000008036_ENSMUSG00000022841
YJR065C (predicted) YKR093W	=	ENSMUSG00000026341_ENSMUSG00000025557
YJR068W (known) YOR217W	=	ENSMUSG00000022881_ENSMUSG00000029191
YJR074W (known) YOR185C	=	ENSMUSG00000032892_ENSMUSG00000029430
YJR074W (known) YLR293C	=	ENSMUSG00000032892_ENSMUSG00000029430
YJR121W (predicted) YLL024C	=	ENSMUSG00000025393_ENSMUSG00000059970
YJR121W (predicted) YML028W	=	ENSMUSG00000025393_ENSMUSG00000025289/ENSMUSG00000025393_ENSMUSG00000028691/ENSMUSG00000025393_ENSMUSG00000005161
YJR121W (predicted) YOL100W	=	ENSMUSG00000025393_ENSMUSG00000024122
YJR121W (predicted) YOR027W	=	ENSMUSG00000025393_ENSMUSG00000024966
YJR121W (predicted) YPL106C	=	ENSMUSG00000025393_ENSMUSG00000020361
YJR126C (predicted) YKL157W	=	ENSMUSG00000054999_ENSMUSG00000039062
YKL002W (predicted) YPR173C	=	ENSMUSG00000033916_ENSMUSG00000009907
YKL045W (known) YNL102W	=	ENSMUSG00000026134_ENSMUSG00000006678
YKL067W (predicted) YLR027C	=	ENSMUSG00000037601_ENSMUSG00000025190
YKL092C (predicted) YLR229C	=	ENSMUSG00000004952_ENSMUSG00000006699
YKL104C (predicted) YPL203W	=	ENSMUSG00000020363_ENSMUSG00000005469
YKL104C (predicted) YKL166C	=	ENSMUSG00000020363_ENSMUSG00000005469
YKL135C (known) YPL259C	=	ENSMUSG00000035152_ENSMUSG00000003033
YKL135C (known) YPR029C	=	ENSMUSG00000035152_ENSMUSG00000031731
YKL141W (known) YKL148C	=	ENSMUSG00000058076_ENSMUSG00000021577
YKL141W (predicted) YLL041C	=	ENSMUSG00000058076_ENSMUSG00000009863
YKL148C (predicted) YMR118C	=	ENSMUSG00000021577_ENSMUSG00000058076
YKL157W (predicted) YKL157W	=	ENSMUSG00000039062_ENSMUSG00000028024
YKL166C (predicted) YMR085W	=	ENSMUSG00000005469_ENSMUSG00000020363
YKL184W (predicted) YKL184W	=	ENSMUSG00000011179_ENSMUSG00000011179
YKL210W (predicted) YPL106C	=	ENSMUSG00000001924_ENSMUSG00000029657
YKR068C (known) YKR068C	=	ENSMUSG00000028847_ENSMUSG00000028847
YKR104W (predicted) YKR104W	=	ENSMUSG00000025194_ENSMUSG00000025194
YLL024C (known) YPL106C	=	ENSMUSG00000015656_ENSMUSG00000029657
YLL039C (predicted) YNL021W	=	ENSMUSG00000019505_ENSMUSG00000004698
YLL041C (predicted) YMR118C	=	ENSMUSG00000009863_ENSMUSG00000058076
YLL050C (predicted) YPL106C	=	ENSMUSG00000056201_ENSMUSG00000029657
YLL060C (known) YLL060C	=	ENSMUSG00000060803_ENSMUSG00000060803/ENSMUSG00000032348_ENSMUSG00000032348/ENSMUSG00000074183_ENSMUSG00000074183
YLR027C (predicted) YML028W	=	ENSMUSG00000025190_ENSMUSG00000028691/ENSMUSG00000025190_ENSMUSG00000005161
YLR058C (known) YLR058C	=	ENSMUSG00000020534_ENSMUSG00000020534
YLR103C (predicted) YML065W	=	ENSMUSG00000000028_ENSMUSG00000028587
YLR116W (predicted) YLR116W	=	ENSMUSG00000028790_ENSMUSG00000028790/ENSMUSG00000062078_ENSMUSG00000062078
YLR163C (predicted) YOR065W	=	ENSMUSG00000025651_ENSMUSG00000022551
YLR210W (predicted) YPR119W	=	ENSMUSG00000072082_ENSMUSG00000041431
YLR210W (predicted) YLR210W	=	ENSMUSG00000072082_ENSMUSG00000041431
YLR229C (predicted) YOR327C	=	ENSMUSG00000006699_ENSMUSG00000020894
YLR240W (predicted) YOR360C	=	ENSMUSG00000020573_ENSMUSG00000030671
YLR245C (known) YLR245C	=	ENSMUSG00000028755_ENSMUSG00000028755
YLR262C (known) YNL044W	=	ENSMUSG00000030704_ENSMUSG00000003380
YLR270W (known) YOR173W	=	ENSMUSG00000032040_ENSMUSG00000032040
YLR270W (predicted) YLR270W	=	ENSMUSG00000032040_ENSMUSG00000032040
YLR284C (known) YOR180C	=	ENSMUSG00000018666_ENSMUSG00000018666/ENSMUSG00000009575_ENSMUSG00000009575
YLR284C (known) YLR284C	=	ENSMUSG00000018666_ENSMUSG00000018666/ENSMUSG00000009575_ENSMUSG00000009575
YLR293C (known) YNL189W	=	ENSMUSG00000029430_ENSMUSG00000022905
YLR293C (known) YLR347C	=	ENSMUSG00000029430_ENSMUSG00000001440
YLR293C (predicted) YPL125W	=	ENSMUSG00000029430_ENSMUSG00000042590
YLR310C (predicted) YPL059W	=	ENSMUSG00000021708_ENSMUSG00000021102
YLR310C (predicted) YPL268W	=	ENSMUSG00000034801_ENSMUSG00000034330/ENSMUSG00000024241_ENSMUSG00000016933
YLR310C (predicted) YNL135C	=	ENSMUSG00000032356_ENSMUSG00000024222
YLR328W (known) YLR328W	=	ENSMUSG00000032291_ENSMUSG00000032291/ENSMUSG00000062515_ENSMUSG00000062515
YLR347C (known) YNL189W	=	ENSMUSG00000001440_ENSMUSG00000018362
YLR347C (known) YOR185C	=	ENSMUSG00000001440_ENSMUSG00000029430
YLR347C (known) YLR347C	=	ENSMUSG00000001440_ENSMUSG00000001440
YLR347C (predicted) YPL268W	=	ENSMUSG00000001440_ENSMUSG00000040061
YLR354C (predicted) YLR354C	=	ENSMUSG00000025503_ENSMUSG00000025503
YML015C (known) YML098W	=	ENSMUSG00000024218_ENSMUSG00000048100
YML028W (predicted) YMR276W	=	ENSMUSG00000028691_ENSMUSG00000005312/ENSMUSG00000005161_ENSMUSG00000005312
YML028W (predicted) YML028W	=	ENSMUSG00000024997_ENSMUSG00000024997
YML065W (known) YNL261W	=	ENSMUSG00000028587_ENSMUSG00000029012
YML065W (known) YPR162C	=	ENSMUSG00000028587_ENSMUSG00000026761
YML065W (predicted) YPR019W	=	ENSMUSG00000028587_ENSMUSG00000022673
YML085C (predicted) YPL106C	=	ENSMUSG00000072235_ENSMUSG00000029657
YML092C (known) YMR314W	=	ENSMUSG00000015671_ENSMUSG00000030751
YML094W (predicted) YOL100W	=	ENSMUSG00000001289_ENSMUSG00000024122
YML124C (predicted) YPL106C	=	ENSMUSG00000072235_ENSMUSG00000029657
YMR006C (predicted) YOR058C	=	ENSMUSG00000056220_ENSMUSG00000038943
YMR008C (predicted) YOR058C	=	ENSMUSG00000056220_ENSMUSG00000038943
YMR037C (predicted) YMR037C	=	ENSMUSG00000020453_ENSMUSG00000020453
YMR048W (known) YNL273W	=	ENSMUSG00000032397_ENSMUSG00000039994
YMR085W (predicted) YPL203W	=	ENSMUSG00000020363_ENSMUSG00000005469
YMR116C (predicted) YMR276W	=	ENSMUSG00000020372_ENSMUSG00000005312
YMR186W (predicted) YNL135C	=	ENSMUSG00000021270_ENSMUSG00000033739
YMR197C (predicted) YOR327C	=	ENSMUSG00000021124_ENSMUSG00000050732
YMR205C (known) YMR205C	=	ENSMUSG00000020277_ENSMUSG00000033065/ENSMUSG00000033065_ENSMUSG00000020277
YMR276W (predicted) YPR074C	=	ENSMUSG00000005312_ENSMUSG00000021957
YMR314W (known) YOL038W	=	ENSMUSG00000030751_ENSMUSG00000027566
YMR314W (known) YPR103W	=	ENSMUSG00000030751_ENSMUSG00000024338/ENSMUSG00000030751_ENSMUSG00000022193
YMR314W (known) YOR157C	=	ENSMUSG00000030751_ENSMUSG00000026750/ENSMUSG00000030751_ENSMUSG00000031897
YMR314W (known) YOR362C	=	ENSMUSG00000030751_ENSMUSG00000060073
YNL012W (predicted) YOR058C	=	ENSMUSG00000056220_ENSMUSG00000038943
YNL021W (predicted) YPL089C	=	ENSMUSG00000004698_ENSMUSG00000001419/ENSMUSG00000022475_ENSMUSG00000005583/ENSMUSG00000008855_ENSMUSG00000001419
YNL037C (known) YOR136W	=	ENSMUSG00000027406_ENSMUSG00000032279/ENSMUSG00000002010_ENSMUSG00000032279
YNL088W (predicted) YOL100W	=	ENSMUSG00000020914_ENSMUSG00000024122
YNL090W (predicted) YNL090W	=	ENSMUSG00000054855_ENSMUSG00000054855
YNL102W (predicted) YPL268W	=	ENSMUSG00000006678_ENSMUSG00000040061
YNL121C (predicted) YOL100W	=	ENSMUSG00000022752_ENSMUSG00000024122
YNL128W (predicted) YNL128W	=	ENSMUSG00000013663_ENSMUSG00000013663
YNL129W (predicted) YNL129W	=	ENSMUSG00000015536_ENSMUSG00000015536
YNL135C (predicted) YPL240C	=	ENSMUSG00000033739_ENSMUSG00000021270
YNL138W (predicted) YPL268W	=	ENSMUSG00000028656_ENSMUSG00000034330
YNL189W (predicted) YOR185C	=	ENSMUSG00000022905_ENSMUSG00000029430
YNL220W (known) YNL220W	=	ENSMUSG00000011148_ENSMUSG00000011148
YNL243W (known) YNL243W	=	ENSMUSG00000028465_ENSMUSG00000028465
YNL261W (known) YPR162C	=	ENSMUSG00000029012_ENSMUSG00000026761
YNL261W (known) YNL261W	=	ENSMUSG00000029012_ENSMUSG00000029012
YNL261W (predicted) YPR019W	=	ENSMUSG00000029012_ENSMUSG00000022673
YNL262W (known) YPR175W	=	ENSMUSG00000007080_ENSMUSG00000020974
YNL273W (predicted) YNL273W	=	ENSMUSG00000039994_ENSMUSG00000039994
YNL273W (predicted) YOR386W	=	ENSMUSG00000039994_ENSMUSG00000020038
YNL290W (known) YOR217W	=	ENSMUSG00000029363_ENSMUSG00000029191
YNL330C (known) YOL004W	=	ENSMUSG00000019777_ENSMUSG00000042557
YNR006W (known) YNR006W	=	ENSMUSG00000025793_ENSMUSG00000025793
YNR012W (predicted) YPL268W	=	ENSMUSG00000002550_ENSMUSG00000034330
YNR064C (predicted) YNR064C	=	ENSMUSG00000022040_ENSMUSG00000022040
YOL011W (predicted) YOR058C	=	ENSMUSG00000056220_ENSMUSG00000038943
YOL038W (known) YOR362C	=	ENSMUSG00000027566_ENSMUSG00000060073
YOL094C (known) YOR217W	=	ENSMUSG00000023104_ENSMUSG00000029191
YOL100W (predicted) YPL234C	=	ENSMUSG00000024122_ENSMUSG00000024121
YOL100W (predicted) YOR360C	=	ENSMUSG00000024122_ENSMUSG00000028525
YOL139C (known) YOL139C	=	ENSMUSG00000026254_ENSMUSG00000026254
YOR142W (predicted) YPL089C	=	ENSMUSG00000020917_ENSMUSG00000005583
YOR143C (known) YOR143C	=	ENSMUSG00000029735_ENSMUSG00000029735
YOR157C (predicted) YOR362C	=	ENSMUSG00000026750_ENSMUSG00000060073
YOR173W (predicted) YOR173W	=	ENSMUSG00000032040_ENSMUSG00000032040
YOR180C (predicted) YOR180C	=	ENSMUSG00000018666_ENSMUSG00000018666/ENSMUSG00000009575_ENSMUSG00000009575
YOR185C (predicted) YPL125W	=	ENSMUSG00000029430_ENSMUSG00000042590
YOR258W (predicted) YOR258W	=	ENSMUSG00000002963_ENSMUSG00000002963
YOR275C (predicted) YPL268W	=	ENSMUSG00000032504_ENSMUSG00000034330
YOR275C (predicted) YPR154W	=	ENSMUSG00000032504_ENSMUSG00000040990
YPL147W (predicted) YPL147W	=	ENSMUSG00000055782_ENSMUSG00000055782/ENSMUSG00000055782_ENSMUSG00000028127
YPL259C (known) YPR029C	=	ENSMUSG00000003033_ENSMUSG00000031731
YPL268W (predicted) YPR154W	=	ENSMUSG00000034330_ENSMUSG00000040990
YPR019W (predicted) YPR019W	=	ENSMUSG00000022673_ENSMUSG00000022673
YPR019W (predicted) YPR162C	=	ENSMUSG00000022673_ENSMUSG00000026761
YPR028W (predicted) YPR028W	=	ENSMUSG00000005873_ENSMUSG00000005873
YPR119W (predicted) YPR119W	=	ENSMUSG00000041431_ENSMUSG00000072082
