# Supplementary material for: Building and analyzing protein interactome networks by cross-species comparisons
Source: BMC Syst Biol. 2010 Mar 30;4:36. doi: 10.1186/1752-0509-4-36 (PMC2859380; doi:10.1186/1752-0509-4-36)
Supplement: Additional file 10 — Zip Cele. A zipped folder containing files formatted for use in Cytoscape listed in Supplemental Table 3. These files are for Caenorhabditis elegans proteins. [file 1752-0509-4-36-S10.ZIP › scer/scer_mmus_SpeciesSpeciesScore.eda]

scer_mmus_SpeciesSpeciesScore.eda
Q0105 (known) YOR065W	=	2.0
Q0110 (predicted) YOR065W	=	1.00
Q0115 (predicted) YOR065W	=	1.00
Q0120 (predicted) YOR065W	=	1.00
Q0250 (predicted) YDR099W	=	0.82
Q0250 (predicted) YER177W	=	0.82
YAL003W (predicted) YER177W	=	0.82
YAL003W (predicted) YDR099W	=	0.82
YAL005C (known) YPL106C	=	2.0
YAL005C (predicted) YFL039C	=	0.95
YAL005C (predicted) YER177W	=	1.62
YAL005C (predicted) YJR121W	=	0.96
YAL005C (predicted) YDR099W	=	1.61
YAL005C (predicted) YBR169C	=	1.00
YAL016W (known) YGL190C	=	1.98
YAL016W (known) YDL134C	=	1.98
YAL016W (known) YDL188C	=	1.98
YAL016W (predicted) YGR253C	=	0.98
YAL016W (predicted) YER177W	=	0.80
YAL016W (predicted) YPR103W	=	1.96
YAL016W (predicted) YFR050C	=	0.98
YAL016W (predicted) YGL019W	=	0.98
YAL016W (predicted) YBL041W	=	0.98
YAL016W (predicted) YJL001W	=	1.79
YAL016W (predicted) YGL011C	=	0.98
YAL016W (predicted) YOL038W	=	0.98
YAL016W (predicted) YOR362C	=	0.98
YAL016W (predicted) YMR314W	=	0.98
YAL016W (predicted) YER094C	=	0.98
YAL016W (predicted) YJL164C	=	0.95
YAL016W (predicted) YDR099W	=	0.80
YAL016W (predicted) YGR135W	=	0.98
YAL016W (predicted) YOR157C	=	1.78
YAL016W (predicted) YKL166C	=	0.98
YAL016W (predicted) YML092C	=	0.98
YAL016W (predicted) YER012W	=	0.98
YAL016W (predicted) YPL203W	=	0.95
YAL030W (known) YGR009C	=	2.73
YAL030W (predicted) YMR197C	=	0.52
YAL030W (predicted) YLR229C	=	1.00
YAL048C (predicted) YER177W	=	0.79
YAL048C (predicted) YDR099W	=	0.79
YAL058W (predicted) YFL039C	=	1.66
YAL058W (predicted) YER177W	=	0.82
YAL058W (predicted) YDR099W	=	0.82
YAL062W (predicted) YER177W	=	0.82
YAL062W (predicted) YDR099W	=	0.82
YAR002C-A (predicted) YPL268W	=	0.84
YAR007C (predicted) YBL023C	=	1.00
YAR007C (predicted) YGL201C	=	1.00
YAR007C (predicted) YBR060C	=	1.00
YAR007C (predicted) YBR202W	=	1.00
YAR007C (predicted) YPR019W	=	1.00
YBL023C (known) YBR202W	=	2.0
YBL023C (known) YEL032W	=	2.0
YBL023C (known) YDL017W	=	2.0
YBL023C (known) YLR274W	=	2.0
YBL023C (known) YBL023C	=	2.0
YBL023C (predicted) YNL261W	=	1.00
YBL023C (predicted) YPR162C	=	1.00
YBL023C (predicted) YPR019W	=	1.00
YBL023C (predicted) YML065W	=	1.00
YBL023C (predicted) YBR060C	=	1.00
YBL023C (predicted) YGL201C	=	1.00
YBL030C (predicted) YER177W	=	1.62
YBL030C (predicted) YDR099W	=	1.62
YBL035C (known) YNL102W	=	2.0
YBL035C (known) YIR008C	=	2.0
YBL035C (known) YKL045W	=	2.0
YBL037W (known) YJR058C	=	2.0
YBL037W (known) YOL062C	=	2.0
YBL037W (predicted) YER177W	=	1.64
YBL037W (predicted) YDR099W	=	1.64
YBL041W (known) YMR314W	=	2.0
YBL050W (predicted) YER177W	=	1.61
YBL050W (predicted) YDR099W	=	1.61
YBL058W (known) YDL126C	=	2.0
YBL064C (predicted) YNL012W	=	0.92
YBL064C (predicted) YOL011W	=	0.92
YBL064C (predicted) YMR008C	=	1.00
YBL064C (predicted) YMR006C	=	0.92
YBL068W (predicted) YDR099W	=	0.82
YBL068W (predicted) YER177W	=	0.82
YBL069W (predicted) YDR099W	=	0.66
YBL069W (predicted) YER177W	=	0.66
YBL072C (predicted) YER177W	=	0.82
YBL072C (predicted) YDR099W	=	0.82
YBL075C (predicted) YPL106C	=	1.00
YBL075C (predicted) YJR121W	=	0.99
YBL075C (predicted) YBR169C	=	1.00
YBL075C (predicted) YDR099W	=	1.60
YBL075C (predicted) YER177W	=	1.60
YBL075C (predicted) YFL039C	=	0.95
YBL088C (predicted) YER133W	=	1.00
YBL088C (predicted) YKL135C	=	1.00
YBL091C-A (predicted) YDR099W	=	1.51
YBL091C-A (predicted) YER177W	=	1.51
YBL099W (predicted) YER177W	=	0.82
YBL099W (predicted) YDR099W	=	0.82
YBL103C (predicted) YMR037C	=	1.00
YBL106C (predicted) YER177W	=	0.82
YBL106C (predicted) YDR099W	=	0.82
YBR026C (predicted) YDR099W	=	0.82
YBR026C (predicted) YER177W	=	0.82
YBR031W (predicted) YDR099W	=	0.82
YBR031W (predicted) YER177W	=	0.82
YBR034C (known) YBR034C	=	1.55
YBR034C (predicted) YLR116W	=	1.01
YBR039W (predicted) YER177W	=	0.82
YBR039W (predicted) YDR099W	=	0.82
YBR042C (predicted) YDR099W	=	0.66
YBR042C (predicted) YER177W	=	0.66
YBR060C (known) YPR162C	=	2.0
YBR060C (known) YBR060C	=	2.0
YBR060C (known) YJL194W	=	2.0
YBR060C (known) YNL261W	=	2.0
YBR060C (known) YML065W	=	2.0
YBR060C (predicted) YGL201C	=	1.00
YBR060C (predicted) YLR274W	=	1.00
YBR060C (predicted) YPR019W	=	1.00
YBR060C (predicted) YBR202W	=	1.00
YBR068C (predicted) YFR030W	=	0.93
YBR069C (predicted) YFR030W	=	0.88
YBR085W (predicted) YER177W	=	1.60
YBR085W (predicted) YDR099W	=	1.60
YBR087W (known) YOR217W	=	2.0
YBR088C (predicted) YER133W	=	2.00
YBR101C (predicted) YJL034W	=	1.00
YBR102C (predicted) YER177W	=	0.82
YBR102C (predicted) YDR099W	=	0.82
YBR117C (predicted) YMR276W	=	0.94
YBR118W (predicted) YDR099W	=	1.63
YBR118W (predicted) YER177W	=	1.63
YBR127C (known) YDR099W	=	1.8199999999999998
YBR127C (predicted) YER177W	=	0.82
YBR135W (known) YBR160W	=	1.88
YBR136W (predicted) YER133W	=	1.00
YBR140C (predicted) YER177W	=	0.82
YBR140C (predicted) YDR099W	=	0.82
YBR159W (predicted) YDR099W	=	0.82
YBR159W (predicted) YER177W	=	0.82
YBR160W (known) YMR036C	=	1.8
YBR160W (known) YJL187C	=	1.9
YBR160W (known) YDL155W	=	8.0
YBR160W (known) YGR109C	=	3.95
YBR160W (known) YPR119W	=	7.37
YBR160W (known) YLR210W	=	7.76
YBR160W (known) YGR108W	=	7.42
YBR160W (known) YPR120C	=	3.74
YBR160W (predicted) YER133W	=	0.95
YBR169C (predicted) YLL050C	=	1.00
YBR169C (predicted) YCR012W	=	1.00
YBR169C (predicted) YJR121W	=	1.00
YBR169C (predicted) YDR424C	=	0.98
YBR169C (predicted) YKL210W	=	1.00
YBR169C (predicted) YDR099W	=	0.82
YBR169C (predicted) YER103W	=	1.00
YBR169C (predicted) YML085C	=	1.00
YBR169C (predicted) YLL024C	=	1.00
YBR169C (predicted) YML124C	=	1.00
YBR169C (predicted) YER177W	=	0.82
YBR182C (predicted) YNL021W	=	2.57
YBR182C (predicted) YOR142W	=	0.45
YBR186W (predicted) YBR186W	=	1.00
YBR196C (predicted) YBR196C	=	1.00
YBR200W (predicted) YNL012W	=	0.92
YBR200W (predicted) YOL011W	=	0.92
YBR200W (predicted) YMR006C	=	0.92
YBR200W (predicted) YMR008C	=	1.00
YBR202W (known) YBR202W	=	2.0
YBR202W (known) YEL032W	=	2.0
YBR202W (known) YLR103C	=	2.0
YBR202W (known) YGL201C	=	2.0
YBR202W (known) YLR274W	=	2.0
YBR202W (predicted) YML065W	=	1.00
YBR202W (predicted) YJL194W	=	1.00
YBR202W (predicted) YDL017W	=	1.00
YBR202W (predicted) YNL261W	=	1.00
YBR208C (predicted) YER177W	=	0.82
YBR208C (predicted) YDR099W	=	0.82
YBR218C (predicted) YER177W	=	0.82
YBR218C (predicted) YDR099W	=	0.82
YBR221C (predicted) YDR099W	=	0.82
YBR221C (predicted) YER177W	=	0.82
YBR233W (predicted) YPL091W	=	0.71
YBR233W (predicted) YIL129C	=	1.00
YBR233W (predicted) YNL021W	=	0.96
YBR234C (predicted) YDR099W	=	0.82
YBR234C (predicted) YER177W	=	0.82
YBR235W (predicted) YER177W	=	0.68
YBR235W (predicted) YDR099W	=	0.67
YBR254C (known) YKR068C	=	2.0
YBR254C (predicted) YFL039C	=	0.98
YBR263W (predicted) YBR263W	=	1.00
YBR263W (predicted) YLR058C	=	1.00
YBR278W (known) YNL262W	=	2.0
YBR291C (predicted) YER177W	=	2.02
YBR291C (predicted) YDR099W	=	2.02
YCL008C (predicted) YLR240W	=	0.34
YCL008C (predicted) YER133W	=	1.00
YCL025C (predicted) YFR030W	=	0.93
YCL040W (predicted) YDR099W	=	0.72
YCL040W (predicted) YER177W	=	0.72
YCL043C (predicted) YFL039C	=	0.98
YCL043C (predicted) YJR121W	=	1.00
YCL045C (predicted) YDR099W	=	0.82
YCL045C (predicted) YER177W	=	0.82
YCR002C (predicted) YDR099W	=	1.60
YCR002C (predicted) YER177W	=	1.60
YCR005C (predicted) YER177W	=	0.82
YCR005C (predicted) YDR099W	=	0.82
YCR009C (predicted) YER177W	=	1.56
YCR009C (predicted) YDR099W	=	1.56
YCR012W (predicted) YPL106C	=	1.00
YCR032W (predicted) YER177W	=	0.76
YCR032W (predicted) YDR099W	=	0.76
YCR038C (predicted) YDR099W	=	0.82
YCR038C (predicted) YER177W	=	0.82
YCR052W (known) YFR037C	=	1.95
YCR052W (predicted) YJL176C	=	0.95
YCR088W (predicted) YER177W	=	0.60
YCR088W (predicted) YDR099W	=	0.59
YDL007W (known) YHR200W	=	2.0
YDL017W (predicted) YLR274W	=	1.00
YDL017W (predicted) YPR019W	=	1.00
YDL017W (predicted) YML065W	=	1.00
YDL029W (predicted) YDR099W	=	0.82
YDL029W (predicted) YER177W	=	0.82
YDL040C (known) YHR013C	=	1.94
YDL066W (predicted) YER177W	=	0.79
YDL066W (predicted) YDR099W	=	0.79
YDL078C (predicted) YER177W	=	0.82
YDL078C (predicted) YDR099W	=	0.82
YDL079C (predicted) YER133W	=	1.00
YDL082W (predicted) YDR099W	=	0.82
YDL082W (predicted) YER177W	=	0.82
YDL097C (known) YHR200W	=	2.0
YDL102W (known) YJR043C	=	2.0
YDL102W (known) YJR006W	=	2.0
YDL126C (known) YDL126C	=	2.0
YDL126C (known) YDL190C	=	2.0
YDL126C (predicted) YER177W	=	0.82
YDL126C (predicted) YDR099W	=	0.82
YDL126C (predicted) YHR047C	=	0.86
YDL126C (predicted) YKL157W	=	0.82
YDL132W (known) YJR090C	=	2.0
YDL134C (known) YMR028W	=	1.95
YDL134C (predicted) YDR099W	=	0.82
YDL134C (predicted) YER177W	=	0.82
YDL135C (predicted) YJR121W	=	1.00
YDL143W (predicted) YDR099W	=	0.82
YDL143W (predicted) YER177W	=	0.82
YDL145C (predicted) YER177W	=	0.82
YDL145C (predicted) YDR099W	=	0.82
YDL146W (predicted) YER177W	=	0.82
YDL146W (predicted) YDR099W	=	0.82
YDL147W (known) YHR200W	=	2.0
YDL155W (predicted) YLR210W	=	1.23
YDL155W (predicted) YDL155W	=	1.24
YDL155W (predicted) YPR119W	=	1.03
YDL155W (predicted) YGR108W	=	1.10
YDL161W (predicted) YER177W	=	0.82
YDL161W (predicted) YDR099W	=	0.82
YDL168W (predicted) YDL168W	=	0.47
YDL185W (predicted) YER177W	=	0.82
YDL185W (predicted) YDR099W	=	0.82
YDL188C (known) YMR028W	=	1.94
YDL188C (predicted) YER177W	=	0.82
YDL188C (predicted) YDR099W	=	0.82
YDL204W (predicted) YDL204W	=	1.00
YDL204W (predicted) YDR099W	=	0.67
YDL204W (predicted) YER177W	=	0.68
YDL210W (predicted) YFR030W	=	0.78
YDL217C (predicted) YGR058W	=	0.93
YDL234C (predicted) YPL268W	=	0.87
YDR012W (predicted) YER177W	=	0.82
YDR012W (predicted) YDR099W	=	0.82
YDR018C (predicted) YER177W	=	0.70
YDR018C (predicted) YDR099W	=	0.69
YDR036C (predicted) YER177W	=	0.38
YDR036C (predicted) YDR099W	=	0.38
YDR046C (predicted) YFR030W	=	0.93
YDR050C (predicted) YDR099W	=	0.82
YDR050C (predicted) YER177W	=	0.82
YDR080W (predicted) YER177W	=	0.82
YDR080W (predicted) YDR099W	=	0.82
YDR092W (predicted) YLR027C	=	1.00
YDR099W (known) YER133W	=	3.43
YDR099W (known) YER177W	=	7.79
YDR099W (known) YLR304C	=	1.8199999999999998
YDR099W (known) YDR099W	=	7.78
YDR099W (known) YLL024C	=	2.6100000000000003
YDR099W (predicted) YJR121W	=	0.82
YDR099W (predicted) YKR001C	=	1.20
YDR099W (predicted) YHR117W	=	0.82
YDR099W (predicted) YNL127W	=	0.82
YDR099W (predicted) YER101C	=	0.66
YDR099W (predicted) YFL039C	=	0.82
YDR099W (predicted) YDR170C	=	0.53
YDR099W (predicted) YMR205C	=	2.38
YDR099W (predicted) YLR314C	=	2.46
YDR099W (predicted) YNL064C	=	1.58
YDR099W (predicted) YHR107C	=	2.30
YDR099W (predicted) YIR004W	=	0.82
YDR099W (predicted) YEL002C	=	0.82
YDR099W (predicted) YPR035W	=	0.82
YDR099W (predicted) YOR374W	=	0.76
YDR099W (predicted) YGR231C	=	0.82
YDR099W (predicted) YLR240W	=	0.61
YDR099W (predicted) YJL164C	=	1.53
YDR099W (predicted) YPR036W	=	0.82
YDR099W (predicted) YLR174W	=	0.82
YDR099W (predicted) YNL020C	=	0.82
YDR099W (predicted) YLR259C	=	0.82
YDR099W (predicted) YOR204W	=	1.62
YDR099W (predicted) YDR503C	=	1.35
YDR099W (predicted) YLR448W	=	0.82
YDR099W (predicted) YLR369W	=	0.82
YDR099W (predicted) YPR160W	=	0.80
YDR099W (predicted) YPL040C	=	0.82
YDR099W (predicted) YLR340W	=	0.82
YDR099W (predicted) YGL253W	=	0.73
YDR099W (predicted) YLR447C	=	0.82
YDR099W (predicted) YER023W	=	0.82
YDR099W (predicted) YOR212W	=	1.61
YDR099W (predicted) YNL275W	=	2.28
YDR099W (predicted) YIL034C	=	0.82
YDR099W (predicted) YFL018C	=	0.82
YDR099W (predicted) YMR054W	=	0.82
YDR099W (predicted) YIR027C	=	3.08
YDR099W (predicted) YPR055W	=	0.82
YDR099W (predicted) YDR331W	=	0.82
YDR099W (predicted) YPR181C	=	0.82
YDR099W (predicted) YDR244W	=	0.75
YDR099W (predicted) YGL027C	=	0.82
YDR099W (predicted) YER103W	=	1.61
YDR099W (predicted) YNL121C	=	0.82
YDR099W (predicted) YLR348C	=	0.82
YDR099W (predicted) YOR356W	=	0.82
YDR099W (predicted) YER053C	=	0.82
YDR099W (predicted) YGL076C	=	0.82
YDR099W (predicted) YPL195W	=	0.82
YDR099W (predicted) YGL227W	=	0.67
YDR099W (predicted) YIL142W	=	0.82
YDR099W (predicted) YOR109W	=	1.56
YDR099W (predicted) YGR167W	=	1.59
YDR099W (predicted) YPL106C	=	0.82
YDR099W (predicted) YKL080W	=	0.82
YDR099W (predicted) YPL240C	=	1.42
YDR099W (predicted) YPL061W	=	0.74
YDR099W (predicted) YGL233W	=	0.71
YDR099W (predicted) YDR188W	=	0.82
YDR099W (predicted) YPL147W	=	0.72
YDR099W (predicted) YDR189W	=	0.82
YDR099W (predicted) YER120W	=	1.56
YDR099W (predicted) YER073W	=	0.82
YDR099W (predicted) YGL062W	=	0.82
YDR099W (predicted) YIL035C	=	0.82
YDR099W (predicted) YGL137W	=	0.82
YDR099W (predicted) YFR053C	=	0.76
YDR099W (predicted) YOR271C	=	2.46
YDR099W (predicted) YGL095C	=	0.82
YDR099W (predicted) YJR045C	=	0.82
YDR099W (predicted) YLR166C	=	0.82
YDR099W (predicted) YLR163C	=	0.68
YDR099W (predicted) YDR166C	=	0.82
YDR099W (predicted) YPL045W	=	0.82
YDR099W (predicted) YPL199C	=	0.75
YDR099W (predicted) YPR163C	=	0.82
YDR099W (predicted) YGL206C	=	0.82
YDR099W (predicted) YLL060C	=	1.12
YDR099W (predicted) YJL208C	=	0.82
YDR099W (predicted) YIL018W	=	0.82
YDR099W (predicted) YOR375C	=	0.82
YDR099W (predicted) YDR516C	=	0.69
YDR099W (predicted) YDR164C	=	0.78
YDR099W (predicted) YPL028W	=	0.82
YDR099W (predicted) YNL009W	=	0.82
YDR099W (predicted) YFR031C-A	=	0.82
YDR099W (predicted) YML065W	=	0.82
YDR099W (predicted) YDR212W	=	0.82
YDR099W (predicted) YGR135W	=	0.82
YDR099W (predicted) YER102W	=	0.82
YDR099W (predicted) YER016W	=	0.78
YDR099W (predicted) YOR332W	=	0.72
YDR099W (predicted) YER015W	=	0.79
YDR099W (predicted) YML124C	=	0.82
YDR099W (predicted) YKL081W	=	0.82
YDR099W (predicted) YMR169C	=	0.80
YDR099W (predicted) YJL014W	=	0.82
YDR099W (predicted) YJR076C	=	2.24
YDR099W (predicted) YJR145C	=	0.82
YDR099W (predicted) YLR396C	=	0.77
YDR099W (predicted) YIL125W	=	0.82
YDR099W (predicted) YHL031C	=	0.82
YDR099W (predicted) YLR441C	=	0.82
YDR099W (predicted) YNL037C	=	1.58
YDR099W (predicted) YGR241C	=	1.64
YDR099W (predicted) YJR065C	=	0.82
YDR099W (predicted) YMR020W	=	0.66
YDR099W (predicted) YMR056C	=	1.62
YDR099W (predicted) YPL048W	=	0.82
YDR099W (predicted) YNR001C	=	0.82
YDR099W (predicted) YNL071W	=	0.82
YDR099W (predicted) YKL085W	=	0.82
YDR099W (predicted) YFR004W	=	0.82
YDR099W (predicted) YJL085W	=	0.82
YDR099W (predicted) YGR132C	=	0.82
YDR099W (predicted) YNL178W	=	0.82
YDR099W (predicted) YLR433C	=	0.80
YDR099W (predicted) YOR136W	=	0.82
YDR099W (predicted) YHR005C	=	3.57
YDR099W (predicted) YOR360C	=	1.22
YDR099W (predicted) YMR142C	=	0.82
YDR099W (predicted) YHR203C	=	0.82
YDR099W (predicted) YOL060C	=	0.53
YDR099W (predicted) YKL007W	=	0.82
YDR099W (predicted) YJR077C	=	0.82
YDR099W (predicted) YML073C	=	0.82
YDR099W (predicted) YJL002C	=	0.82
YDR099W (predicted) YMR170C	=	0.78
YDR099W (predicted) YHR161C	=	1.59
YDR099W (predicted) YML057W	=	0.82
YDR099W (predicted) YER165W	=	0.82
YDR099W (predicted) YKL166C	=	1.55
YDR099W (predicted) YNL243W	=	0.82
YDR099W (predicted) YPR183W	=	0.82
YDR099W (predicted) YIL068C	=	0.82
YDR099W (predicted) YOR270C	=	0.82
YDR099W (predicted) YPR032W	=	0.82
YDR099W (predicted) YER099C	=	0.82
YDR099W (predicted) YHL001W	=	0.82
YDR099W (predicted) YGL123W	=	0.82
YDR099W (predicted) YNL055C	=	2.26
YDR099W (predicted) YOL027C	=	0.82
YDR099W (predicted) YHR129C	=	0.82
YDR099W (predicted) YOR065W	=	0.82
YDR099W (predicted) YOL062C	=	0.82
YDR099W (predicted) YIL155C	=	0.82
YDR099W (predicted) YLR305C	=	0.82
YDR099W (predicted) YJL053W	=	0.79
YDR099W (predicted) YDR208W	=	0.76
YDR099W (predicted) YPL131W	=	0.82
YDR099W (predicted) YIL114C	=	2.33
YDR099W (predicted) YEL051W	=	0.82
YDR099W (predicted) YPL088W	=	0.78
YDR099W (predicted) YPR080W	=	1.63
YDR099W (predicted) YER178W	=	0.82
YDR099W (predicted) YPL119C	=	1.62
YDR099W (predicted) YJL111W	=	0.82
YDR099W (predicted) YNL106C	=	1.56
YDR099W (predicted) YDR148C	=	0.82
YDR099W (predicted) YEL030W	=	0.82
YDR099W (predicted) YJL034W	=	0.82
YDR099W (predicted) YLR206W	=	0.82
YDR099W (predicted) YKL006W	=	0.82
YDR099W (predicted) YGL135W	=	0.82
YDR099W (predicted) YJL008C	=	0.82
YDR099W (predicted) YJR064W	=	0.82
YDR099W (predicted) YHR028C	=	0.72
YDR099W (predicted) YPL220W	=	0.82
YDR099W (predicted) YPR125W	=	0.82
YDR099W (predicted) YDR385W	=	0.82
YDR099W (predicted) YMR197C	=	0.59
YDR099W (predicted) YMR186W	=	1.42
YDR099W (predicted) YOL081W	=	0.82
YDR099W (predicted) YER125W	=	0.73
YDR099W (predicted) YPL203W	=	1.50
YDR099W (predicted) YNL112W	=	0.82
YDR099W (predicted) YPL198W	=	0.82
YDR099W (predicted) YOR061W	=	0.80
YDR099W (predicted) YOR133W	=	0.82
YDR099W (predicted) YPL170W	=	0.82
YDR099W (predicted) YML063W	=	0.82
YDR099W (predicted) YOR171C	=	0.51
YDR099W (predicted) YPL204W	=	1.59
YDR099W (predicted) YNR016C	=	0.80
YDR099W (predicted) YFR052W	=	0.82
YDR099W (predicted) YIL095W	=	0.82
YDR099W (predicted) YJR110W	=	1.03
YDR099W (predicted) YMR152W	=	0.56
YDR099W (predicted) YOR142W	=	1.23
YDR099W (predicted) YIL075C	=	0.82
YDR099W (predicted) YMR207C	=	0.82
YDR099W (predicted) YGR009C	=	0.69
YDR099W (predicted) YFL038C	=	0.57
YDR099W (predicted) YER020W	=	3.85
YDR099W (predicted) YKL135C	=	1.64
YDR099W (predicted) YLR260W	=	0.58
YDR099W (predicted) YJL154C	=	0.82
YDR099W (predicted) YML085C	=	0.82
YDR099W (predicted) YGR240C	=	2.46
YDR099W (predicted) YEL013W	=	0.82
YDR099W (predicted) YHL011C	=	0.82
YDR099W (predicted) YGR244C	=	0.82
YDR121W (known) YNL262W	=	2.0
YDR129C (known) YFL039C	=	2.0
YDR129C (predicted) YOR367W	=	0.73
YDR129C (predicted) YDR129C	=	1.00
YDR148C (predicted) YER177W	=	0.82
YDR164C (predicted) YER177W	=	0.78
YDR166C (predicted) YER177W	=	0.82
YDR170C (known) YDR170C	=	1.04
YDR170C (predicted) YOR270C	=	0.29
YDR170C (predicted) YER177W	=	0.54
YDR170C (predicted) YMR054W	=	0.33
YDR188W (predicted) YER177W	=	0.82
YDR189W (predicted) YER177W	=	0.82
YDR208W (predicted) YNL243W	=	0.89
YDR208W (predicted) YIL075C	=	0.88
YDR208W (predicted) YDR208W	=	0.77
YDR208W (predicted) YER177W	=	0.76
YDR212W (predicted) YER177W	=	0.82
YDR244W (predicted) YER177W	=	0.75
YDR328C (known) YJR090C	=	2.0
YDR328C (predicted) YER133W	=	2.00
YDR328C (predicted) YER051W	=	0.96
YDR331W (predicted) YER177W	=	0.82
YDR381W (known) YPL169C	=	2.96
YDR385W (predicted) YER177W	=	0.82
YDR394W (known) YHR200W	=	2.0
YDR419W (predicted) YOR346W	=	1.93
YDR424C (predicted) YPL106C	=	0.98
YDR424C (predicted) YDR424C	=	0.96
YDR427W (known) YHR200W	=	2.0
YDR453C (known) YDR453C	=	1.8399999999999999
YDR453C (predicted) YLR027C	=	1.94
YDR453C (predicted) YML028W	=	0.83
YDR453C (predicted) YMR276W	=	1.81
YDR453C (predicted) YJR121W	=	2.80
YDR472W (known) YKR068C	=	2.0
YDR490C (predicted) YOR360C	=	0.84
YDR490C (predicted) YML094W	=	1.00
YDR490C (predicted) YFR032C-A	=	1.00
YDR490C (predicted) YEL027W	=	1.00
YDR490C (predicted) YHR117W	=	1.00
YDR490C (predicted) YJL002C	=	1.00
YDR490C (predicted) YNL121C	=	1.00
YDR490C (predicted) YPL234C	=	1.00
YDR490C (predicted) YJR121W	=	1.00
YDR490C (predicted) YFL039C	=	1.96
YDR490C (predicted) YNL088W	=	0.98
YDR503C (predicted) YER177W	=	1.35
YDR503C (predicted) YDR503C	=	1.00
YDR508C (predicted) YFR030W	=	0.93
YDR516C (predicted) YER177W	=	0.69
YDR518W (predicted) YJR121W	=	0.84
YDR518W (predicted) YFL039C	=	0.82
YDR529C (known) YOR065W	=	2.0
YEL002C (predicted) YER177W	=	0.82
YEL013W (predicted) YER177W	=	0.82
YEL013W (predicted) YEL013W	=	1.00
YEL024W (known) YOR065W	=	2.0
YEL027W (predicted) YOL100W	=	1.00
YEL030W (predicted) YER177W	=	0.82
YEL032W (known) YLR103C	=	2.0
YEL032W (known) YLR274W	=	2.0
YEL032W (predicted) YNL261W	=	1.00
YEL032W (predicted) YPR162C	=	1.00
YEL051W (predicted) YER177W	=	0.82
YER012W (known) YOR362C	=	2.0
YER012W (known) YMR314W	=	2.0
YER015W (predicted) YER177W	=	0.79
YER016W (predicted) YER177W	=	0.78
YER020W (predicted) YER177W	=	3.86
YER020W (predicted) YOR212W	=	1.00
YER020W (predicted) YGR123C	=	0.85
YER023W (known) YER023W	=	1.74
YER023W (predicted) YER177W	=	0.82
YER031C (predicted) YGL127C	=	0.84
YER051W (predicted) YIL035C	=	0.96
YER051W (predicted) YMR020W	=	0.92
YER051W (predicted) YOR061W	=	0.94
YER053C (predicted) YER177W	=	0.82
YER073W (predicted) YER177W	=	0.82
YER094C (known) YMR314W	=	2.0
YER095W (predicted) YMR190C	=	1.00
YER095W (predicted) YGL183C	=	1.00
YER099C (predicted) YER177W	=	0.82
YER101C (predicted) YER177W	=	0.66
YER102W (predicted) YER177W	=	0.82
YER103W (known) YFL039C	=	1.94
YER103W (predicted) YJR121W	=	0.99
YER103W (predicted) YER177W	=	1.62
YER103W (predicted) YPL106C	=	1.00
YER120W (predicted) YER177W	=	1.56
YER125W (known) YER125W	=	1.8599999999999999
YER125W (predicted) YPL125W	=	0.68
YER125W (predicted) YER177W	=	0.73
YER133W (known) YER177W	=	3.43
YER133W (known) YJR007W	=	3.0
YER133W (predicted) YMR022W	=	1.46
YER133W (predicted) YER133W	=	1.00
YER133W (predicted) YNL330C	=	1.00
YER133W (predicted) YMR139W	=	1.00
YER134C (predicted) YER134C	=	1.00
YER136W (known) YLR262C	=	4.0
YER165W (predicted) YER177W	=	0.82
YER170W (predicted) YLR027C	=	1.00
YER177W (predicted) YLR314C	=	2.46
YER177W (predicted) YPL028W	=	0.82
YER177W (predicted) YHR005C	=	3.58
YER177W (predicted) YMR205C	=	2.38
YER177W (predicted) YOR374W	=	0.76
YER177W (predicted) YNL037C	=	1.58
YER177W (predicted) YLR396C	=	0.77
YER177W (predicted) YFR004W	=	0.82
YER177W (predicted) YPL048W	=	0.82
YER177W (predicted) YNL275W	=	2.29
YER177W (predicted) YLR166C	=	0.82
YER177W (predicted) YIL142W	=	0.82
YER177W (predicted) YNL243W	=	0.82
YER177W (predicted) YLR174W	=	0.82
YER177W (predicted) YJL034W	=	0.82
YER177W (predicted) YNR001C	=	0.82
YER177W (predicted) YPL195W	=	0.82
YER177W (predicted) YGL137W	=	0.82
YER177W (predicted) YGL027C	=	0.82
YER177W (predicted) YOR133W	=	0.82
YER177W (predicted) YPL170W	=	0.82
YER177W (predicted) YMR142C	=	0.82
YER177W (predicted) YIR027C	=	3.09
YER177W (predicted) YIL034C	=	0.82
YER177W (predicted) YIL018W	=	0.82
YER177W (predicted) YPL088W	=	0.79
YER177W (predicted) YGL233W	=	0.71
YER177W (predicted) YNL127W	=	0.82
YER177W (predicted) YNL064C	=	1.58
YER177W (predicted) YOR212W	=	1.61
YER177W (predicted) YNL178W	=	0.82
YER177W (predicted) YOL062C	=	0.82
YER177W (predicted) YPR055W	=	0.82
YER177W (predicted) YPL203W	=	1.50
YER177W (predicted) YGL095C	=	0.82
YER177W (predicted) YJR121W	=	0.82
YER177W (predicted) YMR197C	=	0.60
YER177W (predicted) YOR204W	=	1.62
YER177W (predicted) YJR076C	=	2.24
YER177W (predicted) YPL119C	=	1.62
YER177W (predicted) YGR231C	=	0.82
YER177W (predicted) YOR332W	=	0.72
YER177W (predicted) YJR065C	=	0.82
YER177W (predicted) YML063W	=	0.82
YER177W (predicted) YKL007W	=	0.82
YER177W (predicted) YHR117W	=	0.82
YER177W (predicted) YPR036W	=	0.82
YER177W (predicted) YPR183W	=	0.82
YER177W (predicted) YJL002C	=	0.82
YER177W (predicted) YFL039C	=	0.82
YER177W (predicted) YOL027C	=	0.82
YER177W (predicted) YGL253W	=	0.73
YER177W (predicted) YHR129C	=	0.82
YER177W (predicted) YIL155C	=	0.82
YER177W (predicted) YLR259C	=	0.82
YER177W (predicted) YJL085W	=	0.82
YER177W (predicted) YGR241C	=	1.64
YER177W (predicted) YKL135C	=	1.64
YER177W (predicted) YHR028C	=	0.72
YER177W (predicted) YPR160W	=	0.80
YER177W (predicted) YKL081W	=	0.82
YER177W (predicted) YNL009W	=	0.82
YER177W (predicted) YPL147W	=	0.72
YER177W (predicted) YJL164C	=	1.53
YER177W (predicted) YOR136W	=	0.82
YER177W (predicted) YGL206C	=	0.82
YER177W (predicted) YLR447C	=	0.82
YER177W (predicted) YKL006W	=	0.82
YER177W (predicted) YJR045C	=	0.82
YER177W (predicted) YER178W	=	0.82
YER177W (predicted) YPR080W	=	1.63
YER177W (predicted) YPL131W	=	0.82
YER177W (predicted) YJL208C	=	0.82
YER177W (predicted) YER177W	=	6.86
YER177W (predicted) YHL001W	=	0.82
YER177W (predicted) YLR304C	=	0.82
YER177W (predicted) YGR009C	=	0.70
YER177W (predicted) YLR441C	=	0.82
YER177W (predicted) YPL240C	=	1.42
YER177W (predicted) YJL154C	=	0.82
YER177W (predicted) YLR340W	=	0.82
YER177W (predicted) YOR061W	=	0.80
YER177W (predicted) YKR001C	=	1.20
YER177W (predicted) YIL068C	=	0.82
YER177W (predicted) YPL204W	=	1.60
YER177W (predicted) YPL045W	=	0.82
YER177W (predicted) YLR369W	=	0.82
YER177W (predicted) YFR031C-A	=	0.82
YER177W (predicted) YJR145C	=	0.82
YER177W (predicted) YOR171C	=	0.52
YER177W (predicted) YOL081W	=	0.82
YER177W (predicted) YLR163C	=	0.68
YER177W (predicted) YHL011C	=	0.82
YER177W (predicted) YKL080W	=	0.82
YER177W (predicted) YMR170C	=	0.78
YER177W (predicted) YHR203C	=	0.82
YER177W (predicted) YGR132C	=	0.82
YER177W (predicted) YOR065W	=	0.82
YER177W (predicted) YLR206W	=	0.82
YER177W (predicted) YOR375C	=	0.82
YER177W (predicted) YOR356W	=	0.82
YER177W (predicted) YOR270C	=	0.82
YER177W (predicted) YJL111W	=	0.82
YER177W (predicted) YGL062W	=	0.82
YER177W (predicted) YMR186W	=	1.42
YER177W (predicted) YML057W	=	0.82
YER177W (predicted) YML073C	=	0.82
YER177W (predicted) YKL166C	=	1.55
YER177W (predicted) YJL053W	=	0.79
YER177W (predicted) YFL018C	=	0.82
YER177W (predicted) YMR207C	=	0.82
YER177W (predicted) YPR163C	=	0.8
