# Supplementary material for: Building and analyzing protein interactome networks by cross-species comparisons
Source: BMC Syst Biol. 2010 Mar 30;4:36. doi: 10.1186/1752-0509-4-36 (PMC2859380; doi:10.1186/1752-0509-4-36)
Supplement: Additional file 10 — Zip Cele. A zipped folder containing files formatted for use in Cytoscape listed in Supplemental Table 3. These files are for Caenorhabditis elegans proteins. [file 1752-0509-4-36-S10.ZIP › scer/scer_SpeciesNotation.eda]

scer_SpeciesNotation.eda		
Q0032 (known) YNL182C	=	scer_only
Q0050 (known) YER142C	=	scer_only
Q0080 (known) YHR047C	=	scer_only
Q0080 (known) YLR148W	=	scer_only
Q0080 (known) YLL024C	=	scer_only
Q0080 (known) YJR121W	=	scer_only
Q0080 (known) YBL099W	=	scer_only
Q0085 (known) YKL016C	=	scer_only
Q0085 (known) YDR377W	=	scer_only
Q0085 (known) YBL099W	=	scer_only
Q0085 (known) YML081C-A	=	scer_only
Q0085 (known) YJR121W	=	scer_only
Q0085 (known) YDR298C	=	scer_only
Q0085 (known) YPL078C	=	scer_only
Q0092 (known) YOR026W	=	scer_only
Q0105 (known) YBL045C	=	scer_only
Q0105 (known) Q0105	=	scer_only
Q0105 (known) YJL166W	=	scer_only
Q0105 (known) YEL024W	=	scer_only
Q0105 (known) YOR065W	=	HM
Q0105 (known) YDR529C	=	scer_only
Q0130 (known) YJR121W	=	scer_only
Q0130 (known) YBL099W	=	scer_only
Q0140 (known) YHL004W	=	scer_only
Q0250 (known) YER154W	=	scer_only
Q0250 (known) YBR037C	=	scer_only
Q0250 (known) YDR231C	=	scer_only
Q0250 (known) YBR024W	=	scer_only
Q0275 (known) YER154W	=	scer_only
R0010W (known) R0010W	=	scer_only
R0020C (known) YBR217W	=	scer_only
R0020C (known) YBL056W	=	scer_only
R0020C (known) YDR523C	=	scer_only
YAL001C (known) YPL007C	=	scer_only
YAL001C (known) YBR123C	=	scer_only
YAL001C (known) YOR110W	=	scer_only
YAL002W (known) YLR396C	=	scer_only
YAL002W (known) YAL005C	=	scer_only
YAL002W (known) YKL193C	=	scer_only
YAL002W (known) YDL229W	=	scer_only
YAL002W (known) YPL045W	=	scer_only
YAL002W (known) YHR047C	=	scer_only
YAL002W (known) YLL024C	=	scer_only
YAL002W (known) YMR231W	=	scer_only
YAL002W (known) YAL002W	=	scer_only
YAL002W (known) YLR148W	=	scer_only
YAL002W (known) YKR026C	=	scer_only
YAL003W (known) YHR047C	=	scer_only
YAL003W (known) YML064C	=	scer_only
YAL003W (known) YDR314C	=	scer_only
YAL003W (known) YPL048W	=	HD
YAL003W (known) YKL101W	=	scer_only
YAL003W (known) YJL072C	=	scer_only
YAL003W (known) YKL081W	=	HD
YAL003W (known) YLR153C	=	scer_only
YAL004W (known) YML109W	=	scer_only
YAL004W (known) YGL181W	=	scer_only
YAL005C (known) YPL207W	=	scer_only
YAL005C (known) YNL209W	=	scer_only
YAL005C (known) YHR187W	=	scer_only
YAL005C (known) YCR009C	=	scer_only
YAL005C (known) YGR192C	=	scer_only
YAL005C (known) YGR005C	=	scer_only
YAL005C (known) YKL209C	=	scer_only
YAL005C (known) YBR172C	=	scer_only
YAL005C (known) YDR217C	=	scer_only
YAL005C (known) YHR169W	=	scer_only
YAL005C (known) YCR004C	=	scer_only
YAL005C (known) YML007W	=	scer_only
YAL005C (known) YNL169C	=	scer_only
YAL005C (known) YPL178W	=	scer_only
YAL005C (known) YJL197W	=	scer_only
YAL005C (known) YCR036W	=	scer_only
YAL005C (known) YJL062W	=	scer_only
YAL005C (known) YLR287C	=	scer_only
YAL005C (known) YGL119W	=	scer_only
YAL005C (known) YGR214W	=	scer_only
YAL005C (known) YOR332W	=	scer_only
YAL005C (known) YLR176C	=	scer_only
YAL005C (known) YLR335W	=	scer_only
YAL005C (known) YKL150W	=	scer_only
YAL005C (known) YJL102W	=	scer_only
YAL005C (known) YPR055W	=	scer_only
YAL005C (known) YOR375C	=	scer_only
YAL005C (known) YDR303C	=	scer_only
YAL005C (known) YOR230W	=	scer_only
YAL005C (known) YJR052W	=	scer_only
YAL005C (known) YLL024C	=	scer_only
YAL005C (known) YDR047W	=	scer_only
YAL005C (known) YNL265C	=	scer_only
YAL005C (known) YPL003W	=	scer_only
YAL005C (known) YDL047W	=	scer_only
YAL005C (known) YKL112W	=	scer_only
YAL005C (known) YKR091W	=	scer_only
YAL005C (known) YDR190C	=	scer_only
YAL005C (known) YKL215C	=	scer_only
YAL005C (known) YER020W	=	scer_only
YAL005C (known) YMR027W	=	scer_only
YAL005C (known) YLR262C	=	scer_only
YAL005C (known) YLR069C	=	scer_only
YAL005C (known) YMR282C	=	scer_only
YAL005C (known) YPL190C	=	scer_only
YAL005C (known) YAR015W	=	scer_only
YAL005C (known) YGL128C	=	scer_only
YAL005C (known) YDR490C	=	scer_only
YAL005C (known) YKR082W	=	scer_only
YAL005C (known) YJR043C	=	scer_only
YAL005C (known) YDR399W	=	scer_only
YAL005C (known) YJL130C	=	scer_only
YAL005C (known) YBR086C	=	scer_only
YAL005C (known) YNL233W	=	scer_only
YAL005C (known) YKL164C	=	scer_only
YAL005C (known) YOL016C	=	scer_only
YAL005C (known) YJL061W	=	scer_only
YAL005C (known) YGL066W	=	scer_only
YAL005C (known) YFR037C	=	scer_only
YAL005C (known) YOR171C	=	scer_only
YAL005C (known) YDL166C	=	scer_only
YAL005C (known) YOL051W	=	scer_only
YAL005C (known) YPR175W	=	scer_only
YAL005C (known) YKR029C	=	scer_only
YAL005C (known) YER006W	=	scer_only
YAL005C (known) YGR136W	=	scer_only
YAL005C (known) YHR146W	=	scer_only
YAL005C (known) YGR028W	=	scer_only
YAL005C (known) YCR057C	=	scer_only
YAL005C (known) YML059C	=	scer_only
YAL005C (known) YOR218C	=	scer_only
YAL005C (known) YBR290W	=	scer_only
YAL005C (known) YNL124W	=	scer_only
YAL005C (known) YBR101C	=	H
YAL005C (known) YGR163W	=	scer_only
YAL005C (known) YGR104C	=	scer_only
YAL005C (known) YER120W	=	scer_only
YAL005C (known) YFR013W	=	scer_only
YAL005C (known) YCR046C	=	scer_only
YAL005C (known) YDL025C	=	scer_only
YAL005C (known) YGL048C	=	scer_only
YAL005C (known) YDL061C	=	scer_only
YAL005C (known) YFR053C	=	scer_only
YAL005C (known) YNR011C	=	scer_only
YAL005C (known) YML056C	=	scer_only
YAL005C (known) YOR136W	=	scer_only
YAL005C (known) YDR068W	=	scer_only
YAL005C (known) YGR294W	=	scer_only
YAL005C (known) YDR170C	=	scer_only
YAL005C (known) YOR341W	=	scer_only
YAL005C (known) YDR192C	=	scer_only
YAL005C (known) YER148W	=	scer_only
YAL005C (known) YDR122W	=	scer_only
YAL005C (known) YPL249C-A	=	scer_only
YAL005C (known) YBL103C	=	scer_only
YAL005C (known) YKL095W	=	scer_only
YAL005C (known) YML106W	=	scer_only
YAL005C (known) YAL016W	=	scer_only
YAL005C (known) YGR016W	=	scer_only
YAL005C (known) YLR090W	=	scer_only
YAL005C (known) YLL007C	=	scer_only
YAL005C (known) YGR210C	=	scer_only
YAL005C (known) YDR347W	=	scer_only
YAL005C (known) YDL197C	=	scer_only
YAL005C (known) YIL159W	=	scer_only
YAL005C (known) YGR123C	=	scer_only
YAL005C (known) YBR003W	=	scer_only
YAL005C (known) YOR243C	=	scer_only
YAL005C (known) YDL018C	=	scer_only
YAL005C (known) YNL025C	=	scer_only
YAL005C (known) YGL137W	=	scer_only
YAL005C (known) YBL032W	=	scer_only
YAL005C (known) YNL007C	=	H
YAL005C (known) YPL016W	=	scer_only
YAL005C (known) YBR155W	=	scer_only
YAL005C (known) YDR443C	=	scer_only
YAL005C (known) YKL035W	=	scer_only
YAL005C (known) YEL011W	=	scer_only
YAL005C (known) YAL043C	=	scer_only
YAL005C (known) YGL011C	=	scer_only
YAL005C (known) YDR168W	=	scer_only
YAL005C (known) YPL141C	=	scer_only
YAL005C (known) YDR001C	=	scer_only
YAL005C (known) YGR128C	=	scer_only
YAL005C (known) YDL090C	=	scer_only
YAL005C (known) YPL106C	=	M
YAL005C (known) YNL193W	=	scer_only
YAL005C (known) YHR080C	=	scer_only
YAL005C (known) YER091C	=	scer_only
YAL005C (known) YJL006C	=	scer_only
YAL005C (known) YHR202W	=	scer_only
YAL005C (known) YFL013C	=	scer_only
YAL005C (known) YNR029C	=	scer_only
YAL005C (known) YJL124C	=	scer_only
YAL005C (known) YPL169C	=	scer_only
YAL005C (known) YIL016W	=	scer_only
YAL005C (known) YOR076C	=	scer_only
YAL005C (known) YDR388W	=	scer_only
YAL005C (known) YBR130C	=	scer_only
YAL005C (known) YPL083C	=	scer_only
YAL005C (known) YFL017W-A	=	scer_only
YAL005C (known) YOR250C	=	scer_only
YAL005C (known) YBL035C	=	scer_only
YAL005C (known) YOR275C	=	scer_only
YAL005C (known) YPR178W	=	scer_only
YAL005C (known) YDR214W	=	scer_only
YAL005C (known) YKL182W	=	scer_only
YAL005C (known) YDL080C	=	scer_only
YAL005C (known) YOR377W	=	scer_only
YAL005C (known) YMR192W	=	scer_only
YAL005C (known) YMR104C	=	scer_only
YAL005C (known) YOR057W	=	scer_only
YAL005C (known) YJR137C	=	scer_only
YAL005C (known) YDR457W	=	scer_only
YAL005C (known) YGR204W	=	scer_only
YAL005C (known) YOR231W	=	scer_only
YAL005C (known) YDR320C	=	scer_only
YAL005C (known) YNL173C	=	scer_only
YAL005C (known) YOR098C	=	scer_only
YAL005C (known) YDR390C	=	scer_only
YAL005C (known) YGL040C	=	scer_only
YAL005C (known) YAL007C	=	scer_only
YAL005C (known) YHR161C	=	scer_only
YAL005C (known) YER055C	=	scer_only
YAL005C (known) YBR030W	=	scer_only
YAL005C (known) YIL109C	=	scer_only
YAL005C (known) YMR061W	=	scer_only
YAL005C (known) YDR243C	=	scer_only
YAL005C (known) YOL135C	=	scer_only
YAL005C (known) YGL044C	=	scer_only
YAL005C (known) YKL139W	=	scer_only
YAL005C (known) YJR138W	=	scer_only
YAL005C (known) YGR179C	=	scer_only
YAL005C (known) YPL204W	=	scer_only
YAL005C (known) YPL020C	=	scer_only
YAL005C (known) YDR346C	=	scer_only
YAL005C (known) YDL148C	=	scer_only
YAL005C (known) YLR436C	=	scer_only
YAL005C (known) YNR031C	=	scer_only
YAL005C (known) YGR167W	=	scer_only
YAL005C (known) YOR299W	=	scer_only
YAL005C (known) YNL262W	=	scer_only
YAL005C (known) YJR148W	=	scer_only
YAL005C (known) YPL048W	=	scer_only
YAL005C (known) YGR165W	=	scer_only
YAL005C (known) YKR014C	=	scer_only
YAL005C (known) YOR386W	=	scer_only
YAL005C (known) YOR033C	=	scer_only
YAL005C (known) YLR277C	=	scer_only
YAL005C (known) YOL090W	=	scer_only
YAL005C (known) YDR258C	=	scer_only
YAL005C (known) YAL019W	=	scer_only
YAL005C (known) YMR229C	=	scer_only
YAL005C (known) YHR042W	=	scer_only
YAL005C (known) YGR061C	=	scer_only
YAL005C (known) YDR027C	=	scer_only
YAL005C (known) YNL001W	=	scer_only
YAL005C (known) YGR233C	=	scer_only
YAL005C (known) YDR135C	=	scer_only
YAL005C (known) YPL050C	=	scer_only
YAL005C (known) YBR121C	=	scer_only
YAL005C (known) YBR117C	=	scer_only
YAL005C (known) YGL035C	=	scer_only
YAL005C (known) YNR050C	=	scer_only
YAL005C (known) YHR121W	=	scer_only
YAL005C (known) YPR002W	=	scer_only
YAL005C (known) YDL005C	=	scer_only
YAL005C (known) YNL242W	=	scer_only
YAL005C (known) YER023W	=	scer_only
YAL005C (known) YHR064C	=	scer_only
YAL005C (known) YNL272C	=	scer_only
YAL005C (known) YKL145W	=	scer_only
YAL005C (known) YNL186W	=	scer_only
YAL005C (known) YOR347C	=	scer_only
YAL005C (known) YLR177W	=	scer_only
YAL005C (known) YKL154W	=	scer_only
YAL005C (known) YOR164C	=	scer_only
YAL005C (known) YPR105C	=	scer_only
YAL005C (known) YOR074C	=	scer_only
YAL005C (known) YMR091C	=	scer_only
YAL005C (known) YGL151W	=	scer_only
YAL005C (known) YLR430W	=	scer_only
YAL005C (known) YER141W	=	scer_only
YAL005C (known) YDL122W	=	scer_only
YAL005C (known) YOR007C	=	scer_only
YAL005C (known) YLR216C	=	scer_only
YAL005C (known) YOR027W	=	scer_only
YAL005C (known) YLR321C	=	scer_only
YAL005C (known) YPL240C	=	scer_only
YAL005C (known) YGL237C	=	scer_only
YAL005C (known) YOR270C	=	scer_only
YAL005C (known) YNR007C	=	scer_only
YAL005C (known) YHR086W	=	scer_only
YAL005C (known) YDR483W	=	scer_only
YAL005C (known) YNL121C	=	scer_only
YAL005C (known) YDR301W	=	scer_only
YAL005C (known) YPR029C	=	scer_only
YAL005C (known) YPR010C	=	scer_only
YAL005C (known) YHR108W	=	scer_only
YAL005C (known) YOL012C	=	scer_only
YAL005C (known) YDR216W	=	scer_only
YAL005C (known) YJR032W	=	scer_only
YAL005C (known) YLR396C	=	scer_only
YAL005C (known) YDR449C	=	scer_only
YAL005C (known) YHR069C	=	scer_only
YAL005C (known) YGR229C	=	scer_only
YAL005C (known) YDR261C	=	scer_only
YAL005C (known) YNL280C	=	scer_only
YAL005C (known) YOR274W	=	scer_only
YAL005C (known) YML016C	=	scer_only
YAL005C (known) YDL190C	=	scer_only
YAL005C (known) YMR014W	=	scer_only
YAL005C (known) YCR012W	=	scer_only
YAL005C (known) YCR095C	=	scer_only
YAL005C (known) YML074C	=	scer_only
YAL005C (known) YBR021W	=	scer_only
YAL005C (known) YDR516C	=	scer_only
YAL005C (known) YDR481C	=	scer_only
YAL005C (known) YJL041W	=	scer_only
YAL005C (known) YGR180C	=	scer_only
YAL005C (known) YOL013C	=	scer_only
YAL005C (known) YIL055C	=	scer_only
YAL005C (known) YIL112W	=	scer_only
YAL005C (known) YDR358W	=	scer_only
YAL005C (known) YER107C	=	D
YAL005C (known) YDR021W	=	scer_only
YAL005C (known) YDR172W	=	scer_only
YAL005C (known) YHR183W	=	scer_only
YAL005C (known) YPR089W	=	scer_only
YAL005C (known) YER134C	=	scer_only
YAL005C (known) YMR128W	=	scer_only
YAL005C (known) YML012W	=	scer_only
YAL005C (known) YHR029C	=	scer_only
YAL005C (known) YML103C	=	scer_only
YAL005C (known) YBR152W	=	scer_only
YAL005C (known) YLR257W	=	scer_only
YAL005C (known) YER086W	=	scer_only
YAL005C (known) YDR127W	=	scer_only
YAL005C (known) YMR049C	=	scer_only
YAL005C (known) YNL137C	=	scer_only
YAL005C (known) YER151C	=	scer_only
YAL005C (known) YLL036C	=	scer_only
YAL005C (known) YLR310C	=	scer_only
YAL005C (known) YDL203C	=	scer_only
YAL005C (known) YGL171W	=	scer_only
YAL005C (known) YOR009W	=	scer_only
YAL005C (known) YBR058C	=	scer_only
YAL005C (known) YGL203C	=	scer_only
YAL005C (known) YIL103W	=	scer_only
YAL005C (known) YMR213W	=	scer_only
YAL005C (known) YLR398C	=	scer_only
YAL005C (known) YOR078W	=	scer_only
YAL005C (known) YJR110W	=	scer_only
YAL005C (known) YOR151C	=	scer_only
YAL005C (known) YLR438W	=	scer_only
YAL005C (known) YIL021W	=	scer_only
YAL005C (known) YCL014W	=	scer_only
YAL005C (known) YPR033C	=	scer_only
YAL005C (known) YJL171C	=	scer_only
YAL005C (known) YPR149W	=	scer_only
YAL005C (known) YBL047C	=	scer_only
YAL005C (known) YGL131C	=	scer_only
YAL005C (known) YCR043C	=	scer_only
YAL005C (known) YGL086W	=	scer_only
YAL005C (known) YDR108W	=	scer_only
YAL005C (known) YIL070C	=	scer_only
YAL005C (known) YHR193C	=	scer_only
YAL005C (known) YOR352W	=	scer_only
YAL005C (known) YER111C	=	scer_only
YAL005C (known) YGR030C	=	scer_only
YAL005C (known) YDR233C	=	scer_only
YAL005C (known) YMR205C	=	scer_only
YAL005C (known) YOR117W	=	scer_only
YAL005C (known) YOR216C	=	scer_only
YAL005C (known) YFL024C	=	scer_only
YAL005C (known) YMR240C	=	scer_only
YAL005C (known) YML109W	=	scer_only
YAL005C (known) YAR002W	=	scer_only
YAL005C (known) YLR347C	=	scer_only
YAL005C (known) YBR105C	=	scer_only
YAL005C (known) YMR075W	=	scer_only
YAL005C (known) YOR160W	=	scer_only
YAL005C (known) YDL229W	=	scer_only
YAL005C (known) YHR181W	=	scer_only
YAL005C (known) YLR440C	=	scer_only
YAL005C (known) YKL025C	=	scer_only
YAL005C (known) YIL161W	=	scer_only
YAL005C (known) YJL141C	=	scer_only
YAL005C (known) YHR027C	=	C
YAL005C (known) YLR354C	=	scer_only
YAL005C (known) YLR418C	=	scer_only
YAL005C (known) YLR357W	=	scer_only
YAL005C (known) YGL191W	=	scer_only
YAL005C (known) YKL157W	=	scer_only
YAL005C (known) YNR053C	=	scer_only
YAL005C (known) YPL254W	=	scer_only
YAL005C (known) YGL124C	=	scer_only
YAL005C (known) YNL281W	=	scer_only
YAL005C (known) YKL126W	=	scer_only
YAL005C (known) YHR176W	=	scer_only
YAL005C (known) YBR238C	=	scer_only
YAL005C (known) YNL088W	=	scer_only
YAL005C (known) YKL014C	=	scer_only
YAL005C (known) YJL026W	=	scer_only
YAL005C (known) YNL064C	=	scer_only
YAL005C (known) YOR061W	=	scer_only
YAL005C (known) YPL026C	=	scer_only
YAL005C (known) YNL077W	=	scer_only
YAL005C (known) YPR086W	=	scer_only
YAL005C (known) YKL129C	=	scer_only
YAL005C (known) YPL226W	=	scer_only
YAL005C (known) YKR068C	=	scer_only
YAL005C (known) YHR077C	=	scer_only
YAL005C (known) YMR186W	=	scer_only
YAL005C (known) YKL125W	=	D
YAL005C (known) YNL224C	=	scer_only
YAL007C (known) YDR101C	=	scer_only
YAL007C (known) YJL117W	=	scer_only
YAL007C (known) YBR127C	=	scer_only
YAL007C (known) YNL130C	=	scer_only
YAL007C (known) YML024W	=	scer_only
YAL007C (known) YPL131W	=	scer_only
YAL007C (known) YAR002C-A	=	scer_only
YAL007C (known) YML012W	=	scer_only
YAL007C (known) YAL007C	=	scer_only
YAL007C (known) YBR183W	=	scer_only
YAL007C (known) YHR083W	=	scer_only
YAL007C (known) YEL063C	=	scer_only
YAL007C (known) YDR087C	=	scer_only
YAL007C (known) YLR342W	=	scer_only
YAL007C (known) YHR110W	=	scer_only
YAL007C (known) YHR140W	=	scer_only
YAL007C (known) YDL229W	=	scer_only
YAL007C (known) YPL211W	=	scer_only
YAL007C (known) YPR201W	=	scer_only
YAL007C (known) YPL264C	=	scer_only
YAL007C (known) YPL076W	=	scer_only
YAL007C (known) YDL054C	=	scer_only
YAL007C (known) YDR127W	=	scer_only
YAL007C (known) YGL200C	=	scer_only
YAL007C (known) YER110C	=	scer_only
YAL007C (known) YEL002C	=	scer_only
YAL007C (known) YCL025C	=	scer_only
YAL007C (known) YMR290C	=	scer_only
YAL007C (known) YHR026W	=	scer_only
YAL007C (known) YDR012W	=	scer_only
YAL007C (known) YGR060W	=	scer_only
YAL007C (known) YGR085C	=	scer_only
YAL007C (known) YBR036C	=	scer_only
YAL008W (known) YMR022W	=	scer_only
YAL009W (known) YDR012W	=	scer_only
YAL009W (known) YLR448W	=	scer_only
YAL009W (known) YDR211W	=	scer_only
YAL009W (known) YGL076C	=	scer_only
YAL009W (known) YDL040C	=	scer_only
YAL009W (known) YJL176C	=	scer_only
YAL009W (known) YPL106C	=	scer_only
YAL009W (known) YML024W	=	scer_only
YAL009W (known) YHR004C	=	scer_only
YAL009W (known) YER165W	=	scer_only
YAL009W (known) YBR127C	=	scer_only
YAL009W (known) YLR342W	=	scer_only
YAL009W (known) YDL229W	=	scer_only
YAL009W (known) YLL024C	=	scer_only
YAL009W (known) YBR031W	=	scer_only
YAL010C (known) YDR190C	=	scer_only
YAL010C (known) YMR203W	=	scer_only
YAL010C (known) YFL048C	=	scer_only
YAL010C (known) YBR127C	=	scer_only
YAL010C (known) YAL010C	=	scer_only
YAL010C (known) YLL024C	=	scer_only
YAL010C (known) YJL066C	=	scer_only
YAL010C (known) YDL055C	=	scer_only
YAL010C (known) YPL235W	=	scer_only
YAL011W (known) YJL081C	=	scer_only
YAL011W (known) YDR485C	=	scer_only
YAL011W (known) YOR269W	=	scer_only
YAL011W (known) YPL235W	=	scer_only
YAL011W (known) YFL039C	=	scer_only
YAL011W (known) YDL181W	=	scer_only
YAL011W (known) YIR018W	=	scer_only
YAL011W (known) YNL107W	=	scer_only
YAL011W (known) YBR231C	=	scer_only
YAL011W (known) YER081W	=	scer_only
YAL011W (known) YOR127W	=	scer_only
YAL011W (known) YHR158C	=	scer_only
YAL011W (known) YDR190C	=	scer_only
YAL011W (known) YGR002C	=	scer_only
YAL011W (known) YML041C	=	scer_only
YAL011W (known) YMR022W	=	scer_only
YAL011W (known) YOL012C	=	scer_only
YAL011W (known) YDR334W	=	scer_only
YAL011W (known) YLR085C	=	scer_only
YAL012W (known) YJR091C	=	scer_only
YAL012W (known) YAL012W	=	H
YAL012W (known) YLL024C	=	scer_only
YAL012W (known) YBR055C	=	scer_only
YAL012W (known) YMR300C	=	scer_only
YAL012W (known) YMR101C	=	scer_only
YAL012W (known) YPL149W	=	scer_only
YAL012W (known) YHR152W	=	scer_only
YAL012W (known) YMR235C	=	scer_only
YAL012W (known) YPL106C	=	scer_only
YAL013W (known) YOL004W	=	scer_only
YAL013W (known) YGL061C	=	scer_only
YAL013W (known) YFL039C	=	scer_only
YAL013W (known) YOL077C	=	scer_only
YAL013W (known) YMR072W	=	scer_only
YAL013W (known) YPL139C	=	scer_only
YAL013W (known) YNL330C	=	scer_only
YAL013W (known) YMR263W	=	scer_only
YAL013W (known) YIL084C	=	scer_only
YAL014C (known) YOR036W	=	scer_only
YAL014C (known) YMR197C	=	scer_only
YAL014C (known) YAL030W	=	scer_only
YAL014C (known) YDR264C	=	scer_only
YAL014C (known) YER133W	=	scer_only
YAL014C (known) YIL034C	=	scer_only
YAL014C (known) YDR437W	=	scer_only
YAL015C (known) YEL060C	=	scer_only
YAL015C (known) YNL037C	=	scer_only
YAL015C (known) YDL029W	=	scer_only
YAL015C (known) YMR058W	=	scer_only
YAL015C (known) YMR146C	=	scer_only
YAL015C (known) YEL030W	=	scer_only
YAL015C (known) YPR110C	=	scer_only
YAL015C (known) YDL059C	=	scer_only
YAL015C (known) YMR012W	=	scer_only
YAL015C (known) YDR214W	=	scer_only
YAL015C (known) YJR068W	=	scer_only
YAL016W (known) YHR158C	=	scer_only
YAL016W (known) YGL190C	=	M
YAL016W (known) YJL177W	=	scer_only
YAL016W (known) YMR142C	=	scer_only
YAL016W (known) YOR014W	=	HD
YAL016W (known) YOR349W	=	scer_only
YAL016W (known) YOR096W	=	scer_only
YAL016W (known) YAL024C	=	scer_only
YAL016W (known) YOL113W	=	scer_only
YAL016W (known) YML063W	=	scer_only
YAL016W (known) YBL104C	=	scer_only
YAL016W (known) YPL152W	=	scer_only
YAL016W (known) YAL016W	=	scer_only
YAL016W (known) YGR161C	=	scer_only
YAL016W (known) YBR031W	=	scer_only
YAL016W (known) YMR273C	=	scer_only
YAL016W (known) YPL198W	=	scer_only
YAL016W (known) YHR135C	=	scer_only
YAL016W (known) YDR482C	=	scer_only
YAL016W (known) YGR281W	=	scer_only
YAL016W (known) YLL045C	=	scer_only
YAL016W (known) YDL134C	=	HM
YAL016W (known) YNL178W	=	scer_only
YAL016W (known) YDL188C	=	HM
YAL016W (known) YKL059C	=	scer_only
YAL016W (known) YML024W	=	scer_only
YAL016W (known) YPL106C	=	scer_only
YAL016W (known) YDR012W	=	scer_only
YAL016W (known) YLR340W	=	scer_only
YAL016W (known) YNL127W	=	scer_only
YAL016W (known) YHR082C	=	scer_only
YAL016W (known) YML109W	=	scer_only
YAL016W (known) YJR138W	=	scer_only
YAL017W (known) YDR044W	=	scer_only
YAL017W (known) YDR190C	=	scer_only
YAL017W (known) YCL027W	=	scer_only
YAL017W (known) YOL045W	=	scer_only
YAL017W (known) YER177W	=	scer_only
YAL017W (known) YDR176W	=	scer_only
YAL017W (known) YAL017W	=	scer_only
YAL017W (known) YFR024C-A	=	scer_only
YAL017W (known) YGL112C	=	scer_only
YAL017W (known) YDR388W	=	scer_only
YAL017W (known) YDR448W	=	scer_only
YAL017W (known) YDR099W	=	scer_only
YAL017W (known) YMR227C	=	scer_only
YAL017W (known) YPR160W	=	scer_only
YAL018C (known) YHR026W	=	scer_only
YAL018C (known) YLR264W	=	scer_only
YAL018C (known) YBR036C	=	scer_only
YAL018C (known) YCL025C	=	scer_only
YAL018C (known) YLR034C	=	scer_only
YAL018C (known) YBR290W	=	scer_only
YAL018C (known) YDR331W	=	scer_only
YAL018C (known) YLL028W	=	scer_only
YAL019W (known) YBR160W	=	scer_only
YAL019W (known) YIL075C	=	scer_only
YAL019W (known) YJL124C	=	scer_only
YAL019W (known) YLL024C	=	scer_only
YAL019W (known) YAL019W	=	scer_only
YAL019W (known) YBL088C	=	scer_only
YAL019W (known) YBR031W	=	scer_only
YAL019W (known) YDL229W	=	scer_only
YAL019W (known) YJL130C	=	scer_only
YAL019W (known) YOL045W	=	scer_only
YAL019W (known) YBR084W	=	scer_only
YAL019W (known) YPL198W	=	scer_only
YAL021C (known) YER133W	=	scer_only
YAL021C (known) YGR086C	=	scer_only
YAL021C (known) YLR340W	=	scer_only
YAL021C (known) YDR064W	=	scer_only
YAL021C (known) YBR031W	=	scer_only
YAL021C (known) YNL288W	=	scer_only
YAL021C (known) YPR072W	=	scer_only
YAL021C (known) YOR027W	=	scer_only
YAL021C (known) YLL024C	=	scer_only
YAL021C (known) YCL028W	=	scer_only
YAL021C (known) YKR036C	=	scer_only
YAL021C (known) YLR432W	=	scer_only
YAL021C (known) YER068W	=	scer_only
YAL021C (known) YLR075W	=	scer_only
YAL021C (known) YGR134W	=	scer_only
YAL021C (known) YDL229W	=	scer_only
YAL021C (known) YFL028C	=	scer_only
YAL021C (known) YGL195W	=	scer_only
YAL021C (known) YER165W	=	scer_only
YAL021C (known) YBR127C	=	scer_only
YAL021C (known) YGR184C	=	scer_only
YAL021C (known) YGR155W	=	scer_only
YAL021C (known) YDR188W	=	scer_only
YAL021C (known) YNL025C	=	scer_only
YAL021C (known) YNR052C	=	scer_only
YAL021C (known) YGL178W	=	scer_only
YAL021C (known) YAL021C	=	scer_only
YAL021C (known) YCR093W	=	scer_only
YAL021C (known) YPL042C	=	scer_only
YAL021C (known) YGR092W	=	scer_only
YAL021C (known) YDL149W	=	scer_only
YAL021C (known) YDL165W	=	scer_only
YAL021C (known) YDR443C	=	scer_only
YAL021C (known) YDR190C	=	scer_only
YAL021C (known) YMR142C	=	scer_only
YAL022C (known) YGL132W	=	scer_only
YAL022C (known) YPL240C	=	scer_only
YAL022C (known) YJR117W	=	scer_only
YAL022C (known) YBR159W	=	scer_only
YAL022C (known) YDR497C	=	scer_only
YAL022C (known) YHR140W	=	scer_only
YAL023C (known) YDL093W	=	scer_only
YAL023C (known) YAL023C	=	scer_only
YAL023C (known) YAR027W	=	scer_only
YAL023C (known) YDL095W	=	scer_only
YAL024C (known) YBR160W	=	scer_only
YAL024C (known) YKR001C	=	scer_only
YAL024C (known) YDR300C	=	scer_only
YAL024C (known) YAL024C	=	scer_only
YAL024C (known) YER109C	=	scer_only
YAL024C (known) YER177W	=	scer_only
YAL024C (known) YOL056W	=	scer_only
YAL024C (known) YMR300C	=	scer_only
YAL024C (known) YDR348C	=	scer_only
YAL024C (known) YIL033C	=	scer_only
YAL024C (known) YDR050C	=	scer_only
YAL024C (known) YLR058C	=	scer_only
YAL024C (known) YGR234W	=	scer_only
YAL024C (known) YER155C	=	scer_only
YAL024C (known) YGL148W	=	scer_only
YAL024C (known) YCL017C	=	scer_only
YAL024C (known) YMR217W	=	scer_only
YAL024C (known) YFL018C	=	scer_only
YAL024C (known) YGR254W	=	scer_only
YAL024C (known) YOR014W	=	scer_only
YAL024C (known) YNL015W	=	scer_only
YAL024C (known) YLR084C	=	scer_only
YAL024C (known) YHR158C	=	scer_only
YAL024C (known) YDL061C	=	scer_only
YAL024C (known) YNL014W	=	scer_only
YAL024C (known) YLR259C	=	scer_only
YAL024C (known) YJR123W	=	scer_only
YAL024C (known) YHL021C	=	scer_only
YAL024C (known) YIL109C	=	scer_only
YAL024C (known) YDR232W	=	scer_only
YAL024C (known) YEL046C	=	scer_only
YAL024C (known) YGL037C	=	scer_only
YAL024C (known) YDL171C	=	scer_only
YAL024C (known) YCR012W	=	scer_only
YAL024C (known) YDR516C	=	scer_only
YAL024C (known) YLR388W	=	scer_only
YAL024C (known) YGR124W	=	scer_only
YAL024C (known) YNL085W	=	scer_only
YAL024C (known) YIR009W	=	scer_only
YAL024C (known) YML109W	=	scer_only
YAL024C (known) YMR116C	=	scer_only
YAL024C (known) YJR104C	=	scer_only
YAL024C (known) YCL009C	=	scer_only
YAL024C (known) YIL046W	=	scer_only
YAL024C (known) YLR438W	=	scer_only
YAL024C (known) YHR174W	=	scer_only
YAL024C (known) YMR250W	=	scer_only
YAL024C (known) YGL049C	=	scer_only
YAL024C (known) YCL040W	=	scer_only
YAL024C (known) YLR044C	=	scer_only
YAL024C (known) YPR181C	=	scer_only
YAL024C (known) YOL143C	=	scer_only
YAL025C (known) YGR103W	=	scer_only
YAL025C (known) YOR005C	=	scer_only
YAL025C (known) YJR044C	=	scer_only
YAL025C (known) YHR066W	=	scer_only
YAL026C (known) YBR196C	=	scer_only
YAL026C (known) YDR170C	=	scer_only
YAL026C (known) YNL271C	=	scer_only
YAL026C (known) YNR050C	=	scer_only
YAL026C (known) YKL119C	=	scer_only
YAL026C (known) YML029W	=	scer_only
YAL026C (known) YLR088W	=	scer_only
YAL026C (known) YGR281W	=	scer_only
YAL026C (known) YDL192W	=	scer_only
YAL026C (known) YLR044C	=	scer_only
YAL026C (known) YJL012C	=	scer_only
YAL026C (known) YEL013W	=	scer_only
YAL026C (known) YDR381W	=	scer_only
YAL026C (known) YOR153W	=	scer_only
YAL026C (known) YPL146C	=	scer_only
YAL026C (known) YAL053W	=	scer_only
YAL026C (known) YML072C	=	scer_only
YAL026C (known) YHR039C-A	=	scer_only
YAL026C (known) YDR516C	=	scer_only
YAL026C (known) YBR127C	=	scer_only
YAL026C (known) YGR020C	=	scer_only
YAL026C (known) YNL323W	=	scer_only
YAL026C (known) YOR270C	=	scer_only
YAL026C (known) YCR094W	=	scer_only
YAL026C (known) YLR447C	=	scer_only
YAL026C (known) YDL213C	=	scer_only
YAL027W (known) YDR064W	=	scer_only
YAL027W (known) YPL022W	=	scer_only
YAL027W (known) YCL024W	=	scer_only
YAL027W (known) YDL229W	=	scer_only
YAL027W (known) YKL182W	=	scer_only
YAL027W (known) YPL131W	=	scer_only
YAL027W (known) YDR174W	=	scer_only
YAL027W (known) YLR044C	=	scer_only
YAL027W (known) YDR381W	=	scer_only
YAL027W (known) YGL173C	=	scer_only
YAL027W (known) YDR012W	=	scer_only
YAL027W (known) YLR432W	=	scer_only
YAL027W (known) YBR196C	=	scer_only
YAL027W (known) YLL024C	=	scer_only
YAL027W (known) YOL086C	=	scer_only
YAL027W (known) YMR229C	=	scer_only
YAL027W (known) YDR507C	=	scer_only
YAL027W (known) YLR340W	=	scer_only
YAL027W (known) YML095C	=	scer_only
YAL027W (known) YCL011C	=	scer_only
YAL028W (known) YJR013W	=	scer_only
YAL028W (known) YLR233C	=	scer_only
YAL028W (known) YOR324C	=	scer_only
YAL028W (known) YBR160W	=	scer_only
YAL028W (known) YBL050W	=	scer_only
YAL028W (known) YOL034W	=	scer_only
YAL028W (known) YDL239C	=	scer_only
YAL029C (known) YAL029C	=	scer_only
YAL029C (known) YDL229W	=	scer_only
YAL029C (known) YLR196W	=	scer_only
YAL029C (known) YLR249W	=	scer_only
YAL029C (known) YHR216W	=	scer_only
YAL029C (known) YML085C	=	scer_only
YAL029C (known) YMR142C	=	scer_only
YAL029C (known) YLR340W	=	scer_only
YAL029C (known) YHR023W	=	scer_only
YAL029C (known) YBR109C	=	scer_only
YAL029C (known) YGL076C	=	scer_only
YAL029C (known) YDL055C	=	scer_only
YAL029C (known) YPL106C	=	scer_only
YAL029C (known) YOL086C	=	scer_only
YAL029C (known) YMR309C	=	scer_only
YAL029C (known) YGL106W	=	scer_only
YAL029C (known) YPL131W	=	scer_only
YAL029C (known) YMR186W	=	scer_only
YAL029C (known) YFL039C	=	scer_only
YAL029C (known) YMR229C	=	scer_only
YAL029C (known) YDR101C	=	scer_only
YAL029C (known) YKL130C	=	scer_only
YAL029C (known) YDR064W	=	scer_only
YAL029C (known) YML056C	=	scer_only
YAL029C (known) YGL195W	=	scer_only
YAL029C (known) YOR181W	=	scer_only
YAL029C (known) YLR274W	=	scer_only
YAL029C (known) YBR130C	=	scer_only
YAL029C (known) YMR139W	=	scer_only
YAL029C (known) YER110C	=	scer_only
YAL029C (known) YBR081C	=	scer_only
YAL030W (known) YGR009C	=	HDM
YAL030W (known) YDR468C	=	scer_only
YAL031C (known) YER133W	=	scer_only
YAL031C (known) YCL027W	=	scer_only
YAL031C (known) YBR160W	=	scer_only
YAL032C (known) YJL149W	=	scer_only
YAL032C (known) YNL243W	=	scer_only
YAL032C (known) YLR345W	=	scer_only
YAL032C (known) YOR156C	=	scer_only
YAL032C (known) YNR059W	=	scer_only
YAL032C (known) YIL068C	=	scer_only
YAL032C (known) YLR024C	=	scer_only
YAL032C (known) YOR353C	=	scer_only
YAL032C (known) YNL078W	=	scer_only
YAL032C (known) YGR071C	=	scer_only
YAL032C (known) YML049C	=	scer_only
YAL032C (known) YPR189W	=	scer_only
YAL032C (known) YDL116W	=	scer_only
YAL032C (known) YJL103C	=	scer_only
YAL032C (known) YDR176W	=	scer_only
YAL032C (known) YER032W	=	scer_only
YAL032C (known) YGR061C	=	scer_only
YAL032C (known) YMR213W	=	scer_only
YAL032C (known) YER013W	=	scer_only
YAL032C (known) YBL084C	=	scer_only
YAL032C (known) YPL151C	=	scer_only
YAL032C (known) YBR017C	=	scer_only
YAL032C (known) YGR198W	=	scer_only
YAL032C (known) YDR364C	=	scer_only
YAL032C (known) YLR386W	=	scer_only
YAL032C (known) YLR187W	=	scer_only
YAL032C (known) YGL026C	=	scer_only
YAL032C (known) YBL105C	=	scer_only
YAL032C (known) YHR161C	=	scer_only
YAL032C (known) YPR023C	=	scer_only
YAL032C (known) YKL173W	=	scer_only
YAL032C (known) YMR288W	=	scer_only
YAL032C (known) YBL074C	=	scer_only
YAL032C (known) YBR114W	=	scer_only
YAL032C (known) YGR270W	=	scer_only
YAL032C (known) YNL246W	=	scer_only
YAL032C (known) YDR141C	=	scer_only
YAL032C (known) YDL001W	=	scer_only
YAL032C (known) YLR424W	=	scer_only
YAL032C (known) YJR005W	=	scer_only
YAL032C (known) YER165W	=	scer_only
YAL032C (known) YPR101W	=	scer_only
YAL032C (known) YJL203W	=	scer_only
YAL032C (known) YLR338W	=	scer_only
YAL032C (known) YPL106C	=	scer_only
YAL032C (known) YMR031C	=	scer_only
YAL032C (known) YML103C	=	scer_only
YAL032C (known) YLR117C	=	D
YAL032C (known) YER172C	=	scer_only
YAL032C (known) YMR176W	=	scer_only
YAL032C (known) YGL128C	=	scer_only
YAL032C (known) YDL209C	=	scer_only
YAL032C (known) YHR165C	=	scer_only
YAL032C (known) YLR320W	=	scer_only
YAL032C (known) YKL095W	=	scer_only
YAL032C (known) YNL271C	=	scer_only
YAL032C (known) YPL213W	=	scer_only
YAL032C (known) YDR416W	=	scer_only
YAL032C (known) YKR054C	=	scer_only
YAL032C (known) YNL189W	=	scer_only
YAL032C (known) YLR423C	=	scer_only
YAL032C (known) YMR190C	=	scer_only
YAL032C (known) YJR061W	=	scer_only
YAL032C (known) YLL024C	=	scer_only
YAL032C (known) YGL120C	=	scer_only
YAL032C (known) YLL036C	=	scer_only
YAL032C (known) YGR278W	=	scer_only
YAL032C (known) YOR023C	=	scer_only
YAL032C (known) YOR036W	=	scer_only
YAL033W (known) YBR257W	=	scer_only
YAL033W (known) YNL221C	=	scer_only
YAL033W (known) YGR030C	=	scer_only
YAL033W (known) YBR167C	=	scer_only
YAL033W (known) YJR115W	=	scer_only
YAL033W (known) YLR145W	=	scer_only
YAL033W (known) YNL282W	=	scer_only
YAL033W (known) YMR022W	=	scer_only
YAL034C (known) YGL173C	=	scer_only
YAL034C (known) YHR216W	=	scer_only
YAL034C (known) YMR229C	=	scer_only
YAL034C (known) YBR198C	=	scer_only
YAL034C (known) YLL024C	=	scer_only
YAL034C (known) YNL178W	=	scer_only
YAL034C (known) YGR214W	=	scer_only
YAL034C (known) YDR214W	=	scer_only
YAL034C (known) YLR340W	=	scer_only
YAL034C (known) YML063W	=	scer_only
YAL034C (known) YPL131W	=	scer_only
YAL034C (known) YCL011C	=	scer_only
YAL034C (known) YOL086C	=	scer_only
YAL034C (known) YLL045C	=	scer_only
YAL034C (known) YHR122W	=	scer_only
YAL034C (known) YDR012W	=	scer_only
YAL034C (known) YKL182W	=	scer_only
YAL034C (known) YJR123W	=	scer_only
YAL034C (known) YDL229W	=	scer_only
YAL034C (known) YAL034C	=	scer_only
YAL034C (known) YOR204W	=	scer_only
YAL034C (known) YMR116C	=	scer_only
YAL034C (known) YGR274C	=	scer_only
YAL034C (known) YOL004W	=	scer_only
YAL034C (known) YBR127C	=	scer_only
YAL034C (known) YER165W	=	scer_only
YAL034C (known) YER110C	=	scer_only
YAL034W-A (known) YKL103C	=	scer_only
YAL034W-A (known) YIL144W	=	scer_only
YAL034W-A (known) YGL093W	=	scer_only
YAL034W-A (known) YPR046W	=	scer_only
YAL034W-A (known) YIR010W	=	scer_only
YAL034W-A (known) YDR532C	=	scer_only
YAL034W-A (known) YGR120C	=	scer_only
YAL034W-A (known) YOL069W	=	scer_only
YAL034W-A (known) YJR112W	=	scer_only
YAL034W-A (known) YJR091C	=	scer_only
YAL034W-A (known) YPL233W	=	scer_only
YAL034W-A (known) YBR211C	=	scer_only
YAL034W-A (known) YLR424W	=	scer_only
YAL034W-A (known) YGL172W	=	scer_only
YAL034W-A (known) YMR117C	=	scer_only
YAL034W-A (known) YER018C	=	scer_only
YAL035W (known) YGL076C	=	scer_only
YAL035W (known) YFR034C	=	scer_only
YAL035W (known) YMR260C	=	scer_only
YAL035W (known) YNL271C	=	scer_only
YAL035W (known) YLR427W	=	scer_only
YAL035W (known) YPL009C	=	scer_only
YAL035W (known) YML056C	=	scer_only
YAL035W (known) YMR194W	=	scer_only
YAL035W (known) YLL045C	=	scer_only
YAL035W (known) YLR241W	=	scer_only
YAL035W (known) YGL130W	=	scer_only
YAL035W (known) YBR158W	=	scer_only
YAL035W (known) YLR175W	=	scer_only
YAL035W (known) YDL014W	=	scer_only
YAL035W (known) YDR012W	=	scer_only
YAL035W (known) YLR432W	=	scer_only
YAL035W (known) YDL149W	=	scer_only
YAL035W (known) YDL220C	=	scer_only
YAL035W (known) YMR309C	=	scer_only
YAL035W (known) YLR340W	=	scer_only
YAL035W (known) YGL030W	=	scer_only
YAL035W (known) YGL173C	=	scer_only
YAL035W (known) YPL217C	=	scer_only
YAL035W (known) YNL209W	=	scer_only
YAL035W (known) YLR367W	=	scer_only
YAL035W (known) YOR361C	=	scer_only
YAL035W (known) YGR102C	=	scer_only
YAL035W (known) YPL198W	=	scer_only
YAL035W (known) YDR228C	=	scer_only
YAL035W (known) YJR123W	=	scer_only
YAL035W (known) YOR063W	=	scer_only
YAL035W (known) YDR496C	=	scer_only
YAL035W (known) YAL035W	=	scer_only
YAL035W (known) YLR075W	=	scer_only
YAL035W (known) YDL082W	=	scer_only
YAL035W (known) YDR127W	=	scer_only
YAL035W (known) YMR142C	=	scer_only
YAL035W (known) YFL037W	=	scer_only
YAL035W (known) YHL033C	=	scer_only
YAL035W (known) YER036C	=	scer_only
YAL035W (known) YMR229C	=	scer_only
YAL035W (known) YBR084W	=	scer_only
YAL035W (known) YDR429C	=	scer_only
YAL035W (known) YJL190C	=	scer_only
YAL035W (known) YIR001C	=	scer_only
YAL035W (known) YER142C	=	scer_only
YAL035W (known) YDL229W	=	scer_only
YAL035W (known) YPR041W	=	scer_only
YAL035W (known) YMR106C	=	scer_only
YAL035W (known) YHR216W	=	scer_only
YAL035W (known) YBR031W	=	scer_only
YAL035W (known) YNL178W	=	scer_only
YAL035W (known) YML073C	=	scer_only
YAL036C (known) YDL065C	=	scer_only
YAL036C (known) YGR250C	=	scer_only
YAL036C (known) YHR027C	=	scer_only
YAL036C (known) YER155C	=	scer_only
YAL036C (known) YBR158W	=	scer_only
YAL036C (known) YCR038C	=	scer_only
YAL036C (known) YNR022C	=	scer_only
YAL036C (known) YLR175W	=	scer_only
YAL036C (known) YDR152W	=	H
YAL036C (known) YHR064C	=	scer_only
YAL036C (known) YMR012W	=	scer_only
YAL036C (known) YGR162W	=	scer_only
YAL036C (known) YBL074C	=	scer_only
YAL038W (known) YIL128W	=	scer_only
YAL038W (known) YPL032C	=	scer_only
YAL038W (known) YLR132C	=	scer_only
YAL038W (known) YMR037C	=	scer_only
YAL038W (known) YNL191W	=	scer_only
YAL038W (known) YLR180W	=	scer_only
YAL038W (known) YNL307C	=	scer_only
YAL038W (known) YOR004W	=	scer_only
YAL038W (known) YPR042C	=	scer_only
YAL038W (known) YLR398C	=	scer_only
YAL038W (known) YIR001C	=	scer_only
YAL038W (known) YFR040W	=	scer_only
YAL038W (known) YDR021W	=	scer_only
YAL038W (known) YCL030C	=	scer_only
YAL038W (known) YDL090C	=	scer_only
YAL038W (known) YDR335W	=	scer_only
YAL038W (known) YDR321W	=	scer_only
YAL038W (known) YHR013C	=	scer_only
YAL038W (known) YJL049W	=	scer_only
YAL038W (known) YDL052C	=	scer_only
YAL038W (known) YER171W	=	scer_only
YAL038W (known) YNL027W	=	scer_only
YAL038W (known) YKL150W	=	scer_only
YAL038W (known) YDR429C	=	scer_only
YAL038W (known) YNL127W	=	scer_only
YAL038W (known) YMR165C	=	scer_only
YAL038W (known) YGR068C	=	scer_only
YAL038W (known) YDR148C	=	scer_only
YAL038W (known) YBR238C	=	scer_only
YAL038W (known) YLR006C	=	scer_only
YAL038W (known) YDL122W	=	scer_only
YAL038W (known) YMR315W	=	scer_only
YAL038W (known) YNL249C	=	scer_only
YAL038W (known) YBR221C	=	scer_only
YAL038W (known) YLR108C	=	scer_only
YAL038W (known) YOR001W	=	scer_only
YAL038W (known) YKL054C	=	scer_only
YAL038W (known) YJL176C	=	scer_only
YAL038W (known) YNL313C	=	scer_only
YAL038W (known) YCL034W	=	scer_only
YAL038W (known) YGR234W	=	scer_only
YAL038W (known) YMR178W	=	scer_only
YAL038W (known) YER174C	=	scer_only
YAL038W (known) YJR122W	=	scer_only
YAL038W (known) YMR237W	=	scer_only
YAL038W (known) YDL198C	=	scer_only
YAL038W (known) YGR165W	=	scer_only
YAL038W (known) YJL065C	=	scer_only
YAL038W (known) YOL089C	=	scer_only
YAL038W (known) YPR149W	=	scer_only
YAL038W (known) YGL197W	=	scer_only
YAL038W (known) YPR010C	=	scer_only
YAL038W (known) YMR309C	=	scer_only
YAL038W (known) YKR026C	=	scer_only
YAL038W (known) YIL056W	=	scer_only
YAL038W (known) YCL050C	=	scer_only
YAL038W (known) YMR239C	=	scer_only
YAL038W (known) YNL193W	=	scer_only
YAL038W (known) YLR153C	=	scer_only
YAL038W (known) YER151C	=	scer_only
YAL038W (known) YDL144C	=	scer_only
YAL038W (known) YPR097W	=	scer_only
YAL038W (known) YPL266W	=	scer_only
YAL038W (known) YML117W	=	scer_only
YAL038W (known) YOR375C	=	scer_only
YAL038W (known) YPL211W	=	scer_only
YAL038W (known) YKL032C	=	scer_only
YAL038W (known) YPR052C	=	scer_only
YAL038W (known) YJR046W	=	scer_only
YAL038W (known) YGR092W	=	scer_only
YAL038W (known) YER134C	=	scer_only
YAL038W (known) YOR226C	=	scer_only
YAL038W (known) YNL272C	=	scer_only
YAL038W (known) YJR091C	=	scer_only
YAL038W (known) YOL090W	=	scer_only
YAL038W (known) YGR218W	=	scer_only
YAL038W (known) YNL071W	=	scer_only
YAL038W (known) YHR128W	=	scer_only
YAL038W (known) YHR167W	=	scer_only
YAL038W (known) YNR051C	=	scer_only
YAL038W (known) YGL233W	=	scer_only
YAL038W (known) YKL210W	=	scer_only
YAL038W (known) YJL081C	=	scer_only
YAL038W (known) YDL213C	=	scer_only
YAL038W (known) YOR136W	=	scer_only
YAL038W (known) YNR053C	=	scer_only
YAL038W (known) YNR029C	=	scer_only
YAL038W (known) YPL026C	=	scer_only
YAL038W (known) YKR090W	=	scer_only
YAL038W (known) YKL022C	=	scer_only
YAL038W (known) YLR335W	=	scer_only
YAL038W (known) YHR206W	=	scer_only
YAL038W (known) YPL126W	=	scer_only
YAL038W (known) YNR007C	=	scer_only
YAL038W (known) YPL004C	=	scer_only
YAL038W (known) YDL005C	=	scer_only
YAL038W (known) YPR187W	=	scer_only
YAL038W (known) YGL221C	=	scer_only
YAL038W (known) YDR161W	=	scer_only
YAL038W (known) YOL031C	=	scer_only
YAL038W (known) YNL281W	=	scer_only
YAL038W (known) YMR229C	=	scer_only
YAL038W (known) YMR277W	=	scer_only
YAL038W (known) YJR121W	=	scer_only
YAL038W (known) YLR071C	=	scer_only
YAL038W (known) YHR183W	=	scer_only
YAL038W (known) YKL047W	=	scer_only
YAL038W (known) YBL039C	=	scer_only
YAL038W (known) YML071C	=	scer_only
YAL038W (known) YNL032W	=	scer_only
YAL038W (known) YJL098W	=	scer_only
YAL038W (known) YJR136C	=	scer_only
YAL038W (known) YDL066W	=	scer_only
YAL038W (known) YMR091C	=	scer_only
YAL038W (known) YLR052W	=	scer_only
YAL038W (known) YMR055C	=	scer_only
YAL038W (known) YML103C	=	scer_only
YAL038W (known) YNR038W	=	scer_only
YAL038W (known) YGL091C	=	scer_only
YAL038W (known) YOR187W	=	scer_only
YAL038W (known) YDL174C	=	scer_only
YAL038W (known) YOR221C	=	scer_only
YAL038W (known) YNL175C	=	scer_only
YAL038W (known) YPR072W	=	scer_only
YAL038W (known) YAL039C	=	scer_only
YAL038W (known) YCR004C	=	scer_only
YAL038W (known) YNL177C	=	scer_only
YAL038W (known) YLL034C	=	scer_only
YAL038W (known) YKL085W	=	scer_only
YAL038W (known) YNL137C	=	scer_only
YAL038W (known) YMR308C	=	scer_only
YAL038W (known) YMR208W	=	scer_only
YAL038W (known) YLR033W	=	scer_only
YAL038W (known) YMR108W	=	scer_only
YAL038W (known) YGL201C	=	scer_only
YAL038W (known) YDL215C	=	scer_only
YAL038W (known) YOR027W	=	scer_only
YAL038W (known) YDL055C	=	scer_only
YAL038W (known) YJR132W	=	scer_only
YAL038W (known) YLR291C	=	scer_only
YAL038W (known) YIR010W	=	scer_only
YAL038W (known) YGL016W	=	scer_only
YAL038W (known) YDR127W	=	scer_only
YAL038W (known) YBL051C	=	scer_only
YAL038W (known) YKL029C	=	scer_only
YAL038W (known) YNR013C	=	scer_only
YAL038W (known) YGR229C	=	scer_only
YAL038W (known) YKL157W	=	scer_only
YAL038W (known) YDR068W	=	scer_only
YAL038W (known) YDR204W	=	scer_only
YAL038W (known) YOL087C	=	scer_only
YAL038W (known) YDR449C	=	scer_only
YAL038W (known) YDR539W	=	scer_only
YAL038W (known) YML069W	=	scer_only
YAL038W (known) YBR105C	=	scer_only
YAL038W (known) YJL101C	=	scer_only
YAL038W (known) YDR103W	=	scer_only
YAL038W (known) YHR047C	=	scer_only
YAL038W (known) YFL045C	=	scer_only
YAL038W (known) YPR093C	=	scer_only
YAL038W (known) YBR143C	=	scer_only
YAL038W (known) YKL164C	=	scer_only
YAL038W (known) YPR029C	=	scer_only
YAL038W (known) YML010W	=	scer_only
YAL038W (known) YML059C	=	scer_only
YAL038W (known) YOL098C	=	scer_only
YAL038W (known) YOR239W	=	D
YAL038W (known) YHR131C	=	scer_only
YAL038W (known) YOR347C	=	H
YAL038W (known) YDR214W	=	scer_only
YAL038W (known) YFL018C	=	scer_only
YAL038W (known) YFR049W	=	scer_only
YAL038W (known) YPR105C	=	scer_only
YAL038W (known) YOR160W	=	scer_only
YAL038W (known) YLR287C	=	scer_only
YAL038W (known) YPR019W	=	scer_only
YAL038W (known) YCR092C	=	scer_only
YAL038W (known) YLR363C	=	scer_only
YAL038W (known) YJL148W	=	scer_only
YAL038W (known) YDL042C	=	scer_only
YAL038W (known) YGL014W	=	scer_only
YAL038W (known) YHR019C	=	scer_only
YAL038W (known) YHR169W	=	scer_only
YAL038W (known) YJR093C	=	scer_only
YAL038W (known) YJR016C	=	scer_only
YAL038W (known) YDR395W	=	scer_only
YAL038W (known) YJL074C	=	scer_only
YAL039C (known) YDR012W	=	scer_only
YAL039C (known) YER165W	=	scer_only
YAL039C (known) YLR044C	=	scer_only
YAL039C (known) YHR174W	=	scer_only
YAL039C (known) YAR035W	=	scer_only
YAL039C (known) YLL024C	=	scer_only
YAL039C (known) YDL229W	=	scer_only
YAL039C (known) YPL235W	=	scer_only
YAL039C (known) YBR127C	=	scer_only
YAL039C (known) YML085C	=	scer_only
YAL039C (known) YDR190C	=	scer_only
YAL040C (known) YPL014W	=	scer_only
YAL040C (known) YJR132W	=	scer_only
YAL040C (known) YDL132W	=	scer_only
YAL040C (known) YJL157C	=	scer_only
YAL040C (known) YOR269W	=	scer_only
YAL040C (known) YLL021W	=	scer_only
YAL040C (known) YNL064C	=	scer_only
YAL040C (known) YJL013C	=	scer_only
YAL040C (known) YBR160W	=	scer_only
YAL041W (known) YIL079C	=	scer_only
YAL041W (known) YJL187C	=	scer_only
YAL041W (known) YDL229W	=	scer_only
YAL041W (known) YGR221C	=	scer_only
YAL041W (known) YJL157C	=	scer_only
YAL041W (known) YNL007C	=	scer_only
YAL041W (known) YOR212W	=	scer_only
YAL041W (known) YGL233W	=	scer_only
YAL041W (known) YER114C	=	scer_only
YAL041W (known) YCL011C	=	scer_only
YAL041W (known) YJL177W	=	scer_only
YAL041W (known) YJL008C	=	scer_only
YAL041W (known) YDL055C	=	scer_only
YAL041W (known) YLL024C	=	scer_only
YAL041W (known) YKL182W	=	scer_only
YAL041W (known) YMR232W	=	scer_only
YAL041W (known) YLR340W	=	scer_only
YAL041W (known) YGL076C	=	scer_only
YAL041W (known) YGR268C	=	scer_only
YAL041W (known) YGL052W	=	scer_only
YAL041W (known) YMR298W	=	scer_only
YAL041W (known) YDR012W	=	scer_only
YAL041W (known) YKL130C	=	scer_only
YAL041W (known) YJL130C	=	scer_only
YAL041W (known) YLR357W	=	scer_only
YAL041W (known) YNL298W	=	scer_only
YAL041W (known) YCR009C	=	scer_only
YAL041W (known) YGL127C	=	scer_only
YAL041W (known) YBR200W	=	scer_only
YAL041W (known) YLR229C	=	scer_only
YAL041W (known) YLR206W	=	scer_only
YAL041W (known) YPL161C	=	scer_only
YAL041W (known) YAL041W	=	scer_only
YAL041W (known) YGR152C	=	scer_only
YAL041W (known) YHL007C	=	scer_only
YAL041W (known) YOR204W	=	scer_only
YAL042W (known) YML067C	=	scer_only
YAL042W (known) YML130C	=	scer_only
YAL042W (known) YPL240C	=	scer_only
YAL042W (known) YDL145C	=	scer_only
YAL042W (known) YDL239C	=	scer_only
YAL043C (known) YNL222W	=	D
YAL043C (known) YDR301W	=	scer_only
YAL043C (known) YLL024C	=	scer_only
YAL043C (known) YKL018W	=	scer_only
YAL043C (known) YDL229W	=	scer_only
YAL043C (known) YPR107C	=	scer_only
YAL043C (known) YDR447C	=	scer_only
YAL043C (known) YOR179C	=	scer_only
YAL043C (known) YLR340W	=	scer_only
YAL043C (known) YER133W	=	scer_only
YAL043C (known) YKL059C	=	scer_only
YAL043C (known) YOR204W	=	scer_only
YAL043C (known) YLR115W	=	scer_only
YAL043C (known) YJL033W	=	scer_only
YAL043C (known) YDR195W	=	scer_only
YAL043C (known) YDR228C	=	scer_only
YAL043C (known) YPL198W	=	scer_only
YAL043C (known) YBR031W	=	scer_only
YAL043C (known) YBR127C	=	scer_only
YAL043C (known) YAL043C	=	scer_only
YAL043C (known) YMR182C	=	scer_only
YAL043C (known) YDR012W	=	scer_only
YAL043C (known) YKR002W	=	scer_only
YAL043C (known) YLR277C	=	scer_only
YAL043C (known) YLL045C	=	scer_only
YAL043C (known) YGR156W	=	scer_only
YAL043C (known) YMR061W	=	scer_only
YAL043C (known) YJR093C	=	scer_only
YAL043C (known) YDR311W	=	scer_only
YAL043C (known) YNL317W	=	scer_only
YAL043C (known) YAR014C	=	scer_only
YAL044C (known) YJR072C	=	scer_only
YAL044C (known) YAL044C	=	scer_only
YAL045C (known) YJR063W	=	scer_only
YAL047C (known) YHR158C	=	scer_only
YAL047C (known) YMR047C	=	scer_only
YAL047C (known) YPL093W	=	scer_only
YAL047C (known) YHR172W	=	scer_only
YAL047C (known) YGL212W	=	scer_only
YAL047C (known) YLR429W	=	scer_only
YAL047C (known) YGR240C	=	scer_only
YAL047C (known) YGR218W	=	scer_only
YAL047C (known) YJL113W	=	scer_only
YAL047C (known) YNL188W	=	scer_only
YAL047C (known) YIL061C	=	scer_only
YAL047C (known) YEL061C	=	scer_only
YAL047C (known) YCL032W	=	scer_only
YAL047C (known) YNL126W	=	scer_only
YAL047C (known) YLR212C	=	scer_only
YAL047C (known) YAL047C	=	scer_only
YAL047C (known) YJL114W	=	scer_only
YAL047C (known) YMR001C	=	scer_only
YAL047C (known) YLR045C	=	scer_only
YAL048C (known) YHR174W	=	scer_only
YAL048C (known) YDL229W	=	scer_only
YAL048C (known) YBR034C	=	scer_only
YAL048C (known) YDR228C	=	scer_only
YAL048C (known) YFR037C	=	scer_only
YAL048C (known) YPL206C	=	scer_only
YAL048C (known) YLR075W	=	scer_only
YAL048C (known) YOL086C	=	scer_only
YAL048C (known) YBR127C	=	scer_only
YAL048C (known) YJR009C	=	scer_only
YAL048C (known) YLL024C	=	scer_only
YAL048C (known) YOR284W	=	scer_only
YAL048C (known) YMR246W	=	scer_only
YAL048C (known) YBR031W	=	scer_only
YAL048C (known) YKL007W	=	scer_only
YAL048C (known) YOR014W	=	scer_only
YAL048C (known) YGR218W	=	scer_only
YAL048C (known) YML085C	=	scer_only
YAL048C (known) YDR171W	=	scer_only
YAL049C (known) YNL094W	=	scer_only
YAL049C (known) YAL049C	=	scer_only
YAL049C (known) YPL240C	=	scer_only
YAL049C (known) YDL025C	=	scer_only
YAL051W (known) YKL088W	=	scer_only
YAL051W (known) YNL175C	=	scer_only
YAL051W (known) YOR363C	=	scer_only
YAL051W (known) YIL046W	=	scer_only
YAL053W (known) YLR292C	=	scer_only
YAL053W (known) YLR083C	=	scer_only
YAL053W (known) YER100W	=	scer_only
YAL053W (known) YML072C	=	scer_only
YAL053W (known) YAL053W	=	scer_only
YAL053W (known) YJL130C	=	scer_only
YAL053W (known) YOR153W	=	scer_only
YAL053W (known) YLR342W	=	scer_only
YAL054C (known) YLR049C	=	scer_only
YAL054C (known) YNL189W	=	scer_only
YAL054C (known) YHR041C	=	scer_only
YAL055W (known) YOL044W	=	scer_only
YAL055W (known) YGR133W	=	scer_only
YAL055W (known) YDL065C	=	scer_only
YAL055W (known) YOR098C	=	scer_only
YAL055W (known) YDR265W	=	scer_only
YAL055W (known) YMR026C	=	scer_only
YAL056W (known) YAL056W	=	scer_only
YAL056W (known) YDR531W	=	scer_only
YAL056W (known) YER020W	=	scer_only
YAL056W (known) YGL121C	=	scer_only
YAL058W (known) YIL120W	=	scer_only
YAL058W (known) YOR236W	=	scer_only
YAL059W (known) YLR340W	=	scer_only
YAL059W (known) YPL131W	=	scer_only
YAL059W (known) YDR395W	=	scer_only
YAL059W (known) YHR216W	=	scer_only
YAL059W (known) YDL229W	=	scer_only
YAL059W (known) YAL059W	=	scer_only
YAL059W (known) YOL086C	=	scer_only
YAL059W (known) YMR186W	=	scer_only
YAL059W (known) YBR127C	=	scer_only
YAL059W (known) YLL024C	=	scer_only
YAL059W (known) YCL011C	=	scer_only
YAL059W (known) YER110C	=	scer_only
YAL059W (known) YER165W	=	scer_only
YAL059W (known) YKL182W	=	scer_only
YAL059W (known) YMR229C	=	scer_only
YAL059W (known) YBR115C	=	scer_only
YAL059W (known) YDR373W	=	scer_only
YAL059W (known) YGL173C	=	scer_only
YAL059W (known) YBR031W	=	scer_only
YAL059W (known) YGL195W	=	scer_only
YAL059W (known) YMR308C	=	scer_only
YAL059W (known) YOR204W	=	scer_only
YAL060W (known) YER081W	=	scer_only
YAL060W (known) YNL124W	=	scer_only
YAL060W (known) YKL195W	=	scer_only
YAL061W (known) YAL061W	=	scer_only
YAL061W (known) YMR308C	=	scer_only
YAL062W (known) YLR267W	=	scer_only
YAL062W (known) YOR375C	=	H
YAL062W (known) YNL189W	=	scer_only
YAL063C (known) YIL046W	=	scer_only
YAL064W (known) YKR011C	=	scer_only
YAL064W (known) YHR114W	=	scer_only
YAL064W (known) YMR149W	=	scer_only
YAL064W (known) YKL088W	=	scer_only
YAL064W-B (known) YPR126C	=	scer_only
YAL066W (known) YJR091C	=	scer_only
YAL067C (known) YGR260W	=	scer_only
YAL067C (known) YHR042W	=	scer_only
YAL067C (known) YER118C	=	scer_only
YAR002C-A (known) YJR091C	=	scer_only
YAR002C-A (known) YIL133C	=	scer_only
YAR002C-A (known) YML073C	=	scer_only
YAR002C-A (known) YAR002C-A	=	scer_only
YAR002C-A (known) YJL190C	=	scer_only
YAR002C-A (known) YOR016C	=	scer_only
YAR002C-A (known) YLR048W	=	scer_only
YAR002C-A (known) YML012W	=	scer_only
YAR002C-A (known) YGL076C	=	scer_only
YAR002C-A (known) YGL200C	=	scer_only
YAR002C-A (known) YLR075W	=	scer_only
YAR002C-A (known) YNL178W	=	scer_only
YAR002C-A (known) YKL180W	=	scer_only
YAR002C-A (known) YJR123W	=	scer_only
YAR002C-A (known) YLR340W	=	scer_only
YAR002C-A (known) YLL045C	=	scer_only
YAR002C-A (known) YMR142C	=	scer_only
YAR002C-A (known) YGR132C	=	scer_only
YAR002C-A (known) YOR096W	=	scer_only
YAR002C-A (known) YHL033C	=	scer_only
YAR002C-A (known) YGL030W	=	scer_only
YAR002C-A (known) YLR441C	=	scer_only
YAR002W (known) YLR335W	=	scer_only
YAR002W (known) YNL189W	=	scer_only
YAR002W (known) YLR347C	=	scer_only
YAR002W (known) YOR257W	=	scer_only
YAR002W (known) YER165W	=	scer_only
YAR002W (known) YPL217C	=	scer_only
YAR002W (known) YGL097W	=	scer_only
YAR002W (known) YDL207W	=	scer_only
YAR002W (known) YLR293C	=	scer_only
YAR002W (known) YMR047C	=	scer_only
YAR002W (known) YDL229W	=	scer_only
YAR002W (known) YBR160W	=	scer_only
YAR002W (known) YDR214W	=	scer_only
YAR002W (known) YER110C	=	scer_only
YAR002W (known) YMR116C	=	scer_only
YAR003W (known) YLR015W	=	scer_only
YAR003W (known) YER081W	=	scer_only
YAR003W (known) YBR258C	=	scer_only
YAR003W (known) YKL018W	=	scer_only
YAR003W (known) YDR069C	=	scer_only
YAR003W (known) YJL026W	=	scer_only
YAR003W (known) YLL024C	=	scer_only
YAR003W (known) YDR140W	=	scer_only
YAR003W (known) YAR003W	=	scer_only
YAR003W (known) YOL127W	=	scer_only
YAR003W (known) YLR167W	=	scer_only
YAR003W (known) YBL026W	=	scer_only
YAR003W (known) YHR119W	=	scer_only
YAR003W (known) YJR113C	=	scer_only
YAR003W (known) YBR175W	=	scer_only
YAR003W (known) YPL138C	=	scer_only
YAR003W (known) YDR469W	=	scer_only
YAR007C (known) YNL001W	=	scer_only
YAR007C (known) YML032C	=	H
YAR007C (known) YBR136W	=	scer_only
YAR007C (known) YHR164C	=	scer_only
YAR007C (known) YAR007C	=	H
YAR007C (known) YDR190C	=	scer_only
YAR007C (known) YBR089C-A	=	scer_only
YAR007C (known) YGL116W	=	scer_only
YAR007C (known) YOL090W	=	scer_only
YAR007C (known) YER095W	=	H
YAR007C (known) YCR012W	=	scer_only
YAR007C (known) YNL312W	=	CH
YAR007C (known) YMR116C	=	scer_only
YAR007C (known) YDR097C	=	scer_only
YAR007C (known) YDR034C	=	scer_only
YAR007C (known) YMR022W	=	scer_only
YAR007C (known) YMR078C	=	scer_only
YAR007C (known) YPR052C	=	scer_only
YAR007C (known) YMR234W	=	scer_only
YAR007C (known) YDR121W	=	scer_only
YAR007C (known) YLR347C	=	scer_only
YAR007C (known) YDL007W	=	scer_only
YAR007C (known) YMR037C	=	scer_only
YAR007C (known) YPR065W	=	scer_only
YAR007C (known) YDL029W	=	scer_only
YAR007C (known) YCR092C	=	scer_only
YAR007C (known) YFR013W	=	scer_only
YAR007C (known) YER078C	=	scer_only
YAR007C (known) YJL173C	=	scer_only
YAR007C (known) YML069W	=	scer_only
YAR007C (known) YIR002C	=	C
YAR007C (known) YDL156W	=	scer_only
YAR007C (known) YMR072W	=	scer_only
YAR007C (known) YLR304C	=	scer_only
YAR008W (known) YPL083C	=	scer_only
YAR008W (known) YLR105C	=	scer_only
YAR008W (known) YNL124W	=	scer_only
YAR008W (known) YBL051C	=	scer_only
YAR008W (known) YJR091C	=	scer_only
YAR008W (known) YMR059W	=	scer_only
YAR009C (known) YNL118C	=	scer_only
YAR009C (known) YOL133W	=	scer_only
YAR009C (known) YHL002W	=	scer_only
YAR014C (known) YKL059C	=	scer_only
YAR014C (known) YDR064W	=	scer_only
YAR014C (known) YGL076C	=	scer_only
YAR014C (known) YDR301W	=	scer_only
YAR014C (known) YDR225W	=	scer_only
YAR014C (known) YML063W	=	scer_only
YAR014C (known) YNL317W	=	scer_only
YAR014C (known) YNL178W	=	scer_only
YAR014C (known) YOR096W	=	scer_only
YAR014C (known) YJL033W	=	scer_only
YAR014C (known) YLR277C	=	scer_only
YAR014C (known) YJR093C	=	scer_only
YAR014C (known) YLR448W	=	scer_only
YAR014C (known) YLR221C	=	scer_only
YAR014C (known) YER054C	=	scer_only
YAR014C (known) YLL024C	=	scer_only
YAR014C (known) YGR285C	=	scer_only
YAR014C (known) YGR156W	=	scer_only
YAR014C (known) YPL131W	=	scer_only
YAR014C (known) YER177W	=	scer_only
YAR014C (known) YGL044C	=	scer_only
YAR014C (known) YLR028C	=	scer_only
YAR014C (known) YDR012W	=	scer_only
YAR014C (known) YNL209W	=	scer_only
YAR014C (known) YBL075C	=	scer_only
YAR014C (known) YOR179C	=	scer_only
YAR014C (known) YLR048W	=	scer_only
YAR014C (known) YKL182W	=	scer_only
YAR014C (known) YDL229W	=	scer_only
YAR014C (known) YER133W	=	scer_only
YAR014C (known) YDL195W	=	scer_only
YAR014C (known) YER155C	=	scer_only
YAR014C (known) YLR115W	=	scer_only
YAR014C (known) YNL069C	=	scer_only
YAR014C (known) YOL154W	=	scer_only
YAR014C (known) YGL153W	=	scer_only
YAR014C (known) YNL222W	=	scer_only
YAR014C (known) YKR057W	=	scer_only
YAR014C (known) YMR071C	=	scer_only
YAR014C (known) YPR107C	=	scer_only
YAR014C (known) YMR142C	=	scer_only
YAR014C (known) YOR250C	=	scer_only
YAR014C (known) YHL033C	=	scer_only
YAR014C (known) YHR216W	=	scer_only
YAR014C (known) YIL045W	=	scer_only
YAR014C (known) YLR096W	=	scer_only
YAR014C (known) YMR061W	=	scer_only
YAR014C (known) YLR258W	=	scer_only
YAR014C (known) YPL081W	=	scer_only
YAR014C (known) YJL190C	=	scer_only
YAR014C (known) YML024W	=	scer_only
YAR014C (known) YGL030W	=	scer_only
YAR014C (known) YPL204W	=	scer_only
YAR014C (known) YDR195W	=	scer_only
YAR014C (known) YHR064C	=	scer_only
YAR014C (known) YDR228C	=	scer_only
YAR014C (known) YKR002W	=	scer_only
YAR014C (known) YCR073W-A	=	scer_only
YAR014C (known) YAR014C	=	scer_only
YAR014C (known) YMR116C	=	scer_only
YAR014C (known) YKL018W	=	scer_only
YAR014C (known) YDL082W	=	scer_only
YAR014C (known) YLR388W	=	scer_only
YAR014C (known) YJL191W	=	scer_only
YAR014C (known) YBR105C	=	scer_only
YAR014C (known) YOR063W	=	scer_only
YAR014C (known) YPR102C	=	scer_only
YAR014C (known) YMR229C	=	scer_only
YAR014C (known) YPR074C	=	scer_only
YAR014C (known) YKL193C	=	scer_only
YAR014C (known) YLR075W	=	scer_only
YAR014C (known) YER158C	=	scer_only
YAR014C (known) YNL333W	=	scer_only
YAR015W (known) YPL240C	=	scer_only
YAR015W (known) YDL229W	=	scer_only
YAR015W (known) YLL024C	=	scer_only
YAR015W (known) YAR015W	=	scer_only
YAR018C (known) YNL124W	=	scer_only
YAR018C (known) YAR018C	=	scer_only
YAR018C (known) YGL181W	=	scer_only
YAR018C (known) YDL239C	=	scer_only
YAR018C (known) YHR064C	=	scer_only
YAR018C (known) YBR034C	=	scer_only
YAR018C (known) YMR116C	=	scer_only
YAR018C (known) YBL106C	=	scer_only
YAR018C (known) YML064C	=	scer_only
YAR018C (known) YGR285C	=	scer_only
YAR018C (known) YOR167C	=	scer_only
YAR018C (known) YIL061C	=	scer_only
YAR018C (known) YLR264W	=	scer_only
YAR018C (known) YIL046W	=	scer_only
YAR018C (known) YPL093W	=	scer_only
YAR019C (known) YML064C	=	scer_only
YAR019C (known) YPL240C	=	scer_only
YAR019C (known) YHL007C	=	scer_only
YAR019C (known) YGR092W	=	scer_only
YAR019C (known) YFR028C	=	scer_only
YAR019C (known) YNL223W	=	scer_only
YAR019C (known) YDL185W	=	scer_only
YAR019C (known) YMR022W	=	scer_only
YAR019C (known) YHR169W	=	scer_only
YAR023C (known) YDL217C	=	scer_only
YAR023C (known) YBR034C	=	scer_only
YAR023C (known) YHL048W	=	scer_only
YAR027W (known) YIL111W	=	scer_only
YAR027W (known) YMR149W	=	scer_only
YAR027W (known) YMR279C	=	scer_only
YAR027W (known) YHR048W	=	scer_only
YAR027W (known) YML002W	=	scer_only
YAR027W (known) YEL041W	=	scer_only
YAR027W (known) YPR128C	=	scer_only
YAR027W (known) YMR264W	=	scer_only
YAR027W (known) YEL063C	=	scer_only
YAR027W (known) YOL030W	=	scer_only
YAR027W (known) YNL125C	=	scer_only
YAR027W (known) YLR214W	=	scer_only
YAR027W (known) YJL093C	=	scer_only
YAR027W (known) YGR284C	=	scer_only
YAR027W (known) YOL156W	=	scer_only
YAR027W (known) YLR018C	=	scer_only
YAR027W (known) YML038C	=	scer_only
YAR027W (known) YIR033W	=	scer_only
YAR027W (known) YJL002C	=	scer_only
YAR027W (known) YBR135W	=	scer_only
YAR027W (known) YAR027W	=	scer_only
YAR027W (known) YBR159W	=	scer_only
YAR027W (known) YDL198C	=	scer_only
YAR027W (known) YGR014W	=	scer_only
YAR027W (known) YGR060W	=	scer_only
YAR027W (known) YOR273C	=	scer_only
YAR027W (known) YBR106W	=	scer_only
YAR027W (known) YAR028W	=	scer_only
YAR027W (known) YPL094C	=	scer_only
YAR027W (known) YAR030C	=	scer_only
YAR027W (known) YKL196C	=	scer_only
YAR027W (known) YDR406W	=	scer_only
YAR027W (known) YGL129C	=	scer_only
YAR027W (known) YJR040W	=	scer_only
YAR027W (known) YIL016W	=	scer_only
YAR027W (known) YKR105C	=	scer_only
YAR027W (known) YIL004C	=	scer_only
YAR027W (known) YCL073C	=	scer_only
YAR028W (known) YPL264C	=	scer_only
YAR028W (known) YHR026W	=	scer_only
YAR028W (known) YDR331W	=	scer_only
YAR028W (known) YGL104C	=	scer_only
YAR028W (known) YGR055W	=	scer_only
YAR028W (known) YML067C	=	scer_only
YAR028W (known) YBR159W	=	scer_only
YAR028W (known) YML129C	=	scer_only
YAR028W (known) YJL219W	=	scer_only
YAR028W (known) YPR128C	=	scer_only
YAR030C (known) YBR034C	=	scer_only
YAR030C (known) YJR091C	=	scer_only
YAR031W (known) YLL028W	=	scer_only
YAR031W (known) YCR030C	=	scer_only
YAR031W (known) YCL025C	=	scer_only
YAR031W (known) YHR110W	=	scer_only
YAR031W (known) YBR217W	=	scer_only
YAR031W (known) YBR069C	=	scer_only
YAR031W (known) YJR091C	=	scer_only
YAR031W (known) YJR015W	=	scer_only
YAR031W (known) YDL054C	=	scer_only
YAR033W (known) YPL076W	=	scer_only
YAR033W (known) YGL051W	=	scer_only
YAR033W (known) YJR013W	=	scer_only
YAR033W (known) YLL028W	=	scer_only
YAR033W (known) YOL133W	=	scer_only
YAR033W (known) YGR260W	=	scer_only
YAR033W (known) YKL174C	=	scer_only
YAR033W (known) YPR198W	=	scer_only
YAR033W (known) YHL048W	=	scer_only
YAR033W (known) YAR033W	=	scer_only
YAR035W (known) YBR127C	=	scer_only
YAR035W (known) YLL024C	=	scer_only
YAR035W (known) YLR295C	=	scer_only
YAR035W (known) YGR069W	=	scer_only
YAR035W (known) YHR122W	=	scer_only
YAR035W (known) YLR447C	=	scer_only
YAR035W (known) YDR171W	=	scer_only
YAR035W (known) YLR381W	=	scer_only
YAR035W (known) YJR121W	=	scer_only
YAR042W (known) YLL024C	=	scer_only
YAR042W (known) YML063W	=	scer_only
YAR042W (known) YNL124W	=	scer_only
YAR042W (known) YGR192C	=	scer_only
YAR042W (known) YGR246C	=	scer_only
YAR042W (known) YLR191W	=	scer_only
YAR042W (known) YJL130C	=	scer_only
YAR042W (known) YIL074C	=	scer_only
YAR042W (known) YDL229W	=	scer_only
YAR042W (known) YHR195W	=	scer_only
YAR042W (known) YEL052W	=	scer_only
YAR042W (known) YLR075W	=	scer_only
YAR042W (known) YBR143C	=	scer_only
YAR042W (known) YMR047C	=	scer_only
YAR042W (known) YNL209W	=	scer_only
YAR042W (known) YDL055C	=	scer_only
YAR042W (known) YAR042W	=	scer_only
YAR042W (known) YER120W	=	scer_only
YAR042W (known) YLR397C	=	scer_only
YAR042W (known) YHR122W	=	scer_only
YAR042W (known) YOR096W	=	scer_only
YAR047C (known) YJR063W	=	scer_only
YAR064W (known) YGL070C	=	scer_only
YAR064W (known) YDR288W	=	scer_only
YAR064W (known) YBR109C	=	scer_only
YAR068W (known) YNL124W	=	scer_only
YAR068W (known) YFR024C-A	=	scer_only
YAR071W (known) YLR453C	=	scer_only
YAR071W (known) YHR083W	=	scer_only
YAR073W (known) YJL072C	=	scer_only
YAR073W (known) YGR262C	=	scer_only
YAR073W (known) YDL213C	=	scer_only
YAR073W (known) YOL115W	=	scer_only
YAR073W (known) YGR159C	=	scer_only
YAR073W (known) YGR252W	=	scer_only
YAR073W (known) YLR383W	=	scer_only
YAR075W (known) YFR034C	=	scer_only
YBL001C (known) YPL068C	=	scer_only
YBL001C (known) YER067W	=	scer_only
YBL001C (known) YDR510W	=	scer_only
YBL001C (known) YNL189W	=	scer_only
YBL002W (known) YDL213C	=	scer_only
YBL002W (known) YHL007C	=	scer_only
YBL002W (known) YNL157W	=	scer_only
YBL002W (known) YGL076C	=	scer_only
YBL002W (known) YKR001C	=	scer_only
YBL002W (known) YLR074C	=	scer_only
YBL002W (known) YOL012C	=	H
YBL002W (known) YJR090C	=	scer_only
YBL002W (known) YPR190C	=	scer_only
YBL002W (known) YLL045C	=	scer_only
YBL002W (known) YOL054W	=	scer_only
YBL002W (known) YDR496C	=	scer_only
YBL002W (known) YOR116C	=	scer_only
YBL002W (known) YGR054W	=	scer_only
YBL002W (known) YOL087C	=	scer_only
YBL002W (known) YIL126W	=	scer_only
YBL002W (known) YMR229C	=	scer_only
YBL002W (known) YOL006C	=	scer_only
YBL002W (known) YER142C	=	scer_only
YBL002W (known) YBR245C	=	scer_only
YBL002W (known) YPL082C	=	scer_only
YBL002W (known) YGL241W	=	scer_only
YBL002W (known) YOR304W	=	scer_only
YBL002W (known) YBR274W	=	scer_only
YBL002W (known) YPR010C	=	scer_only
YBL002W (known) YMR036C	=	scer_only
YBL002W (known) YBR111W-A	=	scer_only
YBL002W (known) YOL108C	=	scer_only
YBL002W (known) YPR175W	=	scer_only
YBL002W (known) YDR121W	=	scer_only
YBL002W (known) YLL024C	=	scer_only
YBL002W (known) YER165W	=	scer_only
YBL002W (known) YDL229W	=	scer_only
YBL002W (known) YDR225W	=	scer_only
YBL002W (known) YGR067C	=	scer_only
YBL002W (known) YKR048C	=	scer_only
YBL002W (known) YDR012W	=	scer_only
YBL002W (known) YGL112C	=	scer_only
YBL002W (known) YBR114W	=	scer_only
YBL002W (known) YIL035C	=	scer_only
YBL002W (known) YMR091C	=	scer_only
YBL002W (known) YBR031W	=	scer_only
YBL002W (known) YHR197W	=	scer_only
YBL002W (known) YNL262W	=	scer_only
YBL002W (known) YDR448W	=	scer_only
YBL002W (known) YOR207C	=	scer_only
YBL002W (known) YJL020C	=	scer_only
YBL002W (known) YNL068C	=	scer_only
YBL003C (known) YMR037C	=	scer_only
YBL003C (known) YKL032C	=	scer_only
YBL003C (known) YEL018W	=	scer_only
YBL003C (known) YDR303C	=	scer_only
YBL003C (known) YHR090C	=	scer_only
YBL003C (known) YGL173C	=	scer_only
YBL003C (known) YJL130C	=	scer_only
YBL003C (known) YNL262W	=	scer_only
YBL003C (known) YDR365C	=	scer_only
YBL003C (known) YOR063W	=	scer_only
YBL003C (known) YDL229W	=	scer_only
YBL003C (known) YFL024C	=	scer_only
YBL003C (known) YGL241W	=	scer_only
YBL003C (known) YOL012C	=	scer_only
YBL003C (known) YLR033W	=	scer_only
YBL003C (known) YPL082C	=	scer_only
YBL003C (known) YFR013W	=	scer_only
YBL003C (known) YOL094C	=	scer_only
YBL003C (known) YMR078C	=	scer_only
YBL003C (known) YOR244W	=	scer_only
YBL003C (known) YPR052C	=	scer_only
YBL003C (known) YDL171C	=	scer_only
YBL003C (known) YOR290C	=	scer_only
YBL003C (known) YPL131W	=	scer_only
YBL003C (known) YOR217W	=	scer_only
YBL003C (known) YNL178W	=	scer_only
YBL003C (known) YER165W	=	scer_only
YBL003C (known) YKL112W	=	scer_only
YBL003C (known) YDR083W	=	scer_only
YBL003C (known) YKR048C	=	scer_only
YBL003C (known) YOR207C	=	scer_only
YBL003C (known) YDR012W	=	scer_only
YBL003C (known) YPL128C	=	scer_only
YBL003C (known) YDR204W	=	scer_only
YBL003C (known) YMR229C	=	scer_only
YBL003C (known) YDL188C	=	scer_only
YBL003C (known) YGR162W	=	scer_only
YBL003C (known) YCR057C	=	scer_only
YBL003C (known) YOL004W	=	scer_only
YBL003C (known) YML063W	=	scer_only
YBL003C (known) YNL055C	=	scer_only
YBL003C (known) YOL054W	=	scer_only
YBL003C (known) YDL055C	=	scer_only
YBL003C (known) YLR455W	=	scer_only
YBL003C (known) YDL051W	=	scer_only
YBL003C (known) YHR099W	=	scer_only
YBL003C (known) YLR432W	=	scer_only
YBL003C (known) YGR217W	=	scer_only
YBL003C (known) YMR072W	=	scer_only
YBL003C (known) YNL201C	=	scer_only
YBL003C (known) YBR245C	=	scer_only
YBL003C (known) YER155C	=	scer_only
YBL003C (known) YGR275W	=	scer_only
YBL003C (known) YJR082C	=	scer_only
YBL003C (known) YDR224C	=	scer_only
YBL003C (known) YBR017C	=	scer_only
YBL003C (known) YPL153C	=	scer_only
YBL003C (known) YKL060C	=	scer_only
YBL004W (known) YBR247C	=	scer_only
YBL004W (known) YCL059C	=	scer_only
YBL004W (known) YOL010W	=	scer_only
YBL004W (known) YNL284C	=	scer_only
YBL004W (known) YER155C	=	scer_only
YBL004W (known) YGR220C	=	scer_only
YBL004W (known) YDL213C	=	scer_only
YBL004W (known) YDR101C	=	scer_only
YBL004W (known) YCR057C	=	scer_only
YBL004W (known) YLR003C	=	scer_only
YBL004W (known) YDR449C	=	scer_only
YBL004W (known) YLR189C	=	scer_only
YBL004W (known) YDR299W	=	scer_only
YBL004W (known) YLR410W	=	scer_only
YBL004W (known) YNL232W	=	scer_only
YBL004W (known) YER100W	=	scer_only
YBL004W (known) YPR137W	=	scer_only
YBL004W (known) YIL019W	=	scer_only
YBL004W (known) YDL111C	=	scer_only
YBL004W (known) YOR310C	=	scer_only
YBL004W (known) YGR090W	=	scer_only
YBL004W (known) YHL034C	=	scer_only
YBL004W (known) YNL255C	=	scer_only
YBL004W (known) YOR078W	=	scer_only
YBL004W (known) YOL139C	=	scer_only
YBL004W (known) YER082C	=	scer_only
YBL004W (known) YHR196W	=	scer_only
YBL004W (known) YPL217C	=	scer_only
YBL004W (known) YBR143C	=	scer_only
YBL004W (known) YLR074C	=	scer_only
YBL004W (known) YDR280W	=	scer_only
YBL004W (known) YHR089C	=	scer_only
YBL004W (known) YNL110C	=	scer_only
YBL004W (known) YDL145C	=	scer_only
YBL004W (known) YKR086W	=	scer_only
YBL004W (known) YBL038W	=	scer_only
YBL004W (known) YPL043W	=	scer_only
YBL004W (known) YJL109C	=	scer_only
YBL004W (known) YDL148C	=	scer_only
YBL004W (known) YBR251W	=	scer_only
YBL004W (known) YPR144C	=	scer_only
YBL004W (known) YDR060W	=	scer_only
YBL005W (known) YJL097W	=	scer_only
YBL005W (known) YCR009C	=	scer_only
YBL005W (known) YDR176W	=	scer_only
YBL005W (known) YPL240C	=	scer_only
YBL005W (known) YDR388W	=	scer_only
YBL005W-A (known) YDL003W	=	scer_only
YBL005W-A (known) YDL106C	=	scer_only
YBL006C (known) YMR033W	=	scer_only
YBL006C (known) YIL126W	=	scer_only
YBL006C (known) YDR489W	=	scer_only
YBL006C (known) YGR275W	=	scer_only
YBL007C (known) YBR127C	=	scer_only
YBL007C (known) YKR001C	=	scer_only
YBL007C (known) YPL198W	=	scer_only
YBL007C (known) YKR030W	=	scer_only
YBL007C (known) YNL243W	=	scer_only
YBL007C (known) YMR253C	=	scer_only
YBL007C (known) YNL238W	=	scer_only
YBL007C (known) YBR205W	=	scer_only
YBL007C (known) YLR448W	=	scer_only
YBL007C (known) YNL084C	=	scer_only
YBL007C (known) YLR026C	=	scer_only
YBL007C (known) YDL229W	=	scer_only
YBL007C (known) YML032C	=	scer_only
YBL007C (known) YFR024C-A	=	scer_only
YBL007C (known) YDR388W	=	scer_only
YBL007C (known) YHL019C	=	scer_only
YBL007C (known) YPR102C	=	scer_only
YBL007C (known) YOR063W	=	scer_only
YBL007C (known) YBR031W	=	scer_only
YBL007C (known) YLR340W	=	scer_only
YBL007C (known) YPR159W	=	scer_only
YBL007C (known) YLR325C	=	scer_only
YBL007C (known) YGL103W	=	scer_only
YBL007C (known) YLR337C	=	scer_only
YBL007C (known) YML016C	=	scer_only
YBL007C (known) YNL020C	=	scer_only
YBL007C (known) YIR006C	=	scer_only
YBL007C (known) YNL069C	=	scer_only
YBL007C (known) YOR284W	=	scer_only
YBL007C (known) YLL045C	=	scer_only
YBL007C (known) YHR114W	=	scer_only
YBL007C (known) YCL034W	=	scer_only
YBL007C (known) YJL004C	=	scer_only
YBL007C (known) YPR171W	=	scer_only
YBL007C (known) YML063W	=	scer_only
YBL007C (known) YBL007C	=	scer_only
YBL007C (known) YJL201W	=	scer_only
YBL007C (known) YCR030C	=	scer_only
YBL007C (known) YLL024C	=	scer_only
YBL007C (known) YGR268C	=	scer_only
YBL007C (known) YGL153W	=	scer_only
YBL007C (known) YER125W	=	scer_only
YBL007C (known) YIL002C	=	scer_only
YBL007C (known) YIL095W	=	scer_only
YBL007C (known) YLR432W	=	scer_only
YBL007C (known) YNL138W	=	scer_only
YBL007C (known) YBR098W	=	scer_only
YBL007C (known) YNL094W	=	scer_only
YBL007C (known) YGL104C	=	scer_only
YBL007C (known) YER133W	=	scer_only
YBL007C (known) YPL246C	=	scer_only
YBL007C (known) YLR150W	=	scer_only
YBL007C (known) YOR181W	=	scer_only
YBL007C (known) YMR142C	=	scer_only
YBL007C (known) YDR012W	=	scer_only
YBL007C (known) YGL030W	=	scer_only
YBL007C (known) YLR064W	=	scer_only
YBL007C (known) YNL106C	=	scer_only
YBL007C (known) YNL152W	=	scer_only
YBL007C (known) YDR172W	=	scer_only
YBL007C (known) YGL181W	=	scer_only
YBL007C (known) YHR016C	=	scer_only
YBL007C (known) YDR413C	=	scer_only
YBL007C (known) YJL191W	=	scer_only
YBL007C (known) YPR163C	=	scer_only
YBL007C (known) YJL151C	=	scer_only
YBL007C (known) YLR078C	=	scer_only
YBL007C (known) YCR088W	=	scer_only
YBL008W (known) YBL008W	=	scer_only
YBL008W (known) YBR289W	=	scer_only
YBL008W (known) YOR038C	=	scer_only
YBL008W (known) YER082C	=	scer_only
YBL008W (known) YOR290C	=	scer_only
YBL008W (known) YGR063C	=	scer_only
YBL008W (known) YJL176C	=	scer_only
YBL008W (known) YHR083W	=	scer_only
YBL008W (known) YJL115W	=	H
YBL009W (known) YGL127C	=	scer_only
YBL010C (known) YLR424W	=	scer_only
YBL010C (known) YKL193C	=	scer_only
YBL010C (known) YKR022C	=	scer_only
YBL012C (known) YMR022W	=	scer_only
YBL013W (known) YGR192C	=	scer_only
YBL013W (known) YHR083W	=	scer_only
YBL013W (known) YDR413C	=	scer_only
YBL013W (known) YBR160W	=	scer_only
YBL014C (known) YHL004W	=	scer_only
YBL014C (known) YML043C	=	scer_only
YBL014C (known) YOR158W	=	scer_only
YBL014C (known) YER148W	=	scer_only
YBL014C (known) YJL025W	=	scer_only
YBL015W (known) YBR034C	=	scer_only
YBL015W (known) YJR035W	=	scer_only
YBL015W (known) YMR059W	=	scer_only
YBL015W (known) YJR068W	=	scer_only
YBL015W (known) YPR110C	=	scer_only
YBL016W (known) YIL169C	=	scer_only
YBL016W (known) YGL158W	=	scer_only
YBL016W (known) YCL027W	=	scer_only
YBL016W (known) YGL178W	=	scer_only
YBL016W (known) YBR083W	=	scer_only
YBL016W (known) YHR084W	=	scer_only
YBL016W (known) YDL159W	=	scer_only
YBL016W (known) YPL049C	=	scer_only
YBL016W (known) YGL057C	=	scer_only
YBL016W (known) YJL157C	=	scer_only
YBL016W (known) YBL016W	=	scer_only
YBL016W (known) YER075C	=	scer_only
YBL016W (known) YNL053W	=	scer_only
YBL016W (known) YOR212W	=	scer_only
YBL016W (known) YDR480W	=	scer_only
YBL016W (known) YMR232W	=	scer_only
YBL016W (known) YLR452C	=	scer_only
YBL016W (known) YDR103W	=	scer_only
YBL016W (known) YLR362W	=	scer_only
YBL016W (known) YHR005C	=	scer_only
YBL016W (known) YHR168W	=	scer_only
YBL016W (known) YGR040W	=	scer_only
YBL016W (known) YDR469W	=	scer_only
YBL017C (known) YFL023W	=	scer_only
YBL017C (known) YKL054C	=	scer_only
YBL017C (known) YPL049C	=	scer_only
YBL017C (known) YDR432W	=	scer_only
YBL017C (known) YBL017C	=	scer_only
YBL017C (known) YDL229W	=	scer_only
YBL017C (known) YMR197C	=	scer_only
YBL017C (known) YGR214W	=	scer_only
YBL017C (known) YDR127W	=	scer_only
YBL017C (known) YOR181W	=	scer_only
YBL018C (known) YBR257W	=	scer_only
YBL018C (known) YBR167C	=	scer_only
YBL018C (known) YLR145W	=	scer_only
YBL018C (known) YHR122W	=	scer_only
YBL018C (known) YNL221C	=	scer_only
YBL018C (known) YGR030C	=	scer_only
YBL018C (known) YMR116C	=	scer_only
YBL018C (known) YNL282W	=	scer_only
YBL018C (known) YHR041C	=	scer_only
YBL019W (known) YMR022W	=	scer_only
YBL019W (known) YBR034C	=	scer_only
YBL019W (known) YEL009C	=	scer_only
YBL019W (known) YML023C	=	scer_only
YBL020W (known) YPR086W	=	scer_only
YBL020W (known) YDR373W	=	scer_only
YBL021C (known) YKL109W	=	scer_only
YBL021C (known) YGL237C	=	H
YBL021C (known) YDL185W	=	scer_only
YBL021C (known) YHL006C	=	scer_only
YBL021C (known) YML048W	=	scer_only
YBL021C (known) YOR358W	=	CH
YBL022C (known) YML029W	=	scer_only
YBL022C (known) YBR127C	=	scer_only
YBL022C (known) YLR180W	=	scer_only
YBL022C (known) YLR340W	=	scer_only
YBL022C (known) YLL024C	=	scer_only
YBL022C (known) YDL055C	=	scer_only
YBL022C (known) YMR091C	=	scer_only
YBL022C (known) YHR027C	=	scer_only
YBL022C (known) YBL022C	=	scer_only
YBL022C (known) YBR084W	=	scer_only
YBL022C (known) YFL037W	=	scer_only
YBL022C (known) YOR136W	=	scer_only
YBL022C (known) YCR052W	=	scer_only
YBL022C (known) YDR101C	=	scer_only
YBL022C (known) YGR040W	=	scer_only
YBL022C (known) YJL130C	=	scer_only
YBL022C (known) YIL061C	=	scer_only
YBL023C (known) YBR202W	=	HDM
YBL023C (known) YEL032W	=	HDM
YBL023C (known) YGR252W	=	scer_only
YBL023C (known) YOR080W	=	scer_only
YBL023C (known) YDL229W	=	scer_only
YBL023C (known) YDL017W	=	M
YBL023C (known) YDR052C	=	scer_only
YBL023C (known) YLR103C	=	D
YBL023C (known) YBR126C	=	scer_only
YBL023C (known) YJL194W	=	H
YBL023C (known) YLR274W	=	HDM
YBL023C (known) YDL171C	=	scer_only
YBL023C (known) YPL001W	=	scer_only
YBL023C (known) YOR196C	=	scer_only
YBL023C (known) YPR035W	=	scer_only
YBL023C (known) YBL023C	=	M
YBL023C (known) YCL061C	=	scer_only
YBL023C (known) YIL150C	=	HD
YBL024W (known) YLR340W	=	scer_only
YBL024W (known) YDR012W	=	scer_only
YBL024W (known) YBR031W	=	scer_only
YBL024W (known) YLR264W	=	scer_only
YBL024W (known) YDR382W	=	scer_only
YBL024W (known) YER165W	=	scer_only
YBL024W (known) YDL229W	=	scer_only
YBL024W (known) YPL249C-A	=	scer_only
YBL024W (known) YNL178W	=	scer_only
YBL024W (known) YOR063W	=	scer_only
YBL024W (known) YGR237C	=	scer_only
YBL024W (known) YLR432W	=	scer_only
YBL024W (known) YML056C	=	scer_only
YBL024W (known) YNL284C	=	scer_only
YBL024W (known) YBL024W	=	scer_only
YBL024W (known) YMR229C	=	scer_only
YBL024W (known) YIL133C	=	scer_only
YBL024W (known) YBR189W	=	scer_only
YBL024W (known) YBR084W	=	scer_only
YBL024W (known) YPL131W	=	scer_only
YBL025W (known) YHR200W	=	scer_only
YBL025W (known) YKL135C	=	scer_only
YBL025W (known) YIL141W	=	scer_only
YBL025W (known) YDL113C	=	scer_only
YBL025W (known) YMR270C	=	scer_only
YBL025W (known) YJR087W	=	scer_only
YBL026W (known) YNL118C	=	scer_only
YBL026W (known) YLR264W	=	scer_only
YBL026W (known) YDR473C	=	scer_only
YBL026W (known) YER006W	=	scer_only
YBL026W (known) YLR039C	=	scer_only
YBL026W (known) YHR165C	=	scer_only
YBL026W (known) YJL157C	=	scer_only
YBL026W (known) YER172C	=	scer_only
YBL026W (known) YLR126C	=	scer_only
YBL026W (known) YDR012W	=	scer_only
YBL026W (known) YIL132C	=	scer_only
YBL026W (known) YMR049C	=	scer_only
YBL026W (known) YLR275W	=	C
YBL026W (known) YER146W	=	scer_only
YBL026W (known) YHR122W	=	scer_only
YBL026W (known) YER112W	=	scer_only
YBL026W (known) YCR066W	=	scer_only
YBL026W (known) YOR191W	=	scer_only
YBL026W (known) YMR268C	=	scer_only
YBL026W (known) YCR077C	=	scer_only
YBL026W (known) YGR077C	=	scer_only
YBL026W (known) YBL066C	=	scer_only
YBL026W (known) YDL097C	=	scer_only
YBL026W (known) YMR066W	=	scer_only
YBL026W (known) YGR158C	=	scer_only
YBL026W (known) YDR166C	=	scer_only
YBL026W (known) YCR020C-A	=	scer_only
YBL026W (known) YNL264C	=	scer_only
YBL026W (known) YGL173C	=	scer_only
YBL026W (known) YLR438C-A	=	scer_only
YBL026W (known) YGR091W	=	scer_only
YBL026W (known) YOL163W	=	scer_only
YBL026W (known) YJR022W	=	scer_only
YBL026W (known) YDR378C	=	scer_only
YBL026W (known) YJL124C	=	CD
YBL026W (known) YER029C	=	scer_only
YBL026W (known) YPR178W	=	scer_only
YBL026W (known) YIL048W	=	scer_only
YBL026W (known) YOR017W	=	scer_only
YBL026W (known) YPL131W	=	scer_only
YBL026W (known) YOR308C	=	scer_only
YBL026W (known) YGR075C	=	scer_only
YBL026W (known) YLR147C	=	scer_only
YBL026W (known) YLR074C	=	scer_only
YBL026W (known) YPL249C-A	=	scer_only
YBL026W (known) YDL160C	=	C
YBL026W (known) YPR032W	=	scer_only
YBL026W (known) YGL185C	=	scer_only
YBL026W (known) YNR053C	=	scer_only
YBL026W (known) YDL175C	=	scer_only
YBL026W (known) YER165W	=	scer_only
YBL026W (known) YOR043W	=	scer_only
YBL026W (known) YEL015W	=	scer_only
YBL026W (known) YGL234W	=	scer_only
YBL026W (known) YDR440W	=	scer_only
YBL026W (known) YPL115C	=	scer_only
YBL026W (known) YMR237W	=	scer_only
YBL026W (known) YKL173W	=	scer_only
YBL026W (known) YLR120C	=	scer_only
YBL026W (known) YIL066C	=	scer_only
YBL026W (known) YPL249C	=	scer_only
YBL026W (known) YBR055C	=	scer_only
YBL026W (known) YPL119C	=	scer_only
YBL026W (known) YMR083W	=	scer_only
YBL026W (known) YPL042C	=	scer_only
YBL026W (known) YOL149W	=	scer_only
YBL026W (known) YMR207C	=	scer_only
YBL026W (known) YPR184W	=	scer_only
YBL026W (known) YER025W	=	scer_only
YBL026W (known) YLR128W	=	scer_only
YBL026W (known) YOR167C	=	scer_only
YBL026W (known) YNL147W	=	C
YBL026W (known) YNL287W	=	scer_only
YBL026W (known) YOL102C	=	scer_only
YBL026W (known) YBL074C	=	scer_only
YBL029W (known) YKR036C	=	scer_only
YBL029W (known) YML109W	=	scer_only
YBL030C (known) YOR136W	=	scer_only
YBL030C (known) YNL271C	=	scer_only
YBL030C (known) YGL238W	=	scer_only
YBL030C (known) YDL126C	=	scer_only
YBL030C (known) YEL020W-A	=	scer_only
YBL030C (known) YLR180W	=	scer_only
YBL030C (known) YKL195W	=	scer_only
YBL030C (known) YHR005C-A	=	scer_only
YBL030C (known) YFL045C	=	scer_only
YBL030C (known) YKL039W	=	scer_only
YBL030C (known) YBR017C	=	scer_only
YBL030C (known) YNL124W	=	scer_only
YBL030C (known) YPL061W	=	scer_only
YBL030C (known) YGR218W	=	scer_only
YBL030C (known) YJL091C	=	scer_only
YBL030C (known) YHR133C	=	scer_only
YBL030C (known) YHR020W	=	scer_only
YBL030C (known) YGL195W	=	scer_only
YBL030C (known) YML085C	=	scer_only
YBL030C (known) YKR052C	=	scer_only
YBL030C (known) YER103W	=	scer_only
YBL030C (known) YFL037W	=	scer_only
YBL030C (known) YLR268W	=	scer_only
YBL030C (known) YIL078W	=	scer_only
YBL030C (known) YIL094C	=	scer_only
YBL030C (known) YDR170C	=	scer_only
YBL030C (known) YER110C	=	scer_only
YBL030C (known) YJL008C	=	scer_only
YBL030C (known) YDL192W	=	scer_only
YBL030C (known) YBL050W	=	scer_only
YBL030C (known) YJL066C	=	scer_only
YBL030C (known) YLR452C	=	scer_only
YBL030C (known) YDR141C	=	scer_only
YBL030C (known) YFR044C	=	scer_only
YBL030C (known) YKR026C	=	scer_only
YBL030C (known) YKL010C	=	scer_only
YBL030C (known) YFR009W	=	scer_only
YBL030C (known) YKL104C	=	scer_only
YBL030C (known) YPL063W	=	scer_only
YBL030C (known) YPL240C	=	scer_only
YBL030C (known) YDR214W	=	scer_only
YBL030C (known) YHR128W	=	scer_only
YBL030C (known) YNL064C	=	scer_only
YBL030C (known) YFR014C	=	scer_only
YBL030C (known) YLR153C	=	scer_only
YBL030C (known) YFR030W	=	scer_only
YBL030C (known) YDR335W	=	scer_only
YBL030C (known) YLR048W	=	scer_only
YBL030C (known) YNL297C	=	scer_only
YBL030C (known) YDL055C	=	scer_only
YBL030C (known) YML029W	=	scer_only
YBL030C (known) YLL040C	=	scer_only
YBL030C (known) YKL088W	=	scer_only
YBL030C (known) YKL092C	=	scer_only
YBL030C (known) YIL070C	=	scer_only
YBL030C (known) YGL137W	=	scer_only
YBL030C (known) YKL008C	=	scer_only
YBL030C (known) YJR077C	=	scer_only
YBL030C (known) YPL235W	=	scer_only
YBL030C (known) YEL022W	=	scer_only
YBL030C (known) YGR082W	=	scer_only
YBL030C (known) YLR044C	=	scer_only
YBL030C (known) YOR153W	=	scer_only
YBL031W (known) YGR113W	=	scer_only
YBL031W (known) YGR218W	=	scer_only
YBL032W (known) YML117W	=	scer_only
YBL032W (known) YHR216W	=	scer_only
YBL032W (known) YMR125W	=	scer_only
YBL032W (known) YMR229C	=	scer_only
YBL032W (known) YCR031C	=	scer_only
YBL032W (known) YJL190C	=	scer_only
YBL032W (known) YFR003C	=	scer_only
YBL032W (known) YOL139C	=	scer_only
YBL032W (known) YLR175W	=	scer_only
YBL032W (known) YPL259C	=	scer_only
YBL032W (known) YPR163C	=	scer_only
YBL032W (known) YLR150W	=	scer_only
YBL032W (known) YOR096W	=	scer_only
YBL032W (known) YLR432W	=	scer_only
YBL032W (known) YMR142C	=	scer_only
YBL032W (known) YPR161C	=	scer_only
YBL032W (known) YFR012W	=	scer_only
YBL032W (known) YML105C	=	scer_only
YBL032W (known) YOR204W	=	scer_only
YBL032W (known) YNL112W	=	scer_only
YBL032W (known) YLR075W	=	scer_only
YBL032W (known) YDL229W	=	scer_only
YBL032W (known) YER165W	=	scer_only
YBL032W (known) YGL030W	=	scer_only
YBL032W (known) YPR102C	=	scer_only
YBL032W (known) YPL249C-A	=	scer_only
YBL032W (known) YGR162W	=	scer_only
YBL032W (known) YNL005C	=	scer_only
YBL032W (known) YPL198W	=	scer_only
YBL032W (known) YKL135C	=	scer_only
YBL032W (known) YLR441C	=	scer_only
YBL032W (known) YDR447C	=	scer_only
YBL032W (known) YJL130C	=	scer_only
YBL032W (known) YBR084W	=	scer_only
YBL032W (known) YJL177W	=	scer_only
YBL032W (known) YDR012W	=	scer_only
YBL032W (known) YGL049C	=	scer_only
YBL032W (known) YBL032W	=	scer_only
YBL032W (known) YOL127W	=	scer_only
YBL032W (known) YBL074C	=	scer_only
YBL032W (known) YPL237W	=	scer_only
YBL032W (known) YBR031W	=	scer_only
YBL032W (known) YML024W	=	scer_only
YBL032W (known) YGL173C	=	scer_only
YBL032W (known) YLR340W	=	scer_only
YBL032W (known) YMR310C	=	scer_only
YBL033C (known) YPL198W	=	scer_only
YBL033C (known) YBL033C	=	scer_only
YBL033C (known) YDR013W	=	scer_only
YBL033C (known) YNL105W	=	scer_only
YBL033C (known) YBR127C	=	scer_only
YBL033C (known) YLL024C	=	scer_only
YBL033C (known) YPR172W	=	scer_only
YBL034C (known) YKL088W	=	scer_only
YBL034C (known) YDR330W	=	scer_only
YBL034C (known) YBL034C	=	scer_only
YBL034C (known) YKL193C	=	scer_only
YBL034C (known) YFL037W	=	scer_only
YBL034C (known) YNL118C	=	scer_only
YBL034C (known) YER177W	=	scer_only
YBL035C (known) YML063W	=	scer_only
YBL035C (known) YLR432W	=	scer_only
YBL035C (known) YDR292C	=	scer_only
YBL035C (known) YOL094C	=	scer_only
YBL035C (known) YNL178W	=	scer_only
YBL035C (known) YPL240C	=	scer_only
YBL035C (known) YNL102W	=	HDM
YBL035C (known) YDR012W	=	scer_only
YBL035C (known) YMR142C	=	scer_only
YBL035C (known) YNR052C	=	scer_only
YBL035C (known) YBR087W	=	scer_only
YBL035C (known) YDL149W	=	scer_only
YBL035C (known) YER165W	=	scer_only
YBL035C (known) YOR217W	=	scer_only
YBL035C (known) YDL058W	=	scer_only
YBL035C (known) YDL229W	=	scer_only
YBL035C (known) YIR008C	=	HDM
YBL035C (known) YGL076C	=	scer_only
YBL035C (known) YBR084W	=	scer_only
YBL035C (known) YHR216W	=	scer_only
YBL035C (known) YPL106C	=	scer_only
YBL035C (known) YBL035C	=	scer_only
YBL035C (known) YKL154W	=	scer_only
YBL035C (known) YMR078C	=	scer_only
YBL035C (known) YLR340W	=	scer_only
YBL035C (known) YNL290W	=	scer_only
YBL035C (known) YJR068W	=	scer_only
YBL035C (known) YDR082W	=	scer_only
YBL035C (known) YLL045C	=	scer_only
YBL035C (known) YKL045W	=	HDM
YBL036C (known) YLL024C	=	scer_only
YBL036C (known) YDR023W	=	scer_only
YBL036C (known) YGR087C	=	scer_only
YBL036C (known) YDR342C	=	scer_only
YBL036C (known) YPL106C	=	scer_only
YBL036C (known) YBL039C	=	scer_only
YBL036C (known) YOL078W	=	scer_only
YBL036C (known) YDR343C	=	scer_only
YBL036C (known) YMR319C	=	scer_only
YBL036C (known) YBL036C	=	scer_only
YBL036C (known) YDR226W	=	scer_only
YBL037W (known) YJR005W	=	scer_only
YBL037W (known) YBR031W	=	scer_only
YBL037W (known) YBR127C	=	scer_only
YBL037W (known) YNL178W	=	scer_only
YBL037W (known) YBL037W	=	scer_only
YBL037W (known) YML024W	=	scer_only
YBL037W (known) YIL133C	=	scer_only
YBL037W (known) YPL198W	=	scer_only
YBL037W (known) YGL030W	=	scer_only
YBL037W (known) YLL045C	=	scer_only
YBL037W (known) YJR058C	=	M
YBL037W (known) YNL118C	=	scer_only
YBL037W (known) YKL180W	=	scer_only
YBL037W (known) YOL062C	=	M
YBL037W (known) YDR012W	=	scer_only
YBL037W (known) YLR340W	=	scer_only
YBL037W (known) YLR441C	=	scer_only
YBL038W (known) YNL005C	=	scer_only
YBL038W (known) YMR024W	=	scer_only
YBL038W (known) YGR220C	=	scer_only
YBL038W (known) YDR322W	=	scer_only
YBL038W (known) YER155C	=	scer_only
YBL038W (known) YNL284C	=	scer_only
YBL038W (known) YLR189C	=	scer_only
YBL038W (known) YJR138W	=	scer_only
YBL038W (known) YLL024C	=	scer_only
YBL038W (known) YKR085C	=	scer_only
YBL038W (known) YCR046C	=	scer_only
YBL038W (known) YDR237W	=	scer_only
YBL038W (known) YLR432W	=	scer_only
YBL038W (known) YML025C	=	scer_only
YBL038W (known) YNL124W	=	scer_only
YBL038W (known) YDR296W	=	scer_only
YBL038W (known) YDR164C	=	scer_only
YBL038W (known) YJL176C	=	scer_only
YBL038W (known) YDL229W	=	scer_only
YBL038W (known) YBR127C	=	scer_only
YBL038W (known) YOR290C	=	scer_only
YBL038W (known) YOR204W	=	scer_only
YBL038W (known) YLR439W	=	scer_only
YBL038W (known) YPR100W	=	scer_only
YBL038W (known) YBL038W	=	scer_only
YBL038W (known) YJL063C	=	scer_only
YBL038W (known) YOR150W	=	scer_only
YBL038W (known) YCL014W	=	scer_only
YBL038W (known) YJL005W	=	scer_only
YBL038W (known) YGR033C	=	scer_only
YBL038W (known) YDR462W	=	scer_only
YBL039C (known) YHR200W	=	scer_only
YBL039C (known) YHL030W	=	scer_only
YBL039C (known) YDR388W	=	scer_only
YBL039C (known) YIL094C	=	scer_only
YBL039C (known) YPR035W	=	scer_only
YBL039C (known) YGR252W	=	scer_only
YBL039C (known) YDR447C	=	scer_only
YBL039C (known) YJL030W	=	scer_only
YBL039C (known) YNL069C	=	scer_only
YBL039C (known) YLR441C	=	scer_only
YBL039C (known) YNL178W	=	scer_only
YBL039C (known) YML085C	=	scer_only
YBL039C (known) YMR024W	=	scer_only
YBL039C (known) YBR127C	=	scer_only
YBL039C (known) YBR031W	=	scer_only
YBL039C (known) YDR394W	=	scer_only
YBL039C (known) YDR260C	=	scer_only
YBL039C (known) YJR103W	=	HD
YBL039C (known) YJR013W	=	scer_only
YBL039C (known) YFR034C	=	scer_only
YBL039C (known) YHL011C	=	scer_only
YBL039C (known) YBL039C	=	HD
YBL039C (known) YKL196C	=	scer_only
YBL039C (known) YDR012W	=	scer_only
YBL039C (known) YFR004W	=	scer_only
YBL039C (known) YOR096W	=	scer_only
YBL039C (known) YOR151C	=	scer_only
YBL039C (known) YOR117W	=	scer_only
YBL039C (known) YFL037W	=	scer_only
YBL039C (known) YDL082W	=	scer_only
YBL039C (known) YHR027C	=	scer_only
YBL039C (known) YGR262C	=	scer_only
YBL039C (known) YKL029C	=	scer_only
YBL039C (known) YMR012W	=	scer_only
YBL039C (known) YNL209W	=	scer_only
YBL039C (known) YIL075C	=	scer_only
YBL039C (known) YPL063W	=	D
YBL039C (known) YLR153C	=	scer_only
YBL039C (known) YOR261C	=	scer_only
YBL039C (known) YPL070W	=	scer_only
YBL039C (known) YJR109C	=	scer_only
YBL039C (known) YDR214W	=	scer_only
YBL039C (known) YJL130C	=	scer_only
YBL039C (known) YKL145W	=	scer_only
YBL039C (known) YGL048C	=	scer_only
YBL039C (known) YGL076C	=	scer_only
YBL039C (known) YDL055C	=	scer_only
YBL039C (known) YLL024C	=	scer_only
YBL039C (known) YJL177W	=	scer_only
YBL039C (known) YOR388C	=	scer_only
YBL039C (known) YLR048W	=	scer_only
YBL039C (known) YCR031C	=	scer_only
YBL039C (known) YJR123W	=	scer_only
YBL039C (known) YLR180W	=	scer_only
YBL039C (known) YML073C	=	scer_only
YBL039C (known) YGL081W	=	scer_only
YBL039C (known) YNR016C	=	scer_only
YBL040C (known) YLL045C	=	scer_only
YBL040C (known) YDL229W	=	scer_only
YBL040C (known) YMR308C	=	scer_only
YBL040C (known) YGR060W	=	scer_only
YBL040C (known) YER172C	=	scer_only
YBL040C (known) YDR331W	=	scer_only
YBL040C (known) YMR061W	=	scer_only
YBL040C (known) YOL020W	=	scer_only
YBL040C (known) YER110C	=	scer_only
YBL040C (known) YDL055C	=	scer_only
YBL040C (known) YGL076C	=	scer_only
YBL040C (known) YEL063C	=	scer_only
YBL040C (known) YKL182W	=	scer_only
YBL040C (known) YOR160W	=	scer_only
YBL040C (known) YML085C	=	scer_only
YBL040C (known) YDR335W	=	scer_only
YBL040C (known) YPL131W	=	scer_only
YBL040C (known) YGR214W	=	scer_only
YBL040C (known) YLL024C	=	scer_only
YBL040C (known) YLR340W	=	scer_only
YBL040C (known) YBR031W	=	scer_only
YBL040C (known) YDR414C	=	scer_only
YBL040C (known) YHR020W	=	scer_only
YBL040C (known) YGR240C	=	scer_only
YBL040C (known) YFL037W	=	scer_only
YBL040C (known) YBR017C	=	scer_only
YBL040C (known) YBR127C	=	scer_only
YBL040C (known) YLR259C	=	scer_only
YBL040C (known) YGR192C	=	scer_only
YBL040C (known) YMR012W	=	scer_only
YBL040C (known) YKL010C	=	scer_only
YBL040C (known) YDR502C	=	scer_only
YBL040C (known) YJR010C-A	=	scer_only
YBL040C (known) YNL271C	=	scer_only
YBL040C (known) YJR077C	=	scer_only
YBL040C (known) YPR156C	=	scer_only
YBL040C (known) YJR132W	=	scer_only
YBL040C (known) YGL195W	=	scer_only
YBL040C (known) YMR215W	=	scer_only
YBL040C (known) YDR141C	=	scer_only
YBL040C (known) YEL022W	=	scer_only
YBL041W (known) YOR157C	=	H
YBL041W (known) YOL038W	=	scer_only
YBL041W (known) YFL007W	=	scer_only
YBL041W (known) YER105C	=	scer_only
YBL041W (known) YDL147W	=	scer_only
YBL041W (known) YGR253C	=	scer_only
YBL041W (known) YHL030W	=	scer_only
YBL041W (known) YJL001W	=	scer_only
YBL041W (known) YER094C	=	H
YBL041W (known) YDL020C	=	scer_only
YBL041W (known) YHR200W	=	scer_only
YBL041W (known) YPR103W	=	H
YBL041W (known) YCR073C	=	scer_only
YBL041W (known) YHR183W	=	scer_only
YBL041W (known) YMR314W	=	HM
YBL041W (known) YFR050C	=	scer_only
YBL041W (known) YOR362C	=	scer_only
YBL041W (known) YER012W	=	scer_only
YBL041W (known) YIL007C	=	scer_only
YBL041W (known) YDL188C	=	scer_only
YBL042C (known) YNL121C	=	scer_only
YBL042C (known) YER021W	=	scer_only
YBL043W (known) YDR099W	=	scer_only
YBL043W (known) YBL100W-A	=	scer_only
YBL044W (known) YOL133W	=	scer_only
YBL044W (known) YJL159W	=	scer_only
YBL044W (known) YMR304W	=	scer_only
YBL044W (known) YHR083W	=	scer_only
YBL044W (known) YLR074C	=	scer_only
YBL045C (known) YMR059W	=	scer_only
YBL045C (known) YPL204W	=	scer_only
YBL045C (known) YLR442C	=	scer_only
YBL045C (known) YDL179W	=	scer_only
YBL045C (known) YGL137W	=	scer_only
YBL045C (known) YNL177C	=	scer_only
YBL045C (known) YML064C	=	scer_only
YBL045C (known) YOR065W	=	scer_only
YBL045C (known) YPR191W	=	scer_only
YBL045C (known) YJL166W	=	scer_only
YBL045C (known) YLR132C	=	scer_only
YBL045C (known) YEL024W	=	scer_only
YBL045C (known) YPR054W	=	scer_only
YBL045C (known) YOR125C	=	scer_only
YBL045C (known) YDL074C	=	scer_only
YBL045C (known) YKL095W	=	scer_only
YBL045C (known) YIL061C	=	scer_only
YBL045C (known) YGR183C	=	scer_only
YBL045C (known) YBR208C	=	scer_only
YBL045C (known) YDR339C	=	scer_only
YBL045C (known) YDL189W	=	scer_only
YBL045C (known) YLR090W	=	scer_only
YBL045C (known) YMR047C	=	scer_only
YBL045C (known) YMR036C	=	scer_only
YBL045C (known) YDR388W	=	scer_only
YBL045C (known) YBL045C	=	scer_only
YBL045C (known) YNL118C	=	scer_only
YBL045C (known) YDR529C	=	scer_only
YBL046W (known) YER155C	=	scer_only
YBL046W (known) YDR075W	=	scer_only
YBL046W (known) YML010W	=	scer_only
YBL046W (known) YNL201C	=	scer_only
YBL046W (known) YLL024C	=	scer_only
YBL046W (known) YBL046W	=	scer_only
YBL046W (known) YDL112W	=	scer_only
YBL047C (known) YJL034W	=	scer_only
YBL047C (known) YBR160W	=	scer_only
YBL047C (known) YCR030C	=	scer_only
YBL047C (known) YLL024C	=	scer_only
YBL047C (known) YDL229W	=	scer_only
YBL047C (known) YLR189C	=	scer_only
YBL047C (known) YDR192C	=	scer_only
YBL047C (known) YLR340W	=	scer_only
YBL047C (known) YOL087C	=	scer_only
YBL047C (known) YBR109C	=	scer_only
YBL047C (known) YPL106C	=	scer_only
YBL047C (known) YPL204W	=	scer_only
YBL047C (known) YOL054W	=	scer_only
YBL047C (known) YHR114W	=	scer_only
YBL047C (known) YDR447C	=	scer_only
YBL047C (known) YOL016C	=	scer_only
YBL047C (known) YPL153C	=	scer_only
YBL047C (known) YDR348C	=	scer_only
YBL047C (known) YGR155W	=	scer_only
YBL047C (known) YDR012W	=	scer_only
YBL047C (known) YGR241C	=	scer_only
YBL047C (known) YBL047C	=	scer_only
YBL047C (known) YLR075W	=	scer_only
YBL047C (known) YER165W	=	scer_only
YBL047C (known) YNL243W	=	scer_only
YBL047C (known) YHL019C	=	scer_only
YBL048W (known) YOL133W	=	scer_only
YBL049W (known) YGL227W	=	scer_only
YBL049W (known) YHL010C	=	scer_only
YBL049W (known) YMR135C	=	scer_only
YBL049W (known) YIL017C	=	scer_only
YBL049W (known) YIL097W	=	scer_only
YBL049W (known) YIL034C	=	scer_only
YBL049W (known) YJR091C	=	scer_only
YBL049W (known) YJL014W	=	scer_only
YBL049W (known) YER066C-A	=	scer_only
YBL049W (known) YDR255C	=	scer_only
YBL049W (known) YGR172C	=	scer_only
YBL049W (known) YCL039W	=	scer_only
YBL049W (known) YIL142W	=	scer_only
YBL050W (known) YHL031C	=	scer_only
YBL050W (known) YKL173W	=	scer_only
YBL050W (known) YDR468C	=	scer_only
YBL050W (known) YLR273C	=	scer_only
YBL050W (known) YKL090W	=	scer_only
YBL050W (known) YDL133W	=	scer_only
YBL050W (known) YOR245C	=	scer_only
YBL050W (known) YPL192C	=	scer_only
YBL050W (known) YOL032W	=	scer_only
YBL050W (known) YGR009C	=	HD
YBL050W (known) YLR093C	=	scer_only
YBL050W (known) YIL084C	=	scer_only
YBL050W (known) YLL009C	=	scer_only
YBL050W (known) YJR063W	=	scer_only
YBL050W (known) YOL135C	=	scer_only
YBL050W (known) YER101C	=	scer_only
YBL050W (known) YBR272C	=	scer_only
YBL050W (known) YOR307C	=	scer_only
YBL050W (known) YCR082W	=	scer_only
YBL050W (known) YLR268W	=	scer_only
YBL050W (known) YOR106W	=	scer_only
YBL050W (known) YLR026C	=	H
YBL050W (known) YLR117C	=	scer_only
YBL050W (known) YDL173W	=	scer_only
YBL050W (known) YOR036W	=	scer_only
YBL050W (known) YGL095C	=	scer_only
YBL050W (known) YDR160W	=	scer_only
YBL050W (known) YOL036W	=	scer_only
YBL050W (known) YKL196C	=	scer_only
YBL050W (known) YOL010W	=	scer_only
YBL050W (known) YDR189W	=	scer_only
YBL050W (known) YOL018C	=	D
YBL050W (known) YOR158W	=	scer_only
YBL050W (known) YMR197C	=	scer_only
YBL050W (known) YDR264C	=	scer_only
YBL050W (known) YLR130C	=	scer_only
YBL050W (known) YNL204C	=	scer_only
YBL051C (known) YPL235W	=	scer_only
YBL051C (known) YMR142C	=	scer_only
YBL051C (known) YGL127C	=	scer_only
YBL051C (known) YDL229W	=	scer_only
YBL051C (known) YLR075W	=	scer_only
YBL051C (known) YOL127W	=	scer_only
YBL051C (known) YPL153C	=	scer_only
YBL051C (known) YJR123W	=	scer_only
YBL051C (known) YBR127C	=	scer_only
YBL051C (known) YPL198W	=	scer_only
YBL051C (known) YMR186W	=	scer_only
YBL051C (known) YJL130C	=	scer_only
YBL051C (known) YHL001W	=	scer_only
YBL051C (known) YKL180W	=	scer_only
YBL051C (known) YOR063W	=	scer_only
YBL051C (known) YIL151C	=	scer_only
YBL051C (known) YDR012W	=	scer_only
YBL051C (known) YKR096W	=	scer_only
YBL051C (known) YPL204W	=	scer_only
YBL051C (known) YJL177W	=	scer_only
YBL051C (known) YLR340W	=	scer_only
YBL051C (known) YBR136W	=	scer_only
YBL051C (known) YNL178W	=	scer_only
YBL051C (known) YLL024C	=	scer_only
YBL051C (known) YBL051C	=	scer_only
YBL051C (known) YIL133C	=	scer_only
YBL051C (known) YML063W	=	scer_only
YBL051C (known) YLR432W	=	scer_only
YBL051C (known) YJL191W	=	scer_only
YBL051C (known) YDR447C	=	scer_only
YBL051C (known) YBR031W	=	scer_only
YBL051C (known) YER165W	=	scer_only
YBL052C (known) YBR274W	=	scer_only
YBL052C (known) YBR034C	=	scer_only
YBL052C (known) YOR064C	=	scer_only
YBL052C (known) YPL129W	=	scer_only
YBL052C (known) YGL207W	=	scer_only
YBL052C (known) YNL258C	=	scer_only
YBL053W (known) YJR091C	=	scer_only
YBL053W (known) YEL069C	=	scer_only
YBL053W (known) YPR165W	=	scer_only
YBL054W (known) YNL118C	=	scer_only
YBL056W (known) YOR096W	=	scer_only
YBL056W (known) YDL060W	=	scer_only
YBL056W (known) YGR240C	=	scer_only
YBL056W (known) YBR247C	=	scer_only
YBL056W (known) YOR086C	=	scer_only
YBL056W (known) YDL059C	=	scer_only
YBL056W (known) YOR020C	=	scer_only
YBL056W (known) YGR234W	=	scer_only
YBL056W (known) YDL229W	=	scer_only
YBL056W (known) YDR071C	=	scer_only
YBL056W (known) YDL055C	=	scer_only
YBL056W (known) YPL061W	=	scer_only
YBL056W (known) YBR097W	=	scer_only
YBL056W (known) YLL024C	=	scer_only
YBL056W (known) YBL056W	=	scer_only
YBL056W (known) YNL250W	=	scer_only
YBL056W (known) YDL145C	=	scer_only
YBL056W (known) YHL030W	=	scer_only
YBL056W (known) YJL130C	=	scer_only
YBL056W (known) YGR205W	=	scer_only
YBL056W (known) YPL204W	=	scer_only
YBL056W (known) YDR076W	=	scer_only
YBL056W (known) YGR214W	=	scer_only
YBL056W (known) YNL178W	=	scer_only
YBL058W (known) YOR098C	=	scer_only
YBL058W (known) YBL058W	=	scer_only
YBL058W (known) YKL213C	=	scer_only
YBL058W (known) YDL126C	=	M
YBL058W (known) YER155C	=	scer_only
YBL058W (known) YBR223C	=	scer_only
YBL058W (known) YBR114W	=	scer_only
YBL058W (known) YNL209W	=	scer_only
YBL058W (known) YDL190C	=	scer_only
YBL058W (known) YNL271C	=	scer_only
YBL059W (known) YJR091C	=	scer_only
YBL059W (known) YCR099C	=	scer_only
YBL061C (known) YMR083W	=	scer_only
YBL061C (known) YGR185C	=	scer_only
YBL061C (known) YEL015W	=	scer_only
YBL061C (known) YDR168W	=	scer_only
YBL061C (known) YJL034W	=	scer_only
YBL061C (known) YBR127C	=	scer_only
YBL061C (known) YDL229W	=	scer_only
YBL061C (known) YBR023C	=	scer_only
YBL061C (known) YGR214W	=	scer_only
YBL061C (known) YLL024C	=	scer_only
YBL061C (known) YLR432W	=	scer_only
YBL061C (known) YMR116C	=	scer_only
YBL061C (known) YNL233W	=	scer_only
YBL061C (known) YJL130C	=	scer_only
YBL061C (known) YDL044C	=	scer_only
YBL061C (known) YOL086C	=	scer_only
YBL061C (known) YIL007C	=	scer_only
YBL061C (known) YDR247W	=	scer_only
YBL061C (known) YPL131W	=	scer_only
YBL062W (known) YDR373W	=	scer_only
YBL063W (known) YBL063W	=	scer_only
YBL063W (known) YIL061C	=	scer_only
YBL064C (known) YBL064C	=	H
YBL064C (known) YDR488C	=	scer_only
YBL064C (known) YPL106C	=	scer_only
YBL064C (known) YDL229W	=	scer_only
YBL064C (known) YDR069C	=	scer_only
YBL065W (known) YER022W	=	scer_only
YBL066C (known) YGR117C	=	scer_only
YBL066C (known) YDR247W	=	scer_only
YBL066C (known) YEL015W	=	scer_only
YBL066C (known) YDR099W	=	scer_only
YBL066C (known) YBR034C	=	scer_only
YBL067C (known) YOL087C	=	scer_only
YBL067C (known) YJL203W	=	scer_only
YBL068W (known) YOL061W	=	scer_only
YBL068W (known) YKL181W	=	HD
YBL068W (known) YMR022W	=	scer_only
YBL068W (known) YHL011C	=	CHD
YBL069W (known) YMR022W	=	scer_only
YBL071C (known) YCL027W	=	scer_only
YBL071C (known) YNL261W	=	scer_only
YBL074C (known) YER146W	=	scer_only
YBL074C (known) YGR013W	=	scer_only
YBL074C (known) YPR064W	=	scer_only
YBL074C (known) YOL001W	=	scer_only
YBL074C (known) YLR150W	=	scer_only
YBL074C (known) YDR240C	=	scer_only
YBL074C (known) YDR416W	=	scer_only
YBL074C (known) YER172C	=	scer_only
YBL074C (known) YLL021W	=	scer_only
YBL074C (known) YDL098C	=	scer_only
YBL074C (known) YDR283C	=	scer_only
YBL074C (known) YML024W	=	scer_only
YBL074C (known) YGR278W	=	scer_only
YBL074C (known) YDL087C	=	scer_only
YBL074C (known) YBR119W	=	scer_only
YBL074C (known) YJL203W	=	scer_only
YBL074C (known) YLR147C	=	scer_only
YBL074C (known) YMR142C	=	scer_only
YBL074C (known) YNL147W	=	scer_only
YBL074C (known) YKL173W	=	scer_only
YBL074C (known) YDL167C	=	scer_only
YBL074C (known) YKL012W	=	scer_only
YBL074C (known) YDL208W	=	scer_only
YBL074C (known) YLR226W	=	scer_only
YBL074C (known) YBL104C	=	scer_only
YBL074C (known) YBR084W	=	scer_only
YBL074C (known) YMR116C	=	scer_only
YBL074C (known) YER165W	=	scer_only
YBL074C (known) YGR074W	=	scer_only
YBL074C (known) YML117W	=	scer_only
YBL074C (known) YML049C	=	scer_only
YBL074C (known) YHR165C	=	scer_only
YBL074C (known) YJL124C	=	scer_only
YBL074C (known) YJL033W	=	scer_only
YBL074C (known) YNL005C	=	scer_only
YBL074C (known) YMR080C	=	scer_only
YBL074C (known) YNL112W	=	scer_only
YBL074C (known) YGR162W	=	scer_only
YBL074C (known) YGR075C	=	scer_only
YBL074C (known) YMR125W	=	scer_only
YBL074C (known) YER112W	=	scer_only
YBL074C (known) YIR009W	=	scer_only
YBL074C (known) YML046W	=	scer_only
YBL074C (known) YNL251C	=	scer_only
YBL074C (known) YPL213W	=	scer_only
YBL074C (known) YPL012W	=	scer_only
YBL074C (known) YGL128C	=	scer_only
YBL074C (known) YLR424W	=	scer_only
YBL074C (known) YDR235W	=	scer_only
YBL074C (known) YBR152W	=	scer_only
YBL074C (known) YCL037C	=	scer_only
YBL074C (known) YLR175W	=	scer_only
YBL074C (known) YFL047W	=	scer_only
YBL074C (known) YDR364C	=	scer_only
YBL074C (known) YDL014W	=	scer_only
YBL074C (known) YJL080C	=	scer_only
YBL074C (known) YJL063C	=	scer_only
YBL074C (known) YPL151C	=	scer_only
YBL074C (known) YPL178W	=	scer_only
YBL074C (known) YNL262W	=	scer_only
YBL074C (known) YJR084W	=	scer_only
YBL074C (known) YDL175C	=	scer_only
YBL074C (known) YDR432W	=	scer_only
YBL074C (known) YPR101W	=	scer_only
YBL074C (known) YLR367W	=	scer_only
YBL074C (known) YLL036C	=	scer_only
YBL074C (known) YPL237W	=	scer_only
YBL074C (known) YMR240C	=	scer_only
YBL074C (known) YHR086W	=	scer_only
YBL074C (known) YJL072C	=	scer_only
YBL074C (known) YJR013W	=	scer_only
YBL074C (known) YDL209C	=	scer_only
YBL074C (known) YDR395W	=	scer_only
YBL074C (known) YLR448W	=	scer_only
YBL074C (known) YHR156C	=	scer_only
YBL074C (known) YGL100W	=	scer_only
YBL074C (known) YGL120C	=	scer_only
YBL074C (known) YGL049C	=	scer_only
YBL074C (known) YLR275W	=	scer_only
YBL074C (known) YBR055C	=	scer_only
YBL074C (known) YER029C	=	scer_only
YBL074C (known) YMR310C	=	scer_only
YBL074C (known) YMR288W	=	scer_only
YBL074C (known) YCR063W	=	scer_only
YBL074C (known) YDR473C	=	scer_only
YBL074C (known) YPR178W	=	scer_only
YBL074C (known) YHL015W	=	scer_only
YBL074C (known) YPR161C	=	scer_only
YBL074C (known) YOR308C	=	scer_only
YBL074C (known) YGL173C	=	scer_only
YBL074C (known) YLR117C	=	scer_only
YBL074C (known) YLR430W	=	scer_only
YBL074C (known) YOL139C	=	scer_only
YBL074C (known) YOR243C	=	scer_only
YBL074C (known) YGR081C	=	scer_only
YBL074C (known) YDR378C	=	scer_only
YBL074C (known) YCR077C	=	scer_only
YBL074C (known) YIR001C	=	scer_only
YBL074C (known) YOR319W	=	scer_only
YBL074C (known) YNL224C	=	scer_only
YBL074C (known) YLR432W	=	scer_only
YBL074C (known) YMR268C	=	scer_only
YBL074C (known) YDL160C	=	scer_only
YBL074C (known) YOL115W	=	scer_only
YBL074C (known) YMR213W	=	scer_only
YBL074C (known) YER013W	=	scer_only
YBL074C (known) YHL034C	=	scer_only
YBL074C (known) YKR022C	=	scer_only
YBL074C (known) YIL061C	=	scer_only
YBL074C (known) YJR050W	=	scer_only
YBL074C (known) YGL094C	=	scer_only
YBL074C (known) YBR065C	=	scer_only
YBL074C (known) YLR298C	=	scer_only
YBL074C (known) YGR091W	=	scer_only
YBL074C (known) YGR250C	=	scer_only
YBL074C (known) YPR082C	=	scer_only
YBL074C (known) YDR037W	=	scer_only
YBL074C (known) YJL050W	=	scer_only
YBL074C (known) YML056C	=	scer_only
YBL074C (known) YMR230W	=	scer_only
YBL074C (known) YDL030W	=	scer_only
YBL074C (known) YDR225W	=	scer_only
YBL074C (known) YPL190C	=	scer_only
YBL074C (known) YDL051W	=	scer_only
YBL074C (known) YJL190C	=	scer_only
YBL074C (known) YDL043C	=	scer_only
YBL074C (known) YNL069C	=	scer_only
YBL075C (known) YHR174W	=	scer_only
YBL075C (known) YLR345W	=	scer_only
YBL075C (known) YDR127W	=	scer_only
YBL075C (known) YOR027W	=	scer_only
YBL075C (known) YKL088W	=	scer_only
YBL075C (known) YLR310C	=	scer_only
YBL075C (known) YOR061W	=	scer_only
YBL075C (known) YOR250C	=	scer_only
YBL075C (known) YGL130W	=	scer_only
YBL075C (known) YLR418C	=	scer_only
YBL075C (known) YNL007C	=	H
YBL075C (known) YGR252W	=	scer_only
YBL075C (known) YOR181W	=	scer_only
YBL075C (known) YNL077W	=	scer_only
YBL075C (known) YHR183W	=	scer_only
YBL075C (known) YDR301W	=	scer_only
YBL075C (known) YJL155C	=	scer_only
YBL076C (known) YGL167C	=	scer_only
YBL076C (known) YLR016C	=	scer_only
YBL076C (known) YDL229W	=	scer_only
YBL076C (known) YBR055C	=	scer_only
YBL076C (known) YBR058C	=	scer_only
YBL076C (known) YHR019C	=	scer_only
YBL076C (known) YCL050C	=	scer_only
YBL076C (known) YPL235W	=	scer_only
YBL076C (known) YLL024C	=	scer_only
YBL076C (known) YLR153C	=	scer_only
YBL076C (known) YBR127C	=	scer_only
YBL076C (known) YHR047C	=	scer_only
YBL076C (known) YKL029C	=	scer_only
YBL076C (known) YDR214W	=	scer_only
YBL076C (known) YFL045C	=	scer_only
YBL076C (known) YNL244C	=	scer_only
YBL076C (known) YOR080W	=	scer_only
YBL076C (known) YPR110C	=	scer_only
YBL076C (known) YBL076C	=	scer_only
YBL076C (known) YBR109C	=	scer_only
YBL076C (known) YDL100C	=	scer_only
YBL077W (known) YBL077W	=	scer_only
YBL078C (known) YOR106W	=	scer_only
YBL078C (known) YOL083W	=	scer_only
YBL078C (known) YNR007C	=	H
YBL078C (known) YOR100C	=	scer_only
YBL078C (known) YHR171W	=	H
YBL078C (known) YLR093C	=	scer_only
YBL078C (known) YIL004C	=	scer_only
YBL078C (known) YNL223W	=	CHD
YBL079W (known) YPL217C	=	scer_only
YBL079W (known) YOR257W	=	scer_only
YBL079W (known) YJL061W	=	scer_only
YBL079W (known) YMR153W	=	scer_only
YBL079W (known) YLR335W	=	scer_only
YBL079W (known) YDL207W	=	scer_only
YBL079W (known) YKL068W	=	scer_only
YBL079W (known) YOR098C	=	scer_only
YBL079W (known) YGR119C	=	scer_only
YBL079W (known) YMR047C	=	scer_only
YBL080C (known) YMR293C	=	scer_only
YBL080C (known) YMR104C	=	scer_only
YBL080C (known) YCR106W	=	scer_only
YBL081W (known) YLR264W	=	scer_only
YBL081W (known) YDL167C	=	scer_only
YBL081W (known) YOR167C	=	scer_only
YBL081W (known) YJR013W	=	scer_only
YBL082C (known) YKL210W	=	scer_only
YBL084C (known) YMR142C	=	scer_only
YBL084C (known) YLR005W	=	scer_only
YBL084C (known) YLR432W	=	scer_only
YBL084C (known) YDL055C	=	scer_only
YBL084C (known) YFR036W	=	scer_only
YBL084C (known) YGL207W	=	scer_only
YBL084C (known) YDR118W	=	scer_only
YBL084C (known) YBL084C	=	scer_only
YBL084C (known) YOL139C	=	scer_only
YBL084C (known) YDR037W	=	scer_only
YBL084C (known) YBR031W	=	scer_only
YBL084C (known) YHR166C	=	H
YBL084C (known) YNL023C	=	scer_only
YBL084C (known) YDL229W	=	scer_only
YBL084C (known) YDR311W	=	scer_only
YBL084C (known) YLR102C	=	scer_only
YBL084C (known) YDR260C	=	scer_only
YBL084C (known) YJL176C	=	scer_only
YBL084C (known) YPL198W	=	scer_only
YBL084C (known) YOR249C	=	scer_only
YBL084C (known) YIR025W	=	scer_only
YBL084C (known) YNL172W	=	scer_only
YBL084C (known) YLR127C	=	H
YBL084C (known) YDR337W	=	scer_only
YBL084C (known) YLR275W	=	scer_only
YBL084C (known) YOR026W	=	scer_only
YBL084C (known) YKL022C	=	H
YBL084C (known) YER165W	=	scer_only
YBL084C (known) YDR170C	=	scer_only
YBL084C (known) YNL178W	=	scer_only
YBL084C (known) YJR123W	=	scer_only
YBL084C (known) YBR127C	=	scer_only
YBL084C (known) YLL024C	=	scer_only
YBL084C (known) YDL008W	=	scer_only
YBL084C (known) YGR225W	=	scer_only
YBL084C (known) YKL028W	=	scer_only
YBL084C (known) YPL106C	=	scer_only
YBL084C (known) YPR056W	=	scer_only
YBL084C (known) YGL240W	=	scer_only
YBL085W (known) YJL005W	=	scer_only
YBL085W (known) YER124C	=	scer_only
YBL085W (known) YLR229C	=	scer_only
YBL085W (known) YBR238C	=	scer_only
YBL085W (known) YLR144C	=	scer_only
YBL085W (known) YOL139C	=	scer_only
YBL085W (known) YIR001C	=	scer_only
YBL085W (known) YER165W	=	scer_only
YBL085W (known) YDL229W	=	scer_only
YBL085W (known) YIR029W	=	scer_only
YBL085W (known) YNL138W	=	scer_only
YBL085W (known) YML109W	=	scer_only
YBL085W (known) YDR239C	=	scer_only
YBL085W (known) YDL150W	=	scer_only
YBL085W (known) YDL156W	=	scer_only
YBL085W (known) YGL097W	=	scer_only
YBL085W (known) YJR113C	=	scer_only
YBL085W (known) YBR200W	=	scer_only
YBL085W (known) YOL070C	=	scer_only
YBL085W (known) YLR430W	=	scer_only
YBL085W (known) YNL078W	=	scer_only
YBL085W (known) YPR171W	=	scer_only
YBL085W (known) YLL024C	=	scer_only
YBL085W (known) YGL049C	=	scer_only
YBL085W (known) YBL085W	=	scer_only
YBL085W (known) YHL007C	=	scer_only
YBL085W (known) YLR086W	=	scer_only
YBL085W (known) YBR195C	=	scer_only
YBL085W (known) YGR250C	=	scer_only
YBL085W (known) YER158C	=	scer_only
YBL085W (known) YMR032W	=	scer_only
YBL085W (known) YDR085C	=	scer_only
YBL085W (known) YML117W	=	scer_only
YBL085W (known) YLR169W	=	scer_only
YBL085W (known) YJR056C	=	scer_only
YBL085W (known) YGR192C	=	scer_only
YBL085W (known) YNL251C	=	scer_only
YBL086C (known) YLR322W	=	scer_only
YBL086C (known) YJR040W	=	scer_only
YBL088C (known) YDR369C	=	scer_only
YBL088C (known) YPL110C	=	scer_only
YBL089W (known) YJR091C	=	scer_only
YBL089W (known) YLR325C	=	scer_only
YBL089W (known) YBR068C	=	scer_only
YBL089W (known) YOR082C	=	scer_only
YBL089W (known) YPL022W	=	scer_only
YBL090W (known) YOR204W	=	scer_only
YBL090W (known) YBR251W	=	scer_only
YBL090W (known) YPL013C	=	scer_only
YBL090W (known) YHL004W	=	scer_only
YBL090W (known) YER155C	=	scer_only
YBL090W (known) YNR036C	=	scer_only
YBL090W (known) YDL175C	=	scer_only
YBL091C (known) YKL190W	=	scer_only
YBL091C (known) YNL290W	=	scer_only
YBL092W (known) YDR026C	=	scer_only
YBL092W (known) YGR252W	=	scer_only
YBL092W (known) YDR398W	=	scer_only
YBL093C (known) YNR010W	=	scer_only
YBL093C (known) YOR174W	=	scer_only
YBL093C (known) YMR112C	=	scer_only
YBL093C (known) YER022W	=	scer_only
YBL093C (known) YHL001W	=	scer_only
YBL093C (known) YMR109W	=	scer_only
YBL093C (known) YDR447C	=	scer_only
YBL093C (known) YIL133C	=	scer_only
YBL093C (known) YLR071C	=	scer_only
YBL093C (known) YDR443C	=	scer_only
YBL093C (known) YOL135C	=	scer_only
YBL093C (known) YNL236W	=	scer_only
YBL093C (known) YNL069C	=	scer_only
YBL093C (known) YML007W	=	scer_only
YBL093C (known) YGL025C	=	scer_only
YBL093C (known) YHR041C	=	scer_only
YBL093C (known) YCR081W	=	scer_only
YBL093C (known) YBR127C	=	scer_only
YBL093C (known) YPR070W	=	scer_only
YBL093C (known) YKL129C	=	scer_only
YBL093C (known) YGR104C	=	scer_only
YBL093C (known) YPL042C	=	scer_only
YBL093C (known) YGL151W	=	scer_only
YBL093C (known) YDR308C	=	scer_only
YBL093C (known) YBR193C	=	scer_only
YBL093C (known) YOL051W	=	scer_only
YBL093C (known) YPL143W	=	scer_only
YBL093C (known) YOR063W	=	scer_only
YBL093C (known) YHR147C	=	scer_only
YBL093C (known) YBR034C	=	scer_only
YBL093C (known) YBR031W	=	scer_only
YBL093C (known) YPR168W	=	scer_only
YBL093C (known) YHR058C	=	scer_only
YBL093C (known) YOR140W	=	scer_only
YBL093C (known) YML073C	=	scer_only
YBL093C (known) YKL180W	=	scer_only
YBL093C (known) YMR142C	=	scer_only
YBL094C (known) YJR091C	=	scer_only
YBL094C (known) YMR047C	=	scer_only
YBL095W (known) YBR162C	=	scer_only
YBL095W (known) YBR034C	=	scer_only
YBL095W (known) YLR453C	=	scer_only
YBL096C (known) YML109W	=	scer_only
YBL097W (known) YMR022W	=	scer_only
YBL097W (known) YFR031C	=	scer_only
YBL097W (known) YLR373C	=	scer_only
YBL098W (known) YDL226C	=	scer_only
YBL098W (known) YLL024C	=	scer_only
YBL099W (known) YFL039C	=	H
YBL099W (known) YDR322C-A	=	scer_only
YBL099W (known) YKL016C	=	scer_only
YBL099W (known) YBR039W	=	scer_only
YBL099W (known) YOR270C	=	scer_only
YBL099W (known) YDL004W	=	scer_only
YBL099W (known) YLR075W	=	scer_only
YBL099W (known) YDL181W	=	scer_only
YBL099W (known) YDR298C	=	scer_only
YBL099W (known) YGL030W	=	scer_only
YBL099W (known) YBR031W	=	scer_only
YBL099W (known) YPL078C	=	scer_only
YBL099W (known) YPL271W	=	scer_only
YBL099W (known) YBR142W	=	scer_only
YBL099W (known) YLR295C	=	scer_only
YBL099W (known) YLR052W	=	scer_only
YBL099W (known) YDR377W	=	scer_only
YBL099W (known) YNL315C	=	scer_only
YBL099W (known) YMR049C	=	scer_only
YBL099W (known) YOR272W	=	scer_only
YBL099W (known) YPL198W	=	scer_only
YBL099W (known) YPR020W	=	scer_only
YBL099W (known) YJR121W	=	scer_only
YBL099W (known) YML081C-A	=	scer_only
YBL099W (known) YLR221C	=	scer_only
YBL099W (known) YJL180C	=	H
YBL099W (known) YGR281W	=	scer_only
YBL099W (known) YLR441C	=	scer_only
YBL099W (known) YPL249C-A	=	scer_only
YBL099W (known) YOR234C	=	scer_only
YBL099W (known) YHR039C-A	=	scer_only
YBL099W (known) YMR072W	=	scer_only
YBL100C (known) YJL070C	=	scer_only
YBL100W-A (known) YNL229C	=	scer_only
YBL100W-A (known) YJL162C	=	scer_only
YBL101C (known) YJL203W	=	scer_only
YBL101C (known) YBL101C	=	scer_only
YBL101C (known) YDL229W	=	scer_only
YBL101C (known) YLL024C	=	scer_only
YBL102W (known) YDR414C	=	scer_only
YBL102W (known) YLR338W	=	scer_only
YBL102W (known) YGR068C	=	scer_only
YBL102W (known) YFL058W	=	scer_only
YBL102W (known) YLR453C	=	scer_only
YBL102W (known) YLR083C	=	scer_only
YBL102W (known) YOR036W	=	scer_only
YBL103C (known) YNL098C	=	scer_only
YBL103C (known) YPL240C	=	scer_only
YBL103C (known) YDR190C	=	scer_only
YBL103C (known) YBR034C	=	scer_only
YBL103C (known) YLL024C	=	scer_only
YBL103C (known) YFR021W	=	scer_only
YBL103C (known) YDL126C	=	scer_only
YBL103C (known) YOL067C	=	scer_only
YBL103C (known) YDL229W	=	scer_only
YBL103C (known) YPL235W	=	scer_only
YBL103C (known) YOL108C	=	scer_only
YBL104C (known) YMR186W	=	scer_only
YBL104C (known) YNL054W	=	scer_only
YBL104C (known) YOR014W	=	scer_only
YBL104C (known) YPL106C	=	scer_only
YBL104C (known) YDR316W	=	scer_only
YBL104C (known) YPL259C	=	scer_only
YBL104C (known) YER029C	=	scer_only
YBL104C (known) YIL046W	=	scer_only
YBL104C (known) YOR080W	=	scer_only
YBL104C (known) YDL229W	=	scer_only
YBL104C (known) YGL190C	=	scer_only
YBL104C (known) YER172C	=	scer_only
YBL105C (known) YBL105C	=	scer_only
YBL105C (known) YMR149W	=	scer_only
YBL105C (known) YGR229C	=	scer_only
YBL105C (known) YPR154W	=	scer_only
YBL105C (known) YML109W	=	scer_only
YBL105C (known) YCL027W	=	scer_only
YBL105C (known) YER118C	=	scer_only
YBL105C (known) YBR160W	=	scer_only
YBL105C (known) YBR045C	=	scer_only
YBL105C (known) YGR221C	=	scer_only
YBL105C (known) YPR165W	=	scer_only
YBL105C (known) YJL095W	=	scer_only
YBL105C (known) YGR254W	=	scer_only
YBL105C (known) YJL002C	=	scer_only
YBL105C (known) YOR231W	=	scer_only
YBL105C (known) YGL022W	=	scer_only
YBL105C (known) YER165W	=	scer_only
YBL105C (known) YPL151C	=	scer_only
YBL105C (known) YJL020C	=	scer_only
YBL105C (known) YEL002C	=	scer_only
YBL106C (known) YLR423C	=	scer_only
YBL106C (known) YNL094W	=	scer_only
YBL106C (known) YHR098C	=	scer_only
YBL106C (known) YOR197W	=	scer_only
YBL106C (known) YIL033C	=	scer_only
YBL106C (known) YHR161C	=	scer_only
YBL106C (known) YPL174C	=	scer_only
YBL106C (known) YGR172C	=	scer_only
YBL106C (known) YKR030W	=	scer_only
YBL106C (known) YGR009C	=	scer_only
YBL106C (known) YLR206W	=	scer_only
YBL106C (known) YCL017C	=	scer_only
YBL107C (known) YML116W	=	scer_only
YBL108W (known) YHR135C	=	scer_only
YBL108W (known) YHR122W	=	scer_only
YBL109W (known) YHR114W	=	scer_only
YBL111C (known) YPL235W	=	scer_only
YBL111C (known) YDL229W	=	scer_only
YBL111C (known) YLL024C	=	scer_only
YBL111C (known) YNL088W	=	scer_only
YBL111C (known) YDR190C	=	scer_only
YBL111C (known) YMR012W	=	scer_only
YBL111C (known) YLR342W	=	scer_only
YBL113C (known) YGR192C	=	scer_only
YBL113C (known) YLR348C	=	scer_only
YBR001C (known) YDR099W	=	scer_only
YBR002C (known) YML085C	=	scer_only
YBR002C (known) YNL124W	=	scer_only
YBR002C (known) YJL130C	=	scer_only
YBR002C (known) YNL209W	=	scer_only
YBR002C (known) YBR127C	=	scer_only
YBR002C (known) YDR012W	=	scer_only
YBR002C (known) YFL037W	=	scer_only
YBR002C (known) YLR441C	=	scer_only
YBR002C (known) YLL024C	=	scer_only
YBR003W (known) YDL229W	=	scer_only
YBR003W (known) YER022W	=	scer_only
YBR003W (known) YJR045C	=	scer_only
YBR003W (known) YLL024C	=	scer_only
YBR003W (known) YMR022W	=	scer_only
YBR003W (known) YJR022W	=	scer_only
YBR004C (known) YLR082C	=	scer_only
YBR005W (known) YER125W	=	scer_only
YBR005W (known) YNL144C	=	scer_only
YBR006W (known) YDR382W	=	scer_only
YBR006W (known) YKL023W	=	scer_only
YBR007C (known) YDL229W	=	scer_only
YBR007C (known) YLL024C	=	scer_only
YBR007C (known) YER165W	=	scer_only
YBR007C (known) YDR190C	=	scer_only
YBR007C (known) YBR007C	=	scer_only
YBR007C (known) YBR127C	=	scer_only
YBR008C (known) YMR047C	=	scer_only
YBR011C (known) YPL198W	=	scer_only
YBR011C (known) YGL237C	=	scer_only
YBR011C (known) YPL153C	=	scer_only
YBR011C (known) YBR011C	=	scer_only
YBR011C (known) YHR030C	=	scer_only
YBR011C (known) YPL204W	=	scer_only
YBR011C (known) YLR432W	=	scer_only
YBR011C (known) YLR371W	=	scer_only
YBR011C (known) YOR011W	=	scer_only
YBR011C (known) YGL120C	=	scer_only
YBR011C (known) YPL111W	=	scer_only
YBR011C (known) YDL229W	=	scer_only
YBR011C (known) YJL034W	=	scer_only
YBR011C (known) YGL030W	=	scer_only
YBR011C (known) YBR031W	=	scer_only
YBR011C (known) YJR062C	=	scer_only
YBR011C (known) YLR425W	=	scer_only
YBR011C (known) YIL133C	=	scer_only
YBR011C (known) YER125W	=	scer_only
YBR011C (known) YJR017C	=	scer_only
YBR011C (known) YIL030C	=	scer_only
YBR011C (known) YMR267W	=	scer_only
YBR011C (known) YIL161W	=	scer_only
YBR011C (known) YDR447C	=	scer_only
YBR011C (known) YMR142C	=	scer_only
YBR011C (known) YBR217W	=	scer_only
YBR011C (known) YPL066W	=	scer_only
YBR011C (known) YBR109C	=	scer_only
YBR011C (known) YJL191W	=	scer_only
YBR011C (known) YDL203C	=	scer_only
YBR011C (known) YLL024C	=	scer_only
YBR011C (known) YPR152C	=	scer_only
YBR011C (known) YJL072C	=	scer_only
YBR011C (known) YOR063W	=	scer_only
YBR011C (known) YKL108W	=	scer_only
YBR012C (known) YPL221W	=	scer_only
YBR012W-B (known) YNL313C	=	scer_only
YBR012W-B (known) YLR373C	=	scer_only
YBR012W-B (known) YPL063W	=	scer_only
YBR012W-B (known) YLR116W	=	scer_only
YBR012W-B (known) YDR288W	=	scer_only
YBR013C (known) YGR292W	=	scer_only
YBR013C (known) YDR413C	=	scer_only
YBR014C (known) YPR086W	=	scer_only
YBR014C (known) YJR091C	=	scer_only
YBR014C (known) YDL100C	=	scer_only
YBR014C (known) YBR101C	=	scer_only
YBR014C (known) YBR288C	=	scer_only
YBR015C (known) YGR260W	=	scer_only
YBR016W (known) YNL124W	=	scer_only
YBR016W (known) YKL059C	=	scer_only
YBR017C (known) YNL124W	=	scer_only
YBR017C (known) YGL256W	=	scer_only
YBR017C (known) YIL124W	=	scer_only
YBR017C (known) YLR293C	=	HD
YBR017C (known) YLL018C	=	scer_only
YBR017C (known) YOR259C	=	scer_only
YBR017C (known) YDR216W	=	scer_only
YBR017C (known) YOL123W	=	scer_only
YBR017C (known) YMR012W	=	scer_only
YBR017C (known) YKL068W	=	scer_only
YBR017C (known) YHL034C	=	scer_only
YBR017C (known) YKR046C	=	scer_only
YBR017C (known) YGL173C	=	scer_only
YBR017C (known) YDR062W	=	scer_only
YBR017C (known) YGL195W	=	scer_only
YBR017C (known) YDR406W	=	scer_only
YBR017C (known) YNL055C	=	scer_only
YBR017C (known) YEL060C	=	scer_only
YBR017C (known) YNL169C	=	scer_only
YBR017C (known) YOR317W	=	scer_only
YBR017C (known) YJL130C	=	scer_only
YBR017C (known) YDR071C	=	scer_only
YBR017C (known) YGL122C	=	scer_only
YBR017C (known) YGR119C	=	scer_only
YBR017C (known) YPL049C	=	scer_only
YBR017C (known) YLL024C	=	D
YBR017C (known) YEL050C	=	scer_only
YBR017C (known) YBR205W	=	scer_only
YBR017C (known) YGL105W	=	scer_only
YBR017C (known) YOR176W	=	scer_only
YBR017C (known) YML085C	=	scer_only
YBR017C (known) YDR064W	=	scer_only
YBR017C (known) YOR098C	=	scer_only
YBR017C (known) YDL204W	=	scer_only
YBR017C (known) YDL015C	=	scer_only
YBR017C (known) YMR145C	=	scer_only
YBR017C (known) YBR120C	=	scer_only
YBR017C (known) YMR241W	=	scer_only
YBR017C (known) YKL212W	=	scer_only
YBR017C (known) YKL009W	=	scer_only
YBR017C (known) YOR185C	=	HD
YBR017C (known) YPL131W	=	scer_only
YBR017C (known) YNL035C	=	scer_only
YBR017C (known) YER110C	=	scer_only
YBR017C (known) YKL120W	=	scer_only
YBR017C (known) YDR192C	=	scer_only
YBR017C (known) YMR047C	=	scer_only
YBR017C (known) YHR047C	=	scer_only
YBR017C (known) YEL051W	=	scer_only
YBR017C (known) YGR026W	=	scer_only
YBR017C (known) YGR231C	=	scer_only
YBR017C (known) YJR077C	=	scer_only
YBR017C (known) YER053C	=	scer_only
YBR017C (known) YHL007C	=	scer_only
YBR017C (known) YLR310C	=	scer_only
YBR017C (known) YDL063C	=	scer_only
YBR017C (known) YLR304C	=	scer_only
YBR017C (known) YFL037W	=	scer_only
YBR017C (known) YDL055C	=	scer_only
YBR017C (known) YGR282C	=	scer_only
YBR017C (known) YPL266W	=	scer_only
YBR017C (known) YBR247C	=	scer_only
YBR017C (known) YIL061C	=	scer_only
YBR017C (known) YLR048W	=	scer_only
YBR017C (known) YDR002W	=	scer_only
YBR017C (known) YGL172W	=	scer_only
YBR017C (known) YBR127C	=	scer_only
YBR017C (known) YLR340W	=	scer_only
YBR017C (known) YOR141C	=	scer_only
YBR017C (known) YHR089C	=	scer_only
YBR017C (known) YHL030W	=	scer_only
YBR017C (known) YMR105C	=	scer_only
YBR017C (known) YNR069C	=	scer_only
YBR017C (known) YGR005C	=	scer_only
YBR017C (known) YML120C	=	scer_only
YBR017C (known) YGR060W	=	scer_only
YBR017C (known) YBR017C	=	scer_only
YBR018C (known) YKL108W	=	scer_only
YBR018C (known) YHR030C	=	scer_only
YBR018C (known) YNL161W	=	scer_only
YBR018C (known) YMR106C	=	scer_only
YBR018C (known) YER081W	=	scer_only
YBR018C (known) YPR054W	=	scer_only
YBR018C (known) YGL137W	=	scer_only
YBR019C (known) YOL150C	=	scer_only
YBR019C (known) YHL019C	=	scer_only
YBR020W (known) YKL018W	=	scer_only
YBR020W (known) YML051W	=	scer_only
YBR020W (known) YLR015W	=	scer_only
YBR020W (known) YER081W	=	scer_only
YBR021W (known) YER151C	=	scer_only
YBR021W (known) YGL120C	=	scer_only
YBR021W (known) YDL229W	=	scer_only
YBR021W (known) YOL139C	=	scer_only
YBR021W (known) YBR127C	=	scer_only
YBR021W (known) YGL049C	=	scer_only
YBR021W (known) YLR340W	=	scer_only
YBR021W (known) YJL190C	=	scer_only
YBR021W (known) YDL014W	=	scer_only
YBR021W (known) YMR128W	=	scer_only
YBR021W (known) YDR190C	=	scer_only
YBR021W (known) YER165W	=	scer_only
YBR021W (known) YBR245C	=	scer_only
YBR021W (known) YOR128C	=	scer_only
YBR021W (known) YLR197W	=	scer_only
YBR021W (known) YPL128C	=	scer_only
YBR021W (known) YML063W	=	scer_only
YBR021W (known) YDR447C	=	scer_only
YBR021W (known) YMR229C	=	scer_only
YBR021W (known) YPL235W	=	scer_only
YBR021W (known) YHR042W	=	scer_only
YBR021W (known) YMR012W	=	scer_only
YBR021W (known) YGL207W	=	scer_only
YBR021W (known) YJL081C	=	scer_only
YBR021W (known) YLR373C	=	scer_only
YBR021W (known) YFL039C	=	scer_only
YBR021W (known) YDR012W	=	scer_only
YBR021W (known) YJR066W	=	scer_only
YBR021W (known) YBR289W	=	scer_only
YBR021W (known) YOR290C	=	scer_only
YBR023C (known) YMR022W	=	scer_only
YBR023C (known) YLR242C	=	scer_only
YBR023C (known) YJR013W	=	scer_only
YBR023C (known) YJR117W	=	scer_only
YBR023C (known) YHR123W	=	scer_only
YBR023C (known) YER039C	=	scer_only
YBR024W (known) YBR037C	=	H
YBR024W (known) YHL042W	=	scer_only
YBR024W (known) YBR024W	=	H
YBR024W (known) YPR119W	=	scer_only
YBR025C (known) YER151C	=	scer_only
YBR025C (known) YNL249C	=	scer_only
YBR025C (known) YHR167W	=	scer_only
YBR025C (known) YGL039W	=	scer_only
YBR025C (known) YMR262W	=	scer_only
YBR025C (known) YDR214W	=	scer_only
YBR025C (known) YML031W	=	scer_only
YBR025C (known) YNL207W	=	scer_only
YBR025C (known) YMR059W	=	scer_only
YBR025C (known) YMR309C	=	scer_only
YBR025C (known) YGL195W	=	scer_only
YBR025C (known) YBR175W	=	scer_only
YBR025C (known) YML075C	=	scer_only
YBR025C (known) YKL157W	=	scer_only
YBR025C (known) YPL217C	=	scer_only
YBR025C (known) YHR183W	=	scer_only
YBR025C (known) YHR047C	=	scer_only
YBR025C (known) YBR055C	=	scer_only
YBR025C (known) YNL108C	=	scer_only
YBR025C (known) YHR169W	=	scer_only
YBR025C (known) YLR052W	=	scer_only
YBR025C (known) YLR006C	=	scer_only
YBR025C (known) YBR198C	=	scer_only
YBR025C (known) YOL090W	=	scer_only
YBR025C (known) YDR398W	=	scer_only
YBR025C (known) YNL175C	=	scer_only
YBR025C (known) YNL049C	=	scer_only
YBR025C (known) YMR237W	=	scer_only
YBR025C (known) YBR127C	=	scer_only
YBR025C (known) YPR149W	=	scer_only
YBR025C (known) YNR029C	=	scer_only
YBR025C (known) YKL032C	=	scer_only
YBR025C (known) YNL272C	=	scer_only
YBR025C (known) YOR386W	=	scer_only
YBR025C (known) YNL183C	=	scer_only
YBR025C (known) YGR229C	=	scer_only
YBR025C (known) YNL088W	=	scer_only
YBR025C (known) YKL081W	=	scer_only
YBR025C (known) YDL122W	=	scer_only
YBR025C (known) YLR363C	=	scer_only
YBR025C (known) YPL235W	=	scer_only
YBR025C (known) YJL098W	=	scer_only
YBR025C (known) YML062C	=	scer_only
YBR025C (known) YGR214W	=	scer_only
YBR025C (known) YJR121W	=	scer_only
YBR025C (known) YLR153C	=	scer_only
YBR025C (known) YGL048C	=	scer_only
YBR025C (known) YNL281W	=	scer_only
YBR025C (known) YLR450W	=	scer_only
YBR025C (known) YLR347C	=	scer_only
YBR026C (known) YPL063W	=	scer_only
YBR026C (known) YBR034C	=	scer_only
YBR026C (known) YMR022W	=	scer_only
YBR026C (known) YJL010C	=	scer_only
YBR026C (known) YLL034C	=	scer_only
YBR026C (known) YNL245C	=	scer_only
YBR027C (known) YOR046C	=	scer_only
YBR027C (known) YMR047C	=	scer_only
YBR027C (known) YLR353W	=	scer_only
YBR027C (known) YKL130C	=	scer_only
YBR028C (known) YLR447C	=	scer_only
YBR028C (known) YBR028C	=	scer_only
YBR028C (known) YHR135C	=	scer_only
YBR029C (known) YCR061W	=	scer_only
YBR030W (known) YBR030W	=	scer_only
YBR030W (known) YBR127C	=	scer_only
YBR030W (known) YDL055C	=	scer_only
YBR030W (known) YDL229W	=	scer_only
YBR030W (known) YPL106C	=	scer_only
YBR030W (known) YMR186W	=	scer_only
YBR031W (known) YHR193C	=	scer_only
YBR031W (known) YNL049C	=	D
YBR031W (known) YGL112C	=	scer_only
YBR031W (known) YBR238C	=	scer_only
YBR031W (known) YGL029W	=	scer_only
YBR031W (known) YDR161W	=	scer_only
YBR031W (known) YPR183W	=	scer_only
YBR031W (known) YDR338C	=	scer_only
YBR031W (known) YLR175W	=	scer_only
YBR031W (known) YBR166C	=	scer_only
YBR031W (known) YGR162W	=	scer_only
YBR031W (known) YDL055C	=	scer_only
YBR031W (known) YGL191W	=	scer_only
YBR031W (known) YJL033W	=	scer_only
YBR031W (known) YDR164C	=	scer_only
YBR031W (known) YER112W	=	scer_only
YBR031W (known) YPL043W	=	scer_only
YBR031W (known) YIL031W	=	scer_only
YBR031W (known) YNL132W	=	scer_only
YBR031W (known) YBR038W	=	scer_only
YBR031W (known) YMR302C	=	scer_only
YBR031W (known) YOR272W	=	scer_only
YBR031W (known) YNL317W	=	scer_only
YBR031W (known) YLR438C-A	=	scer_only
YBR031W (known) YIL090W	=	scer_only
YBR031W (known) YML059C	=	scer_only
YBR031W (known) YGL200C	=	scer_only
YBR031W (known) YMR089C	=	scer_only
YBR031W (known) YGR185C	=	scer_only
YBR031W (known) YHR170W	=	scer_only
YBR031W (known) YDR138W	=	scer_only
YBR031W (known) YPL211W	=	scer_only
YBR031W (known) YDR299W	=	scer_only
YBR031W (known) YLL034C	=	scer_only
YBR031W (known) YGR081C	=	scer_only
YBR031W (known) YLR185W	=	scer_only
YBR031W (known) YJL004C	=	scer_only
YBR031W (known) YDL066W	=	scer_only
YBR031W (known) YHR117W	=	scer_only
YBR031W (known) YBR236C	=	scer_only
YBR031W (known) YOL077C	=	scer_only
YBR031W (known) YNL110C	=	scer_only
YBR031W (known) YBR142W	=	scer_only
YBR031W (known) YBR205W	=	scer_only
YBR031W (known) YFR001W	=	scer_only
YBR031W (known) YJL002C	=	scer_only
YBR031W (known) YDR069C	=	scer_only
YBR031W (known) YML126C	=	scer_only
YBR031W (known) YDL018C	=	scer_only
YBR031W (known) YKL067W	=	scer_only
YBR031W (known) YBR278W	=	scer_only
YBR031W (known) YPL195W	=	scer_only
YBR031W (known) YKL035W	=	scer_only
YBR031W (known) YDL137W	=	scer_only
YBR031W (known) YMR243C	=	scer_only
YBR031W (known) YNL280C	=	scer_only
YBR031W (known) YGL130W	=	scer_only
YBR031W (known) YDR297W	=	scer_only
YBR031W (known) YGR252W	=	scer_only
YBR031W (known) YCR091W	=	scer_only
YBR031W (known) YBR216C	=	scer_only
YBR031W (known) YHR165C	=	scer_only
YBR031W (known) YDR060W	=	scer_only
YBR031W (known) YIL161W	=	scer_only
YBR031W (known) YKL212W	=	scer_only
YBR031W (known) YIL104C	=	scer_only
YBR031W (known) YIR012W	=	scer_only
YBR031W (known) YLL001W	=	scer_only
YBR031W (known) YBR291C	=	scer_only
YBR031W (known) YCR072C	=	scer_only
YBR031W (known) YPR191W	=	scer_only
YBR031W (known) YGR281W	=	scer_only
YBR031W (known) YBR049C	=	scer_only
YBR031W (known) YBR247C	=	scer_only
YBR031W (known) YHR052W	=	scer_only
YBR031W (known) YHR089C	=	scer_only
YBR031W (known) YNL175C	=	scer_only
YBR031W (known) YOR014W	=	scer_only
YBR031W (known) YML025C	=	scer_only
YBR031W (known) YPR034W	=	scer_only
YBR031W (known) YLR410W	=	scer_only
YBR031W (known) YDR170C	=	scer_only
YBR031W (known) YLR404W	=	scer_only
YBR031W (known) YGL171W	=	scer_only
YBR031W (known) YOR179C	=	scer_only
YBR031W (known) YGL120C	=	scer_only
YBR031W (known) YML012W	=	scer_only
YBR031W (known) YMR049C	=	scer_only
YBR031W (known) YPR086W	=	scer_only
YBR031W (known) YDL142C	=	scer_only
YBR031W (known) YCR057C	=	scer_only
YBR031W (known) YKR081C	=	scer_only
YBR031W (known) YIL125W	=	scer_only
YBR031W (known) YDR080W	=	scer_only
YBR031W (known) YER082C	=	scer_only
YBR031W (known) YPR041W	=	scer_only
YBR031W (known) YDR434W	=	scer_only
YBR031W (known) YPR144C	=	scer_only
YBR031W (known) YBR101C	=	scer_only
YBR031W (known) YDL148C	=	scer_only
YBR031W (known) YKR067W	=	scer_only
YBR031W (known) YPR025C	=	scer_only
YBR031W (known) YNR016C	=	scer_only
YBR031W (known) YNL023C	=	scer_only
YBR031W (known) YDL208W	=	scer_only
YBR031W (known) YNL227C	=	scer_only
YBR031W (known) YPR189W	=	scer_only
YBR031W (known) YDR483W	=	scer_only
YBR031W (known) YER141W	=	scer_only
YBR031W (known) YDR097C	=	scer_only
YBR031W (known) YGL126W	=	scer_only
YBR031W (known) YPL094C	=	scer_only
YBR031W (known) YBR143C	=	scer_only
YBR031W (known) YKR002W	=	scer_only
YBR031W (known) YDR449C	=	scer_only
YBR031W (known) YDR091C	=	C
YBR031W (known) YGR103W	=	scer_only
YBR031W (known) YMR037C	=	scer_only
YBR031W (known) YER126C	=	scer_only
YBR031W (known) YLR074C	=	scer_only
YBR031W (known) YOR310C	=	scer_only
YBR031W (known) YGR060W	=	scer_only
YBR031W (known) YDL195W	=	scer_only
YBR031W (known) YKL065C	=	scer_only
YBR031W (known) YGR285C	=	scer_only
YBR031W (known) YML098W	=	scer_only
YBR031W (known) YPR112C	=	scer_only
YBR031W (known) YFL017W-A	=	scer_only
YBR031W (known) YBR222C	=	scer_only
YBR031W (known) YMR308C	=	scer_only
YBR031W (known) YDR174W	=	scer_only
YBR031W (known) YJL125C	=	scer_only
YBR031W (known) YDR021W	=	scer_only
YBR031W (known) YPR182W	=	scer_only
YBR031W (known) YNL177C	=	scer_only
YBR031W (known) YNL055C	=	scer_only
YBR031W (known) YNL212W	=	scer_only
YBR031W (known) YOR004W	=	scer_only
YBR031W (known) YDR378C	=	scer_only
YBR031W (known) YJL109C	=	scer_only
YBR031W (known) YDR393W	=	scer_only
YBR031W (known) YCL059C	=	scer_only
YBR031W (known) YGR016W	=	scer_only
YBR031W (known) YGL167C	=	scer_only
YBR031W (known) YMR075W	=	scer_only
YBR031W (known) YPL012W	=	scer_only
YBR031W (known) YDL248W	=	scer_only
YBR031W (known) YBR260C	=	scer_only
YBR031W (known) YLR372W	=	scer_only
YBR031W (known) YGR214W	=	scer_only
YBR031W (known) YPL085W	=	scer_only
YBR031W (known) YPL082C	=	scer_only
YBR031W (known) YPR137W	=	scer_only
YBR031W (known) YPR023C	=	scer_only
YBR031W (known) YML065W	=	scer_only
YBR031W (known) YGL190C	=	scer_only
YBR031W (known) YIL038C	=	scer_only
YBR031W (known) YBR200W	=	scer_only
YBR031W (known) YFR044C	=	scer_only
YBR031W (known) YMR237W	=	scer_only
YBR031W (known) YHR169W	=	scer_only
YBR031W (known) YML072C	=	scer_only
YBR031W (known) YGR026W	=	scer_only
YBR031W (known) YLR426W	=	scer_only
YBR031W (known) YDL005C	=	scer_only
YBR031W (known) YER154W	=	scer_only
YBR031W (known) YJR093C	=	scer_only
YBR031W (known) YGL252C	=	scer_only
YBR031W (known) YDR172W	=	scer_only
YBR031W (known) YLR330W	=	scer_only
YBR031W (known) YPR016C	=	scer_only
YBR031W (known) YLR276C	=	scer_only
YBR031W (known) YDR365C	=	scer_only
YBR031W (known) YKL135C	=	scer_only
YBR031W (known) YGL055W	=	scer_only
YBR031W (known) YLR115W	=	scer_only
YBR031W (known) YBR253W	=	scer_only
YBR031W (known) YDL171C	=	scer_only
YBR031W (known) YPL204W	=	scer_only
YBR031W (known) YDL052C	=	scer_only
YBR031W (known) YBR058C	=	scer_only
YBR031W (known) YDL198C	=	scer_only
YBR031W (known) YNL265C	=	scer_only
YBR031W (known) YLR432W	=	scer_only
YBR031W (known) YGR028W	=	scer_only
YBR031W (known) YLR176C	=	scer_only
YBR031W (known) YDL003W	=	scer_only
YBR031W (known) YBR254C	=	scer_only
YBR031W (known) YPR175W	=	scer_only
YBR031W (known) YDL002C	=	scer_only
YBR031W (known) YGR274C	=	scer_only
YBR033W (known) YOL034W	=	scer_only
YBR033W (known) YNL228W	=	scer_only
YBR034C (known) YOR162C	=	scer_only
YBR034C (known) YOL137W	=	scer_only
YBR034C (known) YDR411C	=	scer_only
YBR034C (known) YIL091C	=	scer_only
YBR034C (known) YOL135C	=	scer_only
YBR034C (known) YNL219C	=	scer_only
YBR034C (known) YNL159C	=	scer_only
YBR034C (known) YLR132C	=	scer_only
YBR034C (known) YML124C	=	scer_only
YBR034C (known) YOL145C	=	scer_only
YBR034C (known) YOL084W	=	scer_only
YBR034C (known) YML092C	=	scer_only
YBR034C (known) YOL157C	=	scer_only
YBR034C (known) YPL184C	=	scer_only
YBR034C (known) YGR181W	=	scer_only
YBR034C (known) YLR021W	=	scer_only
YBR034C (known) YIL089W	=	scer_only
YBR034C (known) YLR346C	=	scer_only
YBR034C (known) YNL153C	=	scer_only
YBR034C (known) YKL148C	=	scer_only
YBR034C (known) YGR165W	=	scer_only
YBR034C (known) YOR368W	=	scer_only
YBR034C (known) YIL068C	=	scer_only
YBR034C (known) YLR397C	=	scer_only
YBR034C (known) YOR142W	=	scer_only
YBR034C (known) YJR100C	=	scer_only
YBR034C (known) YNL058C	=	scer_only
YBR034C (known) YMR005W	=	scer_only
YBR034C (known) YDR321W	=	scer_only
YBR034C (known) YMR140W	=	scer_only
YBR034C (known) YPR133C	=	scer_only
YBR034C (known) YOL076W	=	scer_only
YBR034C (known) YNL271C	=	scer_only
YBR034C (known) YPL063W	=	scer_only
YBR034C (known) YNL020C	=	scer_only
YBR034C (known) YKL150W	=	scer_only
YBR034C (known) YPL178W	=	scer_only
YBR034C (known) YBR142W	=	scer_only
YBR034C (known) YER069W	=	scer_only
YBR034C (known) YPL158C	=	scer_only
YBR034C (known) YDR207C	=	scer_only
YBR034C (known) YPL147W	=	scer_only
YBR034C (known) YMR048W	=	scer_only
YBR034C (known) YHL024W	=	scer_only
YBR034C (known) YBR106W	=	scer_only
YBR034C (known) YDL155W	=	scer_only
YBR034C (known) YLR091W	=	scer_only
YBR034C (known) YDR208W	=	scer_only
YBR034C (known) YDR359C	=	scer_only
YBR034C (known) YDR044W	=	scer_only
YBR034C (known) YPR173C	=	scer_only
YBR034C (known) YPL104W	=	scer_only
YBR034C (known) YGL187C	=	scer_only
YBR034C (known) YML108W	=	scer_only
YBR034C (known) YNL305C	=	scer_only
YBR034C (known) YDL242W	=	scer_only
YBR034C (known) YDR104C	=	scer_only
YBR034C (known) YBR159W	=	scer_only
YBR034C (known) YDR128W	=	scer_only
YBR034C (known) YCR066W	=	scer_only
YBR034C (known) YLR296W	=	scer_only
YBR034C (known) YMR306W	=	scer_only
YBR034C (known) YLR358C	=	scer_only
YBR034C (known) YIL038C	=	scer_only
YBR034C (known) YDR126W	=	scer_only
YBR034C (known) YLL060C	=	scer_only
YBR034C (known) YOL156W	=	scer_only
YBR034C (known) YCR086W	=	scer_only
YBR034C (known) YFL007W	=	scer_only
YBR034C (known) YOR011W	=	scer_only
YBR034C (known) YMR164C	=	scer_only
YBR034C (known) YKR015C	=	scer_only
YBR034C (known) YJR062C	=	scer_only
YBR034C (known) YDR085C	=	scer_only
YBR034C (known) YMR059W	=	scer_only
YBR034C (known) YGR200C	=	scer_only
YBR034C (known) YLR141W	=	scer_only
YBR034C (known) YNL043C	=	scer_only
YBR034C (known) YCR021C	=	scer_only
YBR034C (known) YOL141W	=	scer_only
YBR034C (known) YGR009C	=	scer_only
YBR034C (known) YGL069C	=	scer_only
YBR034C (known) YLR313C	=	scer_only
YBR034C (known) YMR070W	=	scer_only
YBR034C (known) YLR041W	=	scer_only
YBR034C (known) YOR196C	=	scer_only
YBR034C (known) YPR185W	=	scer_only
YBR034C (known) YPL148C	=	scer_only
YBR034C (known) YBR197C	=	scer_only
YBR034C (known) YLR032W	=	scer_only
YBR034C (known) YLR377C	=	scer_only
YBR034C (known) YHR112C	=	scer_only
YBR034C (known) YLR452C	=	scer_only
YBR034C (known) YDR511W	=	scer_only
YBR034C (known) YNL212W	=	scer_only
YBR034C (known) YDL169C	=	scer_only
YBR034C (known) YML017W	=	scer_only
YBR034C (known) YLR364W	=	scer_only
YBR034C (known) YGR108W	=	scer_only
YBR034C (known) YNR001C	=	scer_only
YBR034C (known) YBR086C	=	scer_only
YBR034C (known) YML129C	=	scer_only
YBR034C (known) YKR023W	=	scer_only
YBR034C (known) YPL210C	=	scer_only
YBR034C (known) YGR217W	=	scer_only
YBR034C (known) YDR081C	=	scer_only
YBR034C (known) YOL094C	=	scer_only
YBR034C (known) YDR422C	=	scer_only
YBR034C (known) YNR024W	=	scer_only
YBR034C (known) YPR162C	=	scer_only
YBR034C (known) YER153C	=	scer_only
YBR034C (known) YKL215C	=	scer_only
YBR034C (known) YER146W	=	scer_only
YBR034C (known) YOR332W	=	scer_only
YBR034C (known) YPR085C	=	scer_only
YBR034C (known) YOR325W	=	scer_only
YBR034C (known) YDR082W	=	scer_only
YBR034C (known) YGL151W	=	scer_only
YBR034C (known) YDR367W	=	scer_only
YBR034C (known) YHR219W	=	scer_only
YBR034C (known) YNL242W	=	scer_only
YBR034C (known) YLR259C	=	scer_only
YBR034C (known) YHR120W	=	scer_only
YBR034C (known) YOL007C	=	scer_only
YBR034C (known) YPR129W	=	scer_only
YBR034C (known) YDL046W	=	scer_only
YBR034C (known) YPL253C	=	scer_only
YBR034C (known) YKL037W	=	scer_only
YBR034C (known) YPL027W	=	scer_only
YBR034C (known) YDR283C	=	scer_only
YBR034C (known) YCL002C	=	scer_only
YBR034C (known) YKL214C	=	scer_only
YBR034C (known) YLR139C	=	scer_only
YBR034C (known) YLL037W	=	scer_only
YBR034C (known) YPR022C	=	scer_only
YBR034C (known) YNL078W	=	scer_only
YBR034C (known) YLR003C	=	scer_only
YBR034C (known) YDR206W	=	scer_only
YBR034C (known) YLR330W	=	scer_only
YBR034C (known) YIL141W	=	scer_only
YBR034C (known) YLR424W	=	scer_only
YBR034C (known) YDR540C	=	scer_only
YBR034C (known) YDR026C	=	scer_only
YBR034C (known) YDR275W	=	scer_only
YBR034C (known) YBR034C	=	HDM
YBR034C (known) YPR110C	=	scer_only
YBR034C (known) YIL061C	=	scer_only
YBR034C (known) YIR018W	=	scer_only
YBR034C (known) YJL113W	=	scer_only
YBR034C (known) YOR345C	=	scer_only
YBR034C (known) YLR131C	=	scer_only
YBR034C (known) YCL055W	=	scer_only
YBR034C (known) YJL096W	=	scer_only
YBR034C (known) YMR163C	=	scer_only
YBR034C (known) YNL258C	=	scer_only
YBR034C (known) YOR170W	=	scer_only
YBR034C (known) YMR263W	=	scer_only
YBR034C (known) YML006C	=	scer_only
YBR034C (known) YNL019C	=	scer_only
YBR034C (known) YNR018W	=	scer_only
YBR034C (known) YOR066W	=	scer_only
YBR034C (known) YDR091C	=	scer_only
YBR034C (known) YLR379W	=	scer_only
YBR034C (known) YJL222W-B	=	scer_only
YBR034C (known) YLR012C	=	scer_only
YBR034C (known) YHR212W-A	=	scer_only
YBR034C (known) YML122C	=	scer_only
YBR034C (known) YDR249C	=	scer_only
YBR034C (known) YLR456W	=	scer_only
YBR034C (known) YJR120W	=	scer_only
YBR034C (known) YKR027W	=	scer_only
YBR034C (known) YGR188C	=	scer_only
YBR034C (known) YPL009C	=	scer_only
YBR034C (known) YDR323C	=	scer_only
YBR034C (known) YBR138C	=	scer_only
YBR034C (known) YGR179C	=	scer_only
YBR034C (known) YER055C	=	scer_only
YBR034C (known) YNL284C	=	scer_only
YBR034C (known) YJR022W	=	scer_only
YBR034C (known) YDR345C	=	scer_only
YBR034C (known) YGR030C	=	scer_only
YBR034C (known) YKL121W	=	scer_only
YBR034C (known) YHR166C	=	scer_only
YBR034C (known) YER037W	=	scer_only
YBR034C (known) YLR342W	=	scer_only
YBR034C (known) YPL192C	=	scer_only
YBR034C (known) YER017C	=	scer_only
YBR034C (known) YDL117W	=	scer_only
YBR034C (known) YFR044C	=	scer_only
YBR034C (known) YBR132C	=	scer_only
YBR034C (known) YIR019C	=	scer_only
YBR034C (known) YNL299W	=	scer_only
YBR034C (known) YHL027W	=	scer_only
YBR034C (known) YJR158W	=	scer_only
YBR034C (known) YML032C	=	scer_only
YBR034C (known) YFR008W	=	scer_only
YBR034C (known) YOR251C	=	scer_only
YBR034C (known) YPR176C	=	scer_only
YBR034C (known) YLR130C	=	scer_only
YBR034C (known) YKR004C	=	scer_only
YBR034C (known) YOL075C	=	scer_only
YBR034C (known) YNL037C	=	H
YBR034C (known) YCR071C	=	scer_only
YBR034C (known) YOR223W	=	scer_only
YBR034C (known) YOL063C	=	scer_only
YBR034C (known) YLR238W	=	scer_only
YBR035C (known) YNL189W	=	scer_only
YBR035C (known) YPL240C	=	scer_only
YBR035C (known) YBR035C	=	scer_only
YBR035C (known) YDL101C	=	scer_only
YBR036C (known) YJR117W	=	scer_only
YBR036C (known) YIL114C	=	scer_only
YBR036C (known) YPL076W	=	scer_only
YBR036C (known) YDR307W	=	scer_only
YBR036C (known) YEL027W	=	scer_only
YBR036C (known) YGR284C	=	scer_only
YBR036C (known) YJL214W	=	scer_only
YBR036C (known) YEL063C	=	scer_only
YBR036C (known) YPL264C	=	scer_only
YBR036C (known) YLR372W	=	scer_only
YBR036C (known) YJL196C	=	scer_only
YBR036C (known) YDL212W	=	scer_only
YBR036C (known) YER026C	=	scer_only
YBR036C (known) YKL154W	=	scer_only
YBR036C (known) YCL052C	=	scer_only
YBR036C (known) YGL051W	=	scer_only
YBR036C (known) YPR198W	=	scer_only
YBR036C (known) YML048W	=	scer_only
YBR036C (known) YLL048C	=	scer_only
YBR036C (known) YDR276C	=	scer_only
YBR036C (known) YHR110W	=	scer_only
YBR036C (known) YMR306W	=	scer_only
YBR036C (known) YHR026W	=	scer_only
YBR036C (known) YOR016C	=	scer_only
YBR036C (known) YBR161W	=	scer_only
YBR036C (known) YIL016W	=	scer_only
YBR036C (known) YMR215W	=	scer_only
YBR036C (known) YNL044W	=	scer_only
YBR036C (known) YDL015C	=	scer_only
YBR036C (known) YPL227C	=	scer_only
YBR036C (known) YCR034W	=	scer_only
YBR036C (known) YHL003C	=	scer_only
YBR036C (known) YLR018C	=	scer_only
YBR036C (known) YHR140W	=	scer_only
YBR036C (known) YKL065C	=	scer_only
YBR036C (known) YBR159W	=	scer_only
YBR036C (known) YBR106W	=	scer_only
YBR036C (known) YDR062W	=	scer_only
YBR037C (known) YPR079W	=	scer_only
YBR037C (known) YMR022W	=	scer_only
YBR037C (known) YLL024C	=	scer_only
YBR037C (known) YBR037C	=	H
YBR038W (known) YML024W	=	scer_only
YBR038W (known) YML085C	=	scer_only
YBR038W (known) YJR013W	=	scer_only
YBR038W (known) YDL229W	=	scer_only
YBR038W (known) YFL039C	=	scer_only
YBR038W (known) YLL024C	=	scer_only
YBR038W (known) YDR190C	=	scer_only
YBR038W (known) YLR342W	=	scer_only
YBR038W (known) YBR160W	=	scer_only
YBR038W (known) YPL020C	=	scer_only
YBR038W (known) YFR037C	=	scer_only
YBR038W (known) YGL103W	=	scer_only
YBR038W (known) YLR340W	=	scer_only
YBR038W (known) YBR127C	=	scer_only
YBR038W (known) YPR106W	=	scer_only
YBR038W (known) YHR123W	=	scer_only
YBR039W (known) YJR068W	=	scer_only
YBR039W (known) YGL237C	=	scer_only
YBR039W (known) YKL195W	=	scer_only
YBR039W (known) YJR007W	=	scer_only
YBR039W (known) YML085C	=	scer_only
YBR039W (known) YLR340W	=	scer_only
YBR039W (known) YLR075W	=	scer_only
YBR039W (known) YDL029W	=	scer_only
YBR039W (known) YMR059W	=	scer_only
YBR039W (known) YDL047W	=	scer_only
YBR039W (known) YDR523C	=	scer_only
YBR039W (known) YDR168W	=	scer_only
YBR039W (known) YJL130C	=	scer_only
YBR039W (known) YKR036C	=	scer_only
YBR039W (known) YER171W	=	scer_only
YBR039W (known) YDR298C	=	scer_only
YBR039W (known) YFL039C	=	scer_only
YBR039W (known) YDL059C	=	scer_only
YBR039W (known) YDL145C	=	scer_only
YBR039W (known) YPL256C	=	scer_only
YBR039W (known) YPL198W	=	scer_only
YBR039W (known) YLL024C	=	scer_only
YBR039W (known) YJR121W	=	scer_only
YBR039W (known) YMR106C	=	scer_only
YBR039W (known) YHR197W	=	scer_only
YBR039W (known) YLR398C	=	scer_only
YBR039W (known) YMR022W	=	scer_only
YBR039W (known) YML058W	=	scer_only
YBR039W (known) YOL087C	=	scer_only
YBR039W (known) YDR012W	=	scer_only
YBR039W (known) YFR028C	=	scer_only
YBR040W (known) YCL040W	=	scer_only
YBR041W (known) YDL153C	=	scer_only
YBR041W (known) YLL024C	=	scer_only
YBR042C (known) YHR115C	=	scer_only
YBR042C (known) YER081W	=	scer_only
YBR043C (known) YJL155C	=	scer_only
YBR043C (known) YGR074W	=	scer_only
YBR043C (known) YGR157W	=	scer_only
YBR044C (known) YDL093W	=	scer_only
YBR044C (known) YBR221C	=	scer_only
YBR044C (known) YKL141W	=	scer_only
YBR044C (known) YKL148C	=	scer_only
YBR044C (known) YLL041C	=	scer_only
YBR044C (known) YHR083W	=	scer_only
YBR044C (known) YHR042W	=	scer_only
YBR044C (known) YJR022W	=	scer_only
YBR044C (known) YKL004W	=	scer_only
YBR045C (known) YDR103W	=	scer_only
YBR045C (known) YER054C	=	scer_only
YBR045C (known) YOR178C	=	scer_only
YBR045C (known) YER133W	=	scer_only
YBR047W (known) YER022W	=	scer_only
YBR047W (known) YJL128C	=	scer_only
YBR049C (known) YPL082C	=	scer_only
YBR049C (known) YPL106C	=	scer_only
YBR049C (known) YPR052C	=	scer_only
YBR049C (known) YDL229W	=	scer_only
YBR049C (known) YMR091C	=	scer_only
YBR049C (known) YNL178W	=	scer_only
YBR049C (known) YOR096W	=	scer_only
YBR049C (known) YOL006C	=	scer_only
YBR049C (known) YLR432W	=	scer_only
YBR049C (known) YDR224C	=	scer_only
YBR049C (known) YKL180W	=	scer_only
YBR049C (known) YPR110C	=	scer_only
YBR049C (known) YPL198W	=	scer_only
YBR049C (known) YDR130C	=	scer_only
YBR049C (known) YJR123W	=	scer_only
YBR049C (known) YGR274C	=	scer_only
YBR049C (known) YJL191W	=	scer_only
YBR049C (known) YDR303C	=	scer_only
YBR049C (known) YLR357W	=	scer_only
YBR049C (known) YKR001C	=	scer_only
YBR049C (known) YLL024C	=	scer_only
YBR049C (known) YPL131W	=	scer_only
YBR049C (known) YDR447C	=	scer_only
YBR049C (known) YMR072W	=	scer_only
YBR049C (known) YBR049C	=	scer_only
YBR049C (known) YKL060C	=	scer_only
YBR049C (known) YLR176C	=	scer_only
YBR049C (known) YNL189W	=	scer_only
YBR049C (known) YGL234W	=	scer_only
YBR050C (known) YBR109C	=	scer_only
YBR050C (known) YNR052C	=	scer_only
YBR050C (known) YER133W	=	scer_only
YBR050C (known) YDR099W	=	scer_only
YBR052C (known) YCR004C	=	scer_only
YBR052C (known) YJL130C	=	scer_only
YBR052C (known) YDR032C	=	scer_only
YBR052C (known) YLL024C	=	scer_only
YBR052C (known) YPL231W	=	scer_only
YBR052C (known) YBR052C	=	scer_only
YBR053C (known) YDR032C	=	scer_only
YBR054W (known) YOR040W	=	scer_only
YBR054W (known) YJR091C	=	scer_only
YBR054W (known) YOR016C	=	scer_only
YBR054W (known) YNR017W	=	scer_only
YBR054W (known) YNL048W	=	scer_only
YBR054W (known) YBR159W	=	scer_only
YBR054W (known) YHR072W	=	scer_only
YBR054W (known) YGL022W	=	scer_only
YBR054W (known) YDR190C	=	scer_only
YBR054W (known) YOR254C	=	scer_only
YBR054W (known) YKR039W	=	scer_only
YBR054W (known) YLR372W	=	scer_only
YBR054W (known) YJR010C-A	=	scer_only
YBR054W (known) YCL038C	=	scer_only
YBR055C (known) YKL210W	=	scer_only
YBR055C (known) YNL147W	=	scer_only
YBR055C (known) YHR019C	=	scer_only
YBR055C (known) YMR205C	=	scer_only
YBR055C (known) YJR105W	=	scer_only
YBR055C (known) YGR204W	=	scer_only
YBR055C (known) YHR208W	=	scer_only
YBR055C (known) YDR129C	=	scer_only
YBR055C (known) YPR160W	=	scer_only
YBR055C (known) YER172C	=	scer_only
YBR055C (known) YGR074W	=	scer_only
YBR055C (known) YPL004C	=	scer_only
YBR055C (known) YDL124W	=	scer_only
YBR055C (known) YJL167W	=	scer_only
YBR055C (known) YPL028W	=	scer_only
YBR055C (known) YLR438C-A	=	scer_only
YBR055C (known) YLR147C	=	scer_only
YBR055C (known) YDL078C	=	scer_only
YBR055C (known) YOR335C	=	scer_only
YBR055C (known) YBR121C	=	scer_only
YBR055C (known) YCR053W	=	scer_only
YBR055C (known) YHR165C	=	scer_only
YBR055C (known) YDR353W	=	scer_only
YBR055C (known) YLR153C	=	scer_only
YBR055C (known) YPR182W	=	scer_only
YBR055C (known) YLR432W	=	scer_only
YBR055C (known) YBR133C	=	scer_only
YBR055C (known) YLR446W	=	scer_only
YBR055C (known) YMR012W	=	scer_only
YBR055C (known) YOR120W	=	scer_only
YBR055C (known) YHR064C	=	scer_only
YBR055C (known) YBR152W	=	scer_only
YBR055C (known) YER146W	=	scer_only
YBR055C (known) YLL018C	=	scer_only
YBR055C (known) YGR091W	=	scer_only
YBR055C (known) YER029C	=	H
YBR055C (known) YDR283C	=	scer_only
YBR055C (known) YCR002C	=	scer_only
YBR055C (known) YPR082C	=	scer_only
YBR055C (known) YER165W	=	scer_only
YBR055C (known) YOR159C	=	scer_only
YBR055C (known) YOR308C	=	scer_only
YBR055C (known) YJR104C	=	scer_only
YBR055C (known) YGR061C	=	scer_only
YBR055C (known) YKL157W	=	scer_only
YBR055C (known) YDR473C	=	scer_only
YBR055C (known) YBR149W	=	scer_only
YBR055C (known) YMR120C	=	scer_only
YBR055C (known) YBR126C	=	scer_only
YBR055C (known) YMR105C	=	scer_only
YBR055C (known) YJL080C	=	scer_only
YBR055C (known) YJR084W	=	scer_only
YBR055C (known) YLR424W	=	scer_only
YBR055C (known) YJR022W	=	scer_only
YBR055C (known) YDR378C	=	scer_only
YBR055C (known) YDL064W	=	scer_only
YBR055C (known) YPR178W	=	scer_only
YBR055C (known) YER112W	=	scer_only
YBR055C (known) YKL173W	=	scer_only
YBR055C (known) YDR158W	=	scer_only
YBR055C (known) YDR037W	=	scer_only
YBR055C (known) YEL034W	=	scer_only
YBR055C (known) YER003C	=	scer_only
YBR055C (known) YKL085W	=	scer_only
YBR055C (known) YFL017W-A	=	scer_only
YBR056W (known) YBR056W	=	scer_only
YBR056W (known) YFR007W	=	scer_only
YBR056W (known) YPR152C	=	scer_only
YBR056W (known) YJR017C	=	scer_only
YBR056W (known) YER125W	=	scer_only
YBR056W (known) YKL012W	=	scer_only
YBR056W (known) YIL030C	=	scer_only
YBR056W (known) YJL168C	=	scer_only
YBR056W (known) YFL010C	=	scer_only
YBR056W (known) YOR011W	=	scer_only
YBR056W (known) YGL227W	=	scer_only
YBR057C (known) YCL055W	=	scer_only
YBR057C (known) YDR206W	=	scer_only
YBR057C (known) YIL144W	=	scer_only
YBR057C (known) YGL036W	=	scer_only
YBR057C (known) YDR012W	=	scer_only
YBR057C (known) YDR034C	=	scer_only
YBR057C (known) YLR222C	=	scer_only
YBR057C (known) YBR057C	=	scer_only
YBR057C (known) YKR031C	=	scer_only
YBR057C (known) YGL192W	=	scer_only
YBR057C (known) YBR127C	=	scer_only
YBR058C (known) YPL131W	=	scer_only
YBR058C (known) YGR268C	=	scer_only
YBR058C (known) YOR123C	=	scer_only
YBR058C (known) YOL059W	=	scer_only
YBR058C (known) YER165W	=	scer_only
YBR058C (known) YBR058C	=	scer_only
YBR058C (known) YOL156W	=	scer_only
YBR058C (known) YOL132W	=	scer_only
YBR058C (known) YOL113W	=	scer_only
YBR058C (known) YOL086C	=	scer_only
YBR058C (known) YMR309C	=	scer_only
YBR058C (known) YOR204W	=	scer_only
YBR058C (known) YBR127C	=	scer_only
YBR058C (known) YLR340W	=	scer_only
YBR058C (known) YOL064C	=	scer_only
YBR058C (known) YDL229W	=	scer_only
YBR059C (known) YJL130C	=	scer_only
YBR059C (known) YDL229W	=	scer_only
YBR059C (known) YPR033C	=	scer_only
YBR059C (known) YLL024C	=	scer_only
YBR059C (known) YLR048W	=	C
YBR059C (known) YCL032W	=	scer_only
YBR059C (known) YGR199W	=	scer_only
YBR059C (known) YIL095W	=	scer_only
YBR059C (known) YML014W	=	scer_only
YBR059C (known) YMR144W	=	scer_only
YBR059C (known) YOR329C	=	scer_only
YBR059C (known) YJL039C	=	scer_only
YBR059C (known) YGL213C	=	scer_only
YBR059C (known) YDR413C	=	scer_only
YBR059C (known) YER144C	=	scer_only
YBR059C (known) YBR059C	=	scer_only
YBR059C (known) YPL131W	=	scer_only
YBR060C (known) YGL086W	=	scer_only
YBR060C (known) YGL076C	=	scer_only
YBR060C (known) YLR117C	=	scer_only
YBR060C (known) YPR162C	=	HM
YBR060C (known) YBR060C	=	M
YBR060C (known) YER165W	=	scer_only
YBR060C (known) YDR052C	=	scer_only
YBR060C (known) YHR118C	=	scer_only
YBR060C (known) YJL194W	=	HM
YBR060C (known) YDL017W	=	scer_only
YBR060C (known) YLL024C	=	scer_only
YBR060C (known) YMR036C	=	scer_only
YBR060C (known) YNL261W	=	HM
YBR060C (known) YDR227W	=	scer_only
YBR060C (known) YDL229W	=	scer_only
YBR060C (known) YLL004W	=	scer_only
YBR060C (known) YBR160W	=	H
YBR060C (known) YML065W	=	HM
YBR061C (known) YHR008C	=	scer_only
YBR061C (known) YGR201C	=	scer_only
YBR061C (known) YHR022C	=	scer_only
YBR061C (known) YJL140W	=	scer_only
YBR061C (known) YJL016W	=	scer_only
YBR061C (known) YJL166W	=	scer_only
YBR061C (known) YGR235C	=	scer_only
YBR061C (known) YHR059W	=	scer_only
YBR061C (known) YJL097W	=	scer_only
YBR061C (known) YBR300C	=	scer_only
YBR061C (known) YGR195W	=	scer_only
YBR061C (known) YHR058C	=	scer_only
YBR061C (known) YHL011C	=	scer_only
YBR061C (known) YGR219W	=	scer_only
YBR061C (known) YDR461W	=	scer_only
YBR061C (known) YGR182C	=	scer_only
YBR061C (known) YDR383C	=	scer_only
YBR061C (known) YHR026W	=	scer_only
YBR061C (known) YGR277C	=	scer_only
YBR061C (known) YER028C	=	scer_only
YBR063C (known) YDR369C	=	scer_only
YBR064W (known) YOR317W	=	scer_only
YBR064W (known) YJL159W	=	scer_only
YBR064W (known) YMR022W	=	scer_only
YBR065C (known) YLL036C	=	scer_only
YBR065C (known) YPR101W	=	scer_only
YBR065C (known) YLR424W	=	scer_only
YBR065C (known) YLL024C	=	scer_only
YBR065C (known) YDL209C	=	scer_only
YBR065C (known) YLR117C	=	scer_only
YBR065C (known) YPR182W	=	scer_only
YBR065C (known) YHR165C	=	scer_only
YBR065C (known) YER081W	=	scer_only
YBR065C (known) YNL245C	=	scer_only
YBR065C (known) YMR213W	=	scer_only
YBR065C (known) YPL151C	=	scer_only
YBR065C (known) YER172C	=	scer_only
YBR066C (known) YDR477W	=	scer_only
YBR066C (known) YJR091C	=	scer_only
YBR067C (known) YPL106C	=	scer_only
YBR067C (known) YLL024C	=	scer_only
YBR067C (known) YPR138C	=	scer_only
YBR067C (known) YJR091C	=	scer_only
YBR067C (known) YJL034W	=	scer_only
YBR067C (known) YNL237W	=	scer_only
YBR068C (known) YDL212W	=	scer_only
YBR068C (known) YDR046C	=	scer_only
YBR068C (known) YJR001W	=	scer_only
YBR069C (known) YML048W	=	scer_only
YBR069C (known) YIL046W	=	scer_only
YBR069C (known) YHR020W	=	scer_only
YBR069C (known) YER110C	=	scer_only
YBR069C (known) YGL051W	=	scer_only
YBR069C (known) YDR171W	=	scer_only
YBR069C (known) YJR010C-A	=	scer_only
YBR069C (known) YPL233W	=	scer_only
YBR069C (known) YDL015C	=	scer_only
YBR069C (known) YLR372W	=	scer_only
YBR069C (known) YNL064C	=	scer_only
YBR069C (known) YML085C	=	scer_only
YBR069C (known) YGR284C	=	scer_only
YBR069C (known) YPL151C	=	scer_only
YBR069C (known) YJR077C	=	scer_only
YBR069C (known) YKL065C	=	scer_only
YBR069C (known) YDL055C	=	scer_only
YBR069C (known) YDL229W	=	scer_only
YBR069C (known) YDL199C	=	scer_only
YBR069C (known) YGR218W	=	scer_only
YBR069C (known) YLL024C	=	scer_only
YBR069C (known) YPR198W	=	scer_only
YBR069C (known) YFL037W	=	scer_only
YBR069C (known) YJL130C	=	scer_only
YBR069C (known) YOL109W	=	scer_only
YBR069C (known) YHR110W	=	scer_only
YBR069C (known) YBR069C	=	scer_only
YBR069C (known) YLR044C	=	scer_only
YBR069C (known) YLR343W	=	scer_only
YBR069C (known) YDL043C	=	scer_only
YBR069C (known) YGL200C	=	scer_only
YBR069C (known) YOR016C	=	scer_only
YBR069C (known) YJL117W	=	scer_only
YBR069C (known) YCR034W	=	scer_only
YBR070C (known) YJL019W	=	scer_only
YBR070C (known) YER110C	=	scer_only
YBR070C (known) YLL024C	=	scer_only
YBR070C (known) YGL047W	=	scer_only
YBR070C (known) YDL229W	=	scer_only
YBR072W (known) YJL130C	=	scer_only
YBR072W (known) YPR184W	=	scer_only
YBR072W (known) YDL229W	=	scer_only
YBR072W (known) YNL085W	=	scer_only
YBR072W (known) YLR048W	=	scer_only
YBR072W (known) YKL182W	=	scer_only
YBR072W (known) YLL024C	=	scer_only
YBR072W (known) YDR373W	=	scer_only
YBR072W (known) YBR127C	=	scer_only
YBR072W (known) YPL169C	=	scer_only
YBR072W (known) YLR441C	=	scer_only
YBR072W (known) YHR027C	=	scer_only
YBR072W (known) YGR192C	=	scer_only
YBR072W (known) YDL239C	=	scer_only
YBR072W (known) YML085C	=	scer_only
YBR072W (known) YML064C	=	scer_only
YBR072W (known) YPL106C	=	scer_only
YBR072W (known) YNL189W	=	scer_only
YBR072W (known) YBR072W	=	scer_only
YBR073W (known) YGL213C	=	scer_only
YBR073W (known) YBR073W	=	scer_only
YBR073W (known) YER179W	=	scer_only
YBR073W (known) YDL229W	=	scer_only
YBR073W (known) YLR453C	=	scer_only
YBR074W (known) YER081W	=	scer_only
YBR074W (known) YNL124W	=	scer_only
YBR074W (known) YJR091C	=	scer_only
YBR074W (known) YMR083W	=	scer_only
YBR076W (known) YJR091C	=	scer_only
YBR077C (known) YMR004W	=	scer_only
YBR077C (known) YGR201C	=	scer_only
YBR077C (known) YHR083W	=	scer_only
YBR077C (known) YOR045W	=	scer_only
YBR077C (known) YKR007W	=	scer_only
YBR078W (known) YOL133W	=	scer_only
YBR078W (known) YNL124W	=	scer_only
YBR078W (known) YMR022W	=	scer_only
YBR079C (known) YNL124W	=	scer_only
YBR079C (known) YLR048W	=	scer_only
YBR079C (known) YIL071C	=	scer_only
YBR079C (known) YDL149W	=	scer_only
YBR079C (known) YDL005C	=	scer_only
YBR079C (known) YDR091C	=	scer_only
YBR079C (known) YGL019W	=	scer_only
YBR079C (known) YBR143C	=	scer_only
YBR079C (known) YPR016C	=	scer_only
YBR079C (known) YDR429C	=	scer_only
YBR079C (known) YPL081W	=	scer_only
YBR079C (known) YGL130W	=	scer_only
YBR079C (known) YOR361C	=	scer_only
YBR079C (known) YML085C	=	scer_only
YBR079C (known) YBR079C	=	scer_only
YBR079C (known) YDR064W	=	scer_only
YBR079C (known) YMR309C	=	scer_only
YBR079C (known) YJL101C	=	scer_only
YBR079C (known) YMR146C	=	scer_only
YBR079C (known) YPL217C	=	scer_only
YBR079C (known) YDL229W	=	scer_only
YBR079C (known) YPL237W	=	scer_only
YBR079C (known) YLR418C	=	scer_only
YBR079C (known) YNL244C	=	scer_only
YBR079C (known) YPR041W	=	scer_only
YBR079C (known) YPL001W	=	scer_only
YBR079C (known) YOR096W	=	scer_only
YBR079C (known) YJL130C	=	scer_only
YBR079C (known) YHR197W	=	scer_only
YBR079C (known) YJR007W	=	scer_only
YBR079C (known) YOL121C	=	scer_only
YBR079C (known) YFL037W	=	scer_only
YBR079C (known) YPR086W	=	scer_only
YBR079C (known) YOR039W	=	scer_only
YBR079C (known) YNL243W	=	scer_only
YBR079C (known) YGR214W	=	scer_only
YBR079C (known) YOL087C	=	scer_only
YBR079C (known) YLR192C	=	scer_only
YBR080C (known) YBR217W	=	scer_only
YBR080C (known) YGL137W	=	scer_only
YBR080C (known) YOR036W	=	scer_only
YBR080C (known) YGR262C	=	scer_only
YBR081C (known) YFL039C	=	scer_only
YBR081C (known) YGL066W	=	scer_only
YBR081C (known) YML007W	=	scer_only
YBR081C (known) YGL244W	=	scer_only
YBR081C (known) YBR253W	=	scer_only
YBR081C (known) YMR223W	=	scer_only
YBR081C (known) YBR111W-A	=	scer_only
YBR081C (known) YOL148C	=	scer_only
YBR081C (known) YPL254W	=	scer_only
YBR081C (known) YDR145W	=	scer_only
YBR081C (known) YDR146C	=	scer_only
YBR081C (known) YGL112C	=	scer_only
YBR081C (known) YDR167W	=	scer_only
YBR081C (known) YDR448W	=	scer_only
YBR081C (known) YPR025C	=	scer_only
YBR081C (known) YNL027W	=	scer_only
YBR081C (known) YDR044W	=	scer_only
YBR081C (known) YLR055C	=	scer_only
YBR081C (known) YDR392W	=	scer_only
YBR081C (known) YGR252W	=	scer_only
YBR081C (known) YMR236W	=	scer_only
YBR081C (known) YHR099W	=	H
YBR081C (known) YBR081C	=	scer_only
YBR081C (known) YLR340W	=	scer_only
YBR081C (known) YBR198C	=	scer_only
YBR081C (known) YGL252C	=	scer_only
YBR081C (known) YDR176W	=	scer_only
YBR081C (known) YCL010C	=	scer_only
YBR082C (known) YDR529C	=	scer_only
YBR082C (known) YDL008W	=	C
YBR082C (known) YKL010C	=	scer_only
YBR083W (known) YDR224C	=	scer_only
YBR083W (known) YHR084W	=	scer_only
YBR083W (known) YHR061C	=	scer_only
YBR083W (known) YGR040W	=	scer_only
YBR083W (known) YFL009W	=	scer_only
YBR084W (known) YPL131W	=	scer_only
YBR084W (known) YGR254W	=	scer_only
YBR084W (known) YDR012W	=	scer_only
YBR084W (known) YLL024C	=	scer_only
YBR084W (known) YPL217C	=	scer_only
YBR084W (known) YMR012W	=	scer_only
YBR084W (known) YHR089C	=	scer_only
YBR084W (known) YBR158W	=	scer_only
YBR084W (known) YBR143C	=	scer_only
YBR084W (known) YOL121C	=	scer_only
YBR084W (known) YDR101C	=	scer_only
YBR084W (known) YHR069C	=	scer_only
YBR084W (known) YLR075W	=	scer_only
YBR084W (known) YLR340W	=	scer_only
YBR084W (known) YNL271C	=	scer_only
YBR084W (known) YKL180W	=	scer_only
YBR084W (known) YGR285C	=	scer_only
YBR084W (known) YDL040C	=	scer_only
YBR084W (known) YKL135C	=	scer_only
YBR084W (known) YBR127C	=	scer_only
YBR084W (known) YDL055C	=	scer_only
YBR084W (known) YGR252W	=	scer_only
YBR084W (known) YDL229W	=	scer_only
YBR084W (known) YJL130C	=	scer_only
YBR084W (known) YLR448W	=	scer_only
YBR084W (known) YML085C	=	scer_only
YBR084W (known) YMR116C	=	scer_only
YBR084W (known) YDL149W	=	scer_only
YBR084W (known) YGL099W	=	scer_only
YBR084W (known) YHR013C	=	scer_only
YBR084W (known) YHR193C	=	scer_only
YBR084W (known) YHR064C	=	scer_only
YBR084W (known) YGL190C	=	scer_only
YBR084W (known) YGL100W	=	scer_only
YBR084W (known) YGR214W	=	scer_only
YBR084W (known) YML063W	=	scer_only
YBR084W (known) YPL198W	=	scer_only
YBR085W (known) YGR262C	=	scer_only
YBR085W (known) YDL059C	=	scer_only
YBR085W (known) YER161C	=	scer_only
YBR085W (known) YJR072C	=	scer_only
YBR085W (known) YDR012W	=	scer_only
YBR085W (known) YML085C	=	scer_only
YBR085W (known) YBR217W	=	scer_only
YBR085W (known) YGL237C	=	scer_only
YBR085W (known) YCR061W	=	scer_only
YBR085W (known) YML058W	=	scer_only
YBR085W (known) YJL173C	=	scer_only
YBR085W (known) YHR135C	=	scer_only
YBR085W (known) YDL229W	=	scer_only
YBR085W (known) YER171W	=	scer_only
YBR085W (known) YOR181W	=	scer_only
YBR085W (known) YHR002W	=	scer_only
YBR085W (known) YLL024C	=	scer_only
YBR085W (known) YLR340W	=	scer_only
YBR086C (known) YGR155W	=	scer_only
YBR086C (known) YOR173W	=	scer_only
YBR086C (known) YDR101C	=	scer_only
YBR086C (known) YDL171C	=	scer_only
YBR086C (known) YPR086W	=	scer_only
YBR086C (known) YDL149W	=	scer_only
YBR086C (known) YDL229W	=	scer_only
YBR086C (known) YGR142W	=	scer_only
YBR086C (known) YKL212W	=	scer_only
YBR086C (known) YLR215C	=	scer_only
YBR086C (known) YNL194C	=	scer_only
YBR086C (known) YLL024C	=	scer_only
YBR086C (known) YKL195W	=	scer_only
YBR086C (known) YJR045C	=	scer_only
YBR087W (known) YBR087W	=	scer_only
YBR087W (known) YLR390W-A	=	scer_only
YBR087W (known) YNL290W	=	scer_only
YBR087W (known) YFR027W	=	scer_only
YBR087W (known) YER173W	=	scer_only
YBR087W (known) YOR144C	=	scer_only
YBR087W (known) YBR088C	=	H
YBR087W (known) YMR181C	=	scer_only
YBR087W (known) YNL088W	=	scer_only
YBR087W (known) YMR078C	=	scer_only
YBR087W (known) YLR390W	=	scer_only
YBR087W (known) YHR191C	=	scer_only
YBR087W (known) YJR068W	=	CH
YBR087W (known) YOR217W	=	CHM
YBR087W (known) YOL094C	=	H
YBR088C (known) YLR035C	=	scer_only
YBR088C (known) YDR419W	=	scer_only
YBR088C (known) YOL094C	=	H
YBR088C (known) YHR031C	=	scer_only
YBR088C (known) YIL150C	=	scer_only
YBR088C (known) YDR097C	=	H
YBR088C (known) YJR068W	=	H
YBR088C (known) YER041W	=	scer_only
YBR088C (known) YML021C	=	H
YBR088C (known) YJL092W	=	scer_only
YBR088C (known) YOR217W	=	C
YBR088C (known) YPL140C	=	scer_only
YBR088C (known) YCR066W	=	scer_only
YBR088C (known) YNL290W	=	H
YBR088C (known) YBR088C	=	CHD
YBR088C (known) YCR092C	=	H
YBR088C (known) YJR043C	=	H
YBR088C (known) YGR155W	=	scer_only
YBR088C (known) YOR144C	=	scer_only
YBR088C (known) YPR018W	=	scer_only
YBR088C (known) YOR116C	=	scer_only
YBR088C (known) YML056C	=	D
YBR088C (known) YKL113C	=	H
YBR088C (known) YMR167W	=	scer_only
YBR088C (known) YDL164C	=	H
YBR089C-A (known) YNR003C	=	scer_only
YBR089C-A (known) YPL082C	=	scer_only
YBR089C-A (known) YGL133W	=	scer_only
YBR089C-A (known) YIL126W	=	scer_only
YBR089C-A (known) YMR125W	=	scer_only
YBR089C-A (known) YJL026W	=	scer_only
YBR089C-A (known) YFR013W	=	scer_only
YBR089C-A (known) YBR127C	=	scer_only
YBR089C-A (known) YKR001C	=	scer_only
YBR089C-A (known) YBR245C	=	scer_only
YBR089C-A (known) YOR110W	=	scer_only
YBR089C-A (known) YLR033W	=	scer_only
YBR089C-A (known) YLR340W	=	scer_only
YBR089C-A (known) YDL229W	=	scer_only
YBR089C-A (known) YLL024C	=	scer_only
YBR089C-A (known) YDR190C	=	scer_only
YBR089C-A (known) YML063W	=	scer_only
YBR089C-A (known) YOR304W	=	scer_only
YBR089C-A (known) YFR037C	=	scer_only
YBR089C-A (known) YLR321C	=	scer_only
YBR089C-A (known) YOR116C	=	scer_only
YBR089C-A (known) YPL235W	=	scer_only
YBR089W (known) YPL240C	=	scer_only
YBR089W (known) YGL070C	=	scer_only
YBR089W (known) YMR022W	=	scer_only
YBR090C (known) YER158C	=	scer_only
YBR091C (known) YKL002W	=	scer_only
YBR091C (known) YLR288C	=	scer_only
YBR091C (known) YDL217C	=	scer_only
YBR091C (known) YJL054W	=	scer_only
YBR091C (known) YHR005C-A	=	scer_only
YBR091C (known) YOR297C	=	scer_only
YBR092C (known) YBR092C	=	scer_only
YBR093C (known) YOR353C	=	scer_only
YBR093C (known) YKR106W	=	scer_only
YBR093C (known) YML077W	=	scer_only
YBR094W (known) YNL124W	=	scer_only
YBR094W (known) YDL015C	=	scer_only
YBR094W (known) YEL015W	=	scer_only
YBR094W (known) YBR094W	=	scer_only
YBR094W (known) YPL240C	=	D
YBR094W (known) YOR167C	=	scer_only
YBR094W (known) YOR061W	=	scer_only
YBR094W (known) YOL149W	=	scer_only
YBR094W (known) YLR264W	=	scer_only
YBR095C (known) YNL330C	=	scer_only
YBR095C (known) YOL077C	=	scer_only
YBR095C (known) YMR072W	=	scer_only
YBR095C (known) YFL039C	=	scer_only
YBR095C (known) YOL004W	=	scer_only
YBR095C (known) YMR263W	=	scer_only
YBR095C (known) YPL139C	=	scer_only
YBR095C (known) YDR267C	=	scer_only
YBR096W (known) YLR424W	=	scer_only
YBR096W (known) YIL034C	=	scer_only
YBR097W (known) YGR234W	=	scer_only
YBR097W (known) YHR005C	=	scer_only
YBR097W (known) YPL120W	=	scer_only
YBR097W (known) YLR360W	=	scer_only
YBR097W (known) YLR240W	=	scer_only
YBR097W (known) YMR022W	=	scer_only
YBR098W (known) YBR160W	=	scer_only
YBR098W (known) YFR024C-A	=	scer_only
YBR098W (known) YDR386W	=	scer_only
YBR098W (known) YHR016C	=	scer_only
YBR099C (known) YNL124W	=	scer_only
YBR099C (known) YER133W	=	scer_only
YBR099C (known) YJR063W	=	scer_only
YBR101C (known) YPL136W	=	scer_only
YBR101C (known) YDR171W	=	scer_only
YBR101C (known) YJL130C	=	scer_only
YBR101C (known) YPR154W	=	scer_only
YBR101C (known) YHL021C	=	scer_only
YBR101C (known) YBR127C	=	scer_only
YBR101C (known) YLL024C	=	H
YBR101C (known) YMR092C	=	scer_only
YBR101C (known) YLR432W	=	scer_only
YBR101C (known) YOL011W	=	scer_only
YBR101C (known) YMR173W	=	scer_only
YBR101C (known) YLR074C	=	scer_only
YBR101C (known) YJL117W	=	scer_only
YBR101C (known) YKL171W	=	scer_only
YBR101C (known) YPL106C	=	scer_only
YBR101C (known) YBR101C	=	scer_only
YBR101C (known) YLR194C	=	scer_only
YBR101C (known) YFL037W	=	scer_only
YBR101C (known) YLL062C	=	scer_only
YBR102C (known) YBR102C	=	scer_only
YBR102C (known) YLR424W	=	scer_only
YBR102C (known) YGL233W	=	scer_only
YBR102C (known) YLR423C	=	scer_only
YBR102C (known) YDR228C	=	scer_only
YBR102C (known) YIL061C	=	scer_only
YBR102C (known) YDR027C	=	scer_only
YBR102C (known) YBR127C	=	scer_only
YBR102C (known) YLL024C	=	scer_only
YBR102C (known) YHR165C	=	scer_only
YBR102C (known) YML097C	=	scer_only
YBR102C (known) YJL085W	=	scer_only
YBR102C (known) YDR166C	=	scer_only
YBR102C (known) YER008C	=	scer_only
YBR102C (known) YNR046W	=	scer_only
YBR102C (known) YBR160W	=	scer_only
YBR102C (known) YLR166C	=	scer_only
YBR102C (known) YPR055W	=	scer_only
YBR102C (known) YIL068C	=	scer_only
YBR102C (known) YJL130C	=	scer_only
YBR103W (known) YMR061W	=	scer_only
YBR103W (known) YGR239C	=	scer_only
YBR103W (known) YML109W	=	scer_only
YBR103W (known) YDR155C	=	scer_only
YBR103W (known) YLL024C	=	scer_only
YBR103W (known) YBR103W	=	scer_only
YBR103W (known) YOL068C	=	scer_only
YBR103W (known) YDR227W	=	scer_only
YBR103W (known) YKR029C	=	scer_only
YBR103W (known) YEL064C	=	scer_only
YBR103W (known) YOR319W	=	scer_only
YBR103W (known) YDL185W	=	scer_only
YBR103W (known) YGL194C	=	scer_only
YBR103W (known) YIL112W	=	scer_only
YBR103W (known) YDL229W	=	scer_only
YBR103W (known) YCR033W	=	scer_only
YBR103W (known) YCR077C	=	scer_only
YBR103W (known) YMR155W	=	scer_only
YBR103W (known) YLL001W	=	scer_only
YBR103W (known) YHL004W	=	scer_only
YBR103W (known) YNL189W	=	scer_only
YBR103W (known) YLR409C	=	scer_only
YBR103W (known) YLR347C	=	scer_only
YBR103W (known) YJR141W	=	scer_only
YBR103W (known) YDL112W	=	scer_only
YBR103W (known) YMR273C	=	scer_only
YBR104W (known) YML085C	=	scer_only
YBR104W (known) YLL024C	=	scer_only
YBR104W (known) YFL037W	=	scer_only
YBR104W (known) YLR259C	=	scer_only
YBR104W (known) YDL229W	=	scer_only
YBR105C (known) YLR259C	=	scer_only
YBR105C (known) YER114C	=	scer_only
YBR105C (known) YCL039W	=	scer_only
YBR105C (known) YOR151C	=	scer_only
YBR105C (known) YBR127C	=	scer_only
YBR105C (known) YFL037W	=	scer_only
YBR105C (known) YMR061W	=	scer_only
YBR105C (known) YJL130C	=	scer_only
YBR105C (known) YPR184W	=	scer_only
YBR105C (known) YDR171W	=	scer_only
YBR105C (known) YLL024C	=	scer_only
YBR105C (known) YMR047C	=	scer_only
YBR105C (known) YGL227W	=	scer_only
YBR105C (known) YPR010C	=	scer_only
YBR105C (known) YDR301W	=	scer_only
YBR105C (known) YLR048W	=	scer_only
YBR105C (known) YNL085W	=	scer_only
YBR105C (known) YDL149W	=	scer_only
YBR105C (known) YDL082W	=	scer_only
YBR105C (known) YLR340W	=	scer_only
YBR106W (known) YGR260W	=	scer_only
YBR106W (known) YMR274C	=	scer_only
YBR106W (known) YKR039W	=	scer_only
YBR106W (known) YML067C	=	scer_only
YBR106W (known) YDR414C	=	scer_only
YBR106W (known) YHL048W	=	scer_only
YBR106W (known) YBR287W	=	scer_only
YBR106W (known) YGL200C	=	scer_only
YBR106W (known) YOL132W	=	scer_only
YBR106W (known) YMR215W	=	scer_only
YBR106W (known) YEL022W	=	scer_only
YBR106W (known) YDR245W	=	scer_only
YBR106W (known) YBR293W	=	scer_only
YBR106W (known) YGL051W	=	scer_only
YBR106W (known) YDL093W	=	scer_only
YBR106W (known) YJL130C	=	scer_only
YBR106W (known) YGR060W	=	scer_only
YBR106W (known) YLR034C	=	scer_only
YBR106W (known) YEL017C-A	=	scer_only
YBR106W (known) YHR133C	=	scer_only
YBR106W (known) YJR010C-A	=	scer_only
YBR106W (known) YER056C	=	scer_only
YBR106W (known) YEL027W	=	scer_only
YBR106W (known) YBR183W	=	scer_only
YBR106W (known) YMR058W	=	scer_only
YBR106W (known) YBR290W	=	scer_only
YBR106W (known) YGR132C	=	scer_only
YBR106W (known) YDR297W	=	scer_only
YBR106W (known) YNR019W	=	scer_only
YBR106W (known) YIL048W	=	scer_only
YBR106W (known) YJL183W	=	scer_only
YBR106W (known) YGL104C	=	scer_only
YBR106W (known) YJR124C	=	scer_only
YBR106W (known) YNL125C	=	scer_only
YBR106W (known) YCR061W	=	scer_only
YBR106W (known) YER110C	=	scer_only
YBR106W (known) YPL235W	=	scer_only
YBR106W (known) YJR121W	=	scer_only
YBR106W (known) YGR289C	=	scer_only
YBR106W (known) YPR194C	=	scer_only
YBR106W (known) YPL264C	=	scer_only
YBR106W (known) YMR149W	=	scer_only
YBR106W (known) YPL189W	=	scer_only
YBR106W (known) YNL048W	=	scer_only
YBR106W (known) YFL025C	=	scer_only
YBR106W (known) YDL015C	=	scer_only
YBR106W (known) YPR124W	=	scer_only
YBR106W (known) YDL229W	=	scer_only
YBR106W (known) YLR342W	=	scer_only
YBR106W (known) YDL128W	=	scer_only
YBR106W (known) YKR106W	=	scer_only
YBR106W (known) YBR110W	=	scer_only
YBR106W (known) YHR140W	=	scer_only
YBR106W (known) YMR279C	=	scer_only
YBR106W (known) YHL042W	=	scer_only
YBR106W (known) YBR298C	=	scer_only
YBR106W (known) YCL038C	=	scer_only
YBR106W (known) YEL036C	=	scer_only
YBR106W (known) YLR378C	=	scer_only
YBR106W (known) YNL130C	=	scer_only
YBR106W (known) YJL059W	=	scer_only
YBR106W (known) YCR037C	=	scer_only
YBR106W (known) YHR026W	=	scer_only
YBR106W (known) YGR224W	=	scer_only
YBR106W (known) YBR243C	=	scer_only
YBR106W (known) YJR160C	=	scer_only
YBR106W (known) YPR201W	=	scer_only
YBR106W (known) YPL076W	=	scer_only
YBR106W (known) YPL050C	=	scer_only
YBR106W (known) YOL020W	=	scer_only
YBR106W (known) YDR046C	=	scer_only
YBR106W (known) YCR028C	=	scer_only
YBR106W (known) YNR013C	=	scer_only
YBR106W (known) YLR340W	=	scer_only
YBR106W (known) YJL108C	=	scer_only
YBR106W (known) YIL120W	=	scer_only
YBR106W (known) YPL274W	=	scer_only
YBR106W (known) YGL167C	=	scer_only
YBR106W (known) YHR094C	=	scer_only
YBR106W (known) YDR342C	=	scer_only
YBR106W (known) YDR307W	=	scer_only
YBR106W (known) YBR283C	=	scer_only
YBR106W (known) YHR142W	=	scer_only
YBR106W (known) YPR156C	=	scer_only
YBR106W (known) YBR127C	=	scer_only
YBR106W (known) YJL196C	=	scer_only
YBR106W (known) YOL030W	=	scer_only
YBR106W (known) YPR192W	=	scer_only
YBR106W (known) YEL002C	=	scer_only
YBR106W (known) YJR015W	=	scer_only
YBR106W (known) YPL240C	=	scer_only
YBR106W (known) YGL055W	=	scer_only
YBR106W (known) YNL321W	=	scer_only
YBR106W (known) YKL165C	=	scer_only
YBR106W (known) YJL117W	=	scer_only
YBR106W (known) YLR447C	=	scer_only
YBR106W (known) YLL023C	=	scer_only
YBR106W (known) YLL006W	=	scer_only
YBR106W (known) YNL275W	=	scer_only
YBR106W (known) YLL024C	=	scer_only
YBR106W (known) YDL054C	=	scer_only
YBR106W (known) YJL012C	=	scer_only
YBR106W (known) YGL070C	=	scer_only
YBR106W (known) YML085C	=	scer_only
YBR106W (known) YHR123W	=	scer_only
YBR106W (known) YOL156W	=	scer_only
YBR106W (known) YDR331W	=	scer_only
YBR106W (known) YGR231C	=	scer_only
YBR106W (known) YDR456W	=	scer_only
YBR106W (known) YPR198W	=	scer_only
YBR106W (known) YML075C	=	scer_only
YBR106W (known) YML123C	=	scer_only
YBR106W (known) YKL002W	=	scer_only
YBR106W (known) YNR055C	=	scer_only
YBR106W (known) YGL054C	=	scer_only
YBR106W (known) YLL028W	=	scer_only
YBR106W (known) YEL063C	=	scer_only
YBR106W (known) YKL146W	=	scer_only
YBR106W (known) YCR098C	=	scer_only
YBR106W (known) YNL101W	=	scer_only
YBR106W (known) YLL061W	=	scer_only
YBR106W (known) YJR075W	=	scer_only
YBR106W (known) YDR508C	=	scer_only
YBR106W (known) YCL025C	=	scer_only
YBR106W (known) YER060W-A	=	scer_only
YBR106W (known) YER039C	=	scer_only
YBR107C (known) YDR254W	=	scer_only
YBR107C (known) YPL233W	=	scer_only
YBR107C (known) YDR318W	=	scer_only
YBR107C (known) YLR381W	=	scer_only
YBR107C (known) YBR211C	=	scer_only
YBR107C (known) YGL070C	=	scer_only
YBR107C (known) YDR383C	=	scer_only
YBR107C (known) YJR135C	=	scer_only
YBR107C (known) YBR107C	=	scer_only
YBR107C (known) YPR046W	=	scer_only
YBR107C (known) YPL018W	=	scer_only
YBR107C (known) YER081W	=	scer_only
YBR108W (known) YFR024C-A	=	scer_only
YBR108W (known) YDR388W	=	scer_only
YBR108W (known) YGR136W	=	scer_only
YBR108W (known) YLR438C-A	=	scer_only
YBR108W (known) YHR016C	=	scer_only
YBR108W (known) YHR083W	=	scer_only
YBR108W (known) YCR009C	=	scer_only
YBR109C (known) YLR048W	=	scer_only
YBR109C (known) YML094C-A	=	scer_only
YBR109C (known) YKL067W	=	scer_only
YBR109C (known) YNL202W	=	scer_only
YBR109C (known) YLL050C	=	scer_only
YBR109C (known) YOR326W	=	scer_only
YBR109C (known) YFL010W-A	=	scer_only
YBR109C (known) YLR274W	=	scer_only
YBR109C (known) YFR014C	=	scer_only
YBR109C (known) YKR025W	=	scer_only
YBR109C (known) YLL051C	=	scer_only
YBR109C (known) YIL070C	=	scer_only
YBR109C (known) YDL019C	=	scer_only
YBR109C (known) YLR153C	=	scer_only
YBR109C (known) YBR229C	=	scer_only
YBR109C (known) YBR177C	=	scer_only
YBR109C (known) YHR028C	=	scer_only
YBR109C (known) YBR130C	=	scer_only
YBR109C (known) YER125W	=	scer_only
YBR109C (known) YJL168C	=	scer_only
YBR109C (known) YLR429W	=	scer_only
YBR109C (known) YEL034W	=	scer_only
YBR109C (known) YOR029W	=	scer_only
YBR109C (known) YOR358W	=	scer_only
YBR109C (known) YDR155C	=	scer_only
YBR109C (known) YPL242C	=	scer_only
YBR109C (known) YJR073C	=	scer_only
YBR109C (known) YFL039C	=	H
YBR109C (known) YLR433C	=	scer_only
YBR109C (known) YNL066W	=	scer_only
YBR109C (known) YOR153W	=	scer_only
YBR109C (known) YHR179W	=	scer_only
YBR109C (known) YBR213W	=	scer_only
YBR109C (known) YGR034W	=	scer_only
YBR109C (known) YNL079C	=	scer_only
YBR109C (known) YKL012W	=	scer_only
YBR109C (known) YGL063W	=	scer_only
YBR109C (known) YDR195W	=	scer_only
YBR109C (known) YFL034W	=	scer_only
YBR109C (known) YMR186W	=	scer_only
YBR109C (known) YDR292C	=	scer_only
YBR109C (known) YMR250W	=	scer_only
YBR109C (known) YBR202W	=	scer_only
YBR109C (known) YDR356W	=	scer_only
YBR109C (known) YJR017C	=	scer_only
YBR109C (known) YOL016C	=	scer_only
YBR109C (known) YJR104C	=	scer_only
YBR109C (known) YKL129C	=	scer_only
YBR109C (known) YGR253C	=	scer_only
YBR109C (known) YMR105C	=	scer_only
YBR109C (known) YGR144W	=	scer_only
YBR109C (known) YHR023W	=	scer_only
YBR109C (known) YGL106W	=	scer_only
YBR109C (known) YLL040C	=	scer_only
YBR109C (known) YLR196W	=	scer_only
YBR109C (known) YMR109W	=	scer_only
YBR109C (known) YIL021W	=	scer_only
YBR109C (known) YEL055C	=	scer_only
YBR109C (known) YFL010C	=	scer_only
YBR109C (known) YDR032C	=	scer_only
YBR109C (known) YNL281W	=	scer_only
YBR109C (known) YDR231C	=	scer_only
YBR109C (known) YGR094W	=	scer_only
YBR109C (known) YKL210W	=	scer_only
YBR109C (known) YPR152C	=	scer_only
YBR109C (known) YGL229C	=	scer_only
YBR109C (known) YJR132W	=	scer_only
YBR109C (known) YER023W	=	scer_only
YBR109C (known) YNR035C	=	scer_only
YBR109C (known) YGL141W	=	scer_only
YBR109C (known) YGL043W	=	scer_only
YBR109C (known) YOR035C	=	scer_only
YBR109C (known) YMR111C	=	scer_only
YBR109C (known) YMR200W	=	scer_only
YBR109C (known) YFL003C	=	scer_only
YBR109C (known) YFR004W	=	scer_only
YBR109C (known) YLR443W	=	scer_only
YBR109C (known) YDL100C	=	scer_only
YBR109C (known) YML057W	=	scer_only
YBR109C (known) YKL175W	=	scer_only
YBR110W (known) YDR307W	=	scer_only
YBR110W (known) YPL076W	=	scer_only
YBR110W (known) YPL274W	=	scer_only
YBR110W (known) YPL264C	=	scer_only
YBR110W (known) YDR331W	=	scer_only
YBR110W (known) YEL002C	=	scer_only
YBR110W (known) YBR290W	=	scer_only
YBR110W (known) YPR156C	=	scer_only
YBR110W (known) YMR058W	=	scer_only
YBR110W (known) YLL028W	=	scer_only
YBR110W (known) YMR215W	=	scer_only
YBR110W (known) YLL061W	=	scer_only
YBR110W (known) YML123C	=	scer_only
YBR110W (known) YGR105W	=	scer_only
YBR110W (known) YHR026W	=	scer_only
YBR110W (known) YCR034W	=	scer_only
YBR110W (known) YJR010C-A	=	scer_only
YBR110W (known) YBR159W	=	scer_only
YBR110W (known) YEL017C-A	=	scer_only
YBR110W (known) YLR372W	=	scer_only
YBR110W (known) YDL015C	=	scer_only
YBR110W (known) YKL065C	=	scer_only
YBR110W (known) YHR140W	=	scer_only
YBR110W (known) YHR142W	=	scer_only
YBR110W (known) YLR241W	=	scer_only
YBR110W (known) YGR060W	=	scer_only
YBR110W (known) YHL048W	=	scer_only
YBR110W (known) YDL206W	=	scer_only
YBR110W (known) YHR133C	=	scer_only
YBR110W (known) YEL063C	=	scer_only
YBR110W (known) YGL200C	=	scer_only
YBR111W-A (known) YOR257W	=	scer_only
YBR111W-A (known) YGL066W	=	scer_only
YBR111W-A (known) YMR236W	=	scer_only
YBR111W-A (known) YOL148C	=	scer_only
YBR111W-A (known) YOL072W	=	scer_only
YBR111W-A (known) YDR159W	=	scer_only
YBR111W-A (known) YGL112C	=	scer_only
YBR111W-A (known) YCL010C	=	scer_only
YBR111W-A (known) YBR198C	=	scer_only
YBR111W-A (known) YGR252W	=	scer_only
YBR111W-A (known) YMR223W	=	scer_only
YBR111W-A (known) YBR111W-A	=	scer_only
YBR111W-A (known) YDR448W	=	scer_only
YBR111W-A (known) YDR176W	=	scer_only
YBR111W-A (known) YDR224C	=	scer_only
YBR111W-A (known) YDR392W	=	scer_only
YBR111W-A (known) YLR055C	=	scer_only
YBR111W-A (known) YDR145W	=	scer_only
YBR111W-A (known) YDR167W	=	scer_only
YBR111W-A (known) YPL254W	=	scer_only
YBR111W-A (known) YHR099W	=	scer_only
YBR112C (known) YGL025C	=	scer_only
YBR112C (known) YLR176C	=	scer_only
YBR112C (known) YNL167C	=	scer_only
YBR112C (known) YPR068C	=	scer_only
YBR112C (known) YIL061C	=	scer_only
YBR112C (known) YCR084C	=	scer_only
YBR112C (known) YGL035C	=	scer_only
YBR112C (known) YOR140W	=	scer_only
YBR112C (known) YNL330C	=	scer_only
YBR112C (known) YGL162W	=	scer_only
YBR112C (known) YDR043C	=	scer_only
YBR112C (known) YPL181W	=	scer_only
YBR112C (known) YMR240C	=	scer_only
YBR112C (known) YDL005C	=	scer_only
YBR112C (known) YOR174W	=	scer_only
YBR112C (known) YGL194C	=	scer_only
YBR113W (known) YDL043C	=	scer_only
YBR114W (known) YDL229W	=	scer_only
YBR114W (known) YLR340W	=	scer_only
YBR114W (known) YDR453C	=	scer_only
YBR114W (known) YDR097C	=	scer_only
YBR114W (known) YLL024C	=	scer_only
YBR114W (known) YGR192C	=	scer_only
YBR114W (known) YBR114W	=	scer_only
YBR114W (known) YFL037W	=	scer_only
YBR114W (known) YMR315W	=	scer_only
YBR114W (known) YJR052W	=	scer_only
YBR114W (known) YLR147C	=	scer_only
YBR114W (known) YKR001C	=	scer_only
YBR114W (known) YIR009W	=	scer_only
YBR114W (known) YMR226C	=	scer_only
YBR114W (known) YLR432W	=	scer_only
YBR114W (known) YOL086C	=	scer_only
YBR114W (known) YKL112W	=	scer_only
YBR114W (known) YLR044C	=	scer_only
YBR114W (known) YOL097C	=	scer_only
YBR114W (known) YHL024W	=	scer_only
YBR114W (known) YCR028C-A	=	scer_only
YBR114W (known) YMR190C	=	scer_only
YBR114W (known) YER165W	=	scer_only
YBR114W (known) YHR183W	=	scer_only
YBR114W (known) YPL154C	=	scer_only
YBR114W (known) YML085C	=	scer_only
YBR114W (known) YOL012C	=	scer_only
YBR114W (known) YBR127C	=	scer_only
YBR114W (known) YMR201C	=	scer_only
YBR114W (known) YJR077C	=	scer_only
YBR114W (known) YGR214W	=	scer_only
YBR114W (known) YBR136W	=	scer_only
YBR114W (known) YGR193C	=	scer_only
YBR114W (known) YOR332W	=	scer_only
YBR115C (known) YGL154C	=	scer_only
YBR115C (known) YDR395W	=	scer_only
YBR115C (known) YHR216W	=	scer_only
YBR115C (known) YBR115C	=	scer_only
YBR115C (known) YOL133W	=	scer_only
YBR116C (known) YHR005C	=	scer_only
YBR116C (known) YJR063W	=	scer_only
YBR117C (known) YBR117C	=	scer_only
YBR117C (known) YLR447C	=	scer_only
YBR117C (known) YIL061C	=	scer_only
YBR117C (known) YPR074C	=	scer_only
YBR119W (known) YLR449W	=	scer_only
YBR119W (known) YNL277W	=	scer_only
YBR119W (known) YHR065C	=	scer_only
YBR119W (known) YLR298C	=	scer_only
YBR119W (known) YPR161C	=	scer_only
YBR119W (known) YFL017W-A	=	scer_only
YBR119W (known) YPL178W	=	scer_only
YBR119W (known) YIL061C	=	scer_only
YBR119W (known) YML016C	=	scer_only
YBR119W (known) YML046W	=	scer_only
YBR119W (known) YLR223C	=	scer_only
YBR119W (known) YKL012W	=	scer_only
YBR119W (known) YBR119W	=	scer_only
YBR119W (known) YDR110W	=	scer_only
YBR119W (known) YJR084W	=	scer_only
YBR119W (known) YNL227C	=	scer_only
YBR119W (known) YGR013W	=	scer_only
YBR119W (known) YER029C	=	scer_only
YBR119W (known) YMR125W	=	scer_only
YBR119W (known) YDR240C	=	scer_only
YBR119W (known) YHR086W	=	scer_only
YBR119W (known) YDR235W	=	scer_only
YBR119W (known) YIL034C	=	scer_only
YBR120C (known) YKR026C	=	scer_only
YBR120C (known) YJR082C	=	scer_only
YBR121C (known) YDR388W	=	scer_only
YBR121C (known) YNL244C	=	scer_only
YBR121C (known) YCL050C	=	scer_only
YBR121C (known) YKL157W	=	scer_only
YBR121C (known) YNL313C	=	scer_only
YBR121C (known) YLR153C	=	scer_only
YBR121C (known) YNL232W	=	scer_only
YBR121C (known) YLR006C	=	scer_only
YBR121C (known) YHR047C	=	scer_only
YBR121C (known) YDR214W	=	scer_only
YBR121C (known) YJL091C	=	scer_only
YBR121C (known) YOR001W	=	scer_only
YBR121C (known) YLR427W	=	scer_only
YBR122C (known) YDR296W	=	scer_only
YBR122C (known) YNL284C	=	scer_only
YBR122C (known) YML025C	=	scer_only
YBR122C (known) YCR046C	=	scer_only
YBR122C (known) YOR201C	=	scer_only
YBR122C (known) YHL004W	=	scer_only
YBR122C (known) YFR024C-A	=	scer_only
YBR122C (known) YHR016C	=	scer_only
YBR122C (known) YGR220C	=	scer_only
YBR122C (known) YLR189C	=	scer_only
YBR122C (known) YDL145C	=	scer_only
YBR122C (known) YLR447C	=	scer_only
YBR122C (known) YJR091C	=	scer_only
YBR123C (known) YGR047C	=	scer_only
YBR123C (known) YGR246C	=	scer_only
YBR123C (known) YIL046W	=	scer_only
YBR123C (known) YPL007C	=	scer_only
YBR123C (known) YBR123C	=	scer_only
YBR123C (known) YOR110W	=	scer_only
YBR123C (known) YKL068W	=	scer_only
YBR123C (known) YDR267C	=	scer_only
YBR123C (known) YGR046W	=	scer_only
YBR123C (known) YDR362C	=	scer_only
YBR123C (known) YGR252W	=	scer_only
YBR123C (known) YGL133W	=	scer_only
YBR123C (known) YDL229W	=	scer_only
YBR124W (known) YLR288C	=	scer_only
YBR125C (known) YDR507C	=	scer_only
YBR125C (known) YLL024C	=	scer_only
YBR125C (known) YDR247W	=	scer_only
YBR125C (known) YDL229W	=	scer_only
YBR125C (known) YDR186C	=	scer_only
YBR125C (known) YBR125C	=	scer_only
YBR125C (known) YPL204W	=	scer_only
YBR125C (known) YDR071C	=	scer_only
YBR125C (known) YGR234W	=	scer_only
YBR126C (known) YMR139W	=	scer_only
YBR126C (known) YDR247W	=	scer_only
YBR126C (known) YFL033C	=	scer_only
YBR126C (known) YJR138W	=	scer_only
YBR126C (known) YHL034C	=	scer_only
YBR126C (known) YDL229W	=	scer_only
YBR126C (known) YNL310C	=	scer_only
YBR126C (known) YNL244C	=	scer_only
YBR126C (known) YLL019C	=	scer_only
YBR126C (known) YFR028C	=	scer_only
YBR126C (known) YNL262W	=	scer_only
YBR126C (known) YMR229C	=	scer_only
YBR126C (known) YMR251W	=	scer_only
YBR126C (known) YDL017W	=	scer_only
YBR126C (known) YGR092W	=	scer_only
YBR126C (known) YPL106C	=	scer_only
YBR126C (known) YMR106C	=	scer_only
YBR126C (known) YOR089C	=	scer_only
YBR126C (known) YLR048W	=	scer_only
YBR126C (known) YLL024C	=	scer_only
YBR126C (known) YIL177C	=	scer_only
YBR126C (known) YBR126C	=	scer_only
YBR126C (known) YER112W	=	scer_only
YBR126C (known) YIR032C	=	scer_only
YBR126C (known) YLR411W	=	scer_only
YBR126C (known) YML100W	=	scer_only
YBR126C (known) YDR074W	=	scer_only
YBR126C (known) YMR083W	=	scer_only
YBR126C (known) YBR265W	=	scer_only
YBR126C (known) YMR261C	=	scer_only
YBR126C (known) YLR189C	=	scer_only
YBR126C (known) YOR098C	=	scer_only
YBR126C (known) YPR035W	=	scer_only
YBR126C (known) YNL076W	=	scer_only
YBR126C (known) YOL133W	=	scer_only
YBR126C (known) YDR028C	=	scer_only
YBR126C (known) YCR079W	=	scer_only
YBR127C (known) YLR372W	=	scer_only
YBR127C (known) YML109W	=	scer_only
YBR127C (known) YOR075W	=	scer_only
YBR127C (known) YLR447C	=	scer_only
YBR127C (known) YPR034W	=	scer_only
YBR127C (known) YOR212W	=	scer_only
YBR127C (known) YDR170C	=	scer_only
YBR127C (known) YFL045C	=	scer_only
YBR127C (known) YGL016W	=	scer_only
YBR127C (known) YJR091C	=	scer_only
YBR127C (known) YGL190C	=	scer_only
YBR127C (known) YPR183W	=	scer_only
YBR127C (known) YPL126W	=	scer_only
YBR127C (known) YNR053C	=	scer_only
YBR127C (known) YOR310C	=	scer_only
YBR127C (known) YER095W	=	scer_only
YBR127C (known) YNL027W	=	scer_only
YBR127C (known) YPL082C	=	scer_only
YBR127C (known) YDL166C	=	scer_only
YBR127C (known) YFL016C	=	scer_only
YBR127C (known) YPR093C	=	scer_only
YBR127C (known) YIL070C	=	scer_only
YBR127C (known) YNL177C	=	scer_only
YBR127C (known) YJL176C	=	scer_only
YBR127C (known) YHL034C	=	scer_only
YBR127C (known) YNL308C	=	scer_only
YBR127C (known) YOR202W	=	scer_only
YBR127C (known) YMR246W	=	scer_only
YBR127C (known) YJR077C	=	scer_only
YBR127C (known) YGL091C	=	scer_only
YBR127C (known) YDR303C	=	scer_only
YBR127C (known) YOR241W	=	scer_only
YBR127C (known) YDR388W	=	scer_only
YBR127C (known) YOL077C	=	scer_only
YBR127C (known) YNR052C	=	scer_only
YBR127C (known) YGL036W	=	scer_only
YBR127C (known) YLR071C	=	scer_only
YBR127C (known) YFR040W	=	scer_only
YBR127C (known) YMR029C	=	scer_only
YBR127C (known) YPL032C	=	scer_only
YBR127C (known) YDL126C	=	scer_only
YBR127C (known) YDR097C	=	scer_only
YBR127C (known) YNL193W	=	scer_only
YBR127C (known) YDR005C	=	scer_only
YBR127C (known) YGR060W	=	scer_only
YBR127C (known) YDL185W	=	scer_only
YBR127C (known) YGR229C	=	scer_only
YBR127C (known) YML071C	=	scer_only
YBR127C (known) YKR026C	=	scer_only
YBR127C (known) YMR153W	=	scer_only
YBR127C (known) YBR253W	=	scer_only
YBR127C (known) YBR151W	=	scer_only
YBR127C (known) YIL094C	=	scer_only
YBR127C (known) YLR052W	=	scer_only
YBR127C (known) YKL045W	=	scer_only
YBR127C (known) YLR055C	=	scer_only
YBR127C (known) YGR083C	=	scer_only
YBR127C (known) YBR290W	=	scer_only
YBR127C (known) YKL196C	=	scer_only
YBR127C (known) YDL171C	=	scer_only
YBR127C (known) YPL111W	=	scer_only
YBR127C (known) YOR341W	=	scer_only
YBR127C (known) YGR165W	=	scer_only
YBR127C (known) YLR335W	=	scer_only
YBR127C (known) YDR080W	=	scer_only
YBR127C (known) YGR092W	=	scer_only
YBR127C (known) YNL265C	=	scer_only
YBR127C (known) YDR460W	=	scer_only
YBR127C (known) YPL085W	=	scer_only
YBR127C (known) YOL060C	=	scer_only
YBR127C (known) YGR081C	=	scer_only
YBR127C (known) YHL020C	=	scer_only
YBR127C (known) YNL191W	=	scer_only
YBR127C (known) YOL067C	=	scer_only
YBR127C (known) YML072C	=	scer_only
YBR127C (known) YBR216C	=	scer_only
YBR127C (known) YIL125W	=	scer_only
YBR127C (known) YGL241W	=	scer_only
YBR127C (known) YER120W	=	scer_only
YBR127C (known) YNR030W	=	scer_only
YBR127C (known) YGR231C	=	scer_only
YBR127C (known) YPL106C	=	scer_only
YBR127C (known) YMR072W	=	scer_only
YBR127C (known) YGR264C	=	scer_only
YBR127C (known) YHR121W	=	scer_only
YBR127C (known) YMR061W	=	scer_only
YBR127C (known) YNR038W	=	scer_only
YBR127C (known) YGL252C	=	scer_only
YBR127C (known) YDR335W	=	scer_only
YBR127C (known) YPR089W	=	scer_only
YBR127C (known) YJL098W	=	scer_only
YBR127C (known) YEL036C	=	scer_only
YBR127C (known) YJL128C	=	scer_only
YBR127C (known) YHR114W	=	scer_only
YBR127C (known) YGR214W	=	scer_only
YBR127C (known) YBR221C	=	scer_only
YBR127C (known) YNL049C	=	scer_only
YBR127C (known) YER155C	=	scer_only
YBR127C (known) YDR243C	=	scer_only
YBR127C (known) YDL164C	=	scer_only
YBR127C (known) YBR254C	=	scer_only
YBR127C (known) YKL067W	=	scer_only
YBR127C (known) YCR091W	=	scer_only
YBR127C (known) YHR039C-A	=	scer_only
YBR127C (known) YHR158C	=	scer_only
YBR127C (known) YGR020C	=	scer_only
YBR127C (known) YGR281W	=	scer_only
YBR127C (known) YMR304W	=	scer_only
YBR127C (known) YPR029C	=	scer_only
YBR127C (known) YDR425W	=	scer_only
YBR127C (known) YCR092C	=	scer_only
YBR127C (known) YPL190C	=	scer_only
YBR127C (known) YNL157W	=	scer_only
YBR127C (known) YDR171W	=	scer_only
YBR127C (known) YPL012W	=	scer_only
YBR127C (known) YBR200W	=	scer_only
YBR127C (known) YOL094C	=	scer_only
YBR127C (known) YHR019C	=	scer_only
YBR127C (known) YPL196W	=	scer_only
YBR127C (known) YIL076W	=	scer_only
YBR127C (known) YOR270C	=	scer_only
YBR127C (known) YDR406W	=	scer_only
YBR127C (known) YLR103C	=	scer_only
YBR127C (known) YPL004C	=	scer_only
YBR127C (known) YDR233C	=	scer_only
YBR127C (known) YIL147C	=	scer_only
YBR127C (known) YLR291C	=	scer_only
YBR127C (known) YDL100C	=	scer_only
YBR127C (known) YBR225W	=	scer_only
YBR127C (known) YNL175C	=	scer_only
YBR127C (known) YBR291C	=	scer_only
YBR127C (known) YLL018C	=	scer_only
YBR127C (known) YMR309C	=	scer_only
YBR127C (known) YDR321W	=	scer_only
YBR127C (known) YML010W	=	scer_only
YBR127C (known) YDL213C	=	scer_only
YBR127C (known) YGR061C	=	scer_only
YBR127C (known) YJL069C	=	scer_only
YBR127C (known) YPR175W	=	scer_only
YBR127C (known) YDR062W	=	scer_only
YBR127C (known) YMR229C	=	scer_only
YBR127C (known) YKL145W	=	scer_only
YBR127C (known) YJR136C	=	scer_only
YBR127C (known) YMR089C	=	scer_only
YBR127C (known) YLR133W	=	scer_only
YBR127C (known) YGR152C	=	scer_only
YBR127C (known) YPR069C	=	scer_only
YBR127C (known) YPL074W	=	scer_only
YBR127C (known) YGL234W	=	scer_only
YBR127C (known) YNL280C	=	scer_only
YBR127C (known) YHL004W	=	scer_only
YBR127C (known) YFL026W	=	scer_only
YBR127C (known) YBR170C	=	scer_only
YBR127C (known) YGR116W	=	scer_only
YBR127C (known) YDR365C	=	scer_only
YBR127C (known) YPR070W	=	scer_only
YBR127C (known) YGL233W	=	scer_only
YBR127C (known) YDL167C	=	scer_only
YBR127C (known) YLR178C	=	scer_only
YBR127C (known) YPL013C	=	scer_only
YBR127C (known) YJL101C	=	scer_only
YBR127C (known) YPR187W	=	scer_only
YBR127C (known) YGR252W	=	scer_only
YBR127C (known) YGL055W	=	scer_only
YBR127C (known) YHR128W	=	scer_only
YBR127C (known) YBR287W	=	scer_only
YBR127C (known) YEL051W	=	scer_only
YBR127C (known) YIR010W	=	scer_only
YBR127C (known) YDR091C	=	scer_only
YBR127C (known) YKR068C	=	scer_only
YBR127C (known) YKL022C	=	scer_only
YBR127C (known) YEL011W	=	scer_only
YBR127C (known) YML059C	=	scer_only
YBR127C (known) YLL012W	=	scer_only
YBR127C (known) YNL256W	=	scer_only
YBR127C (known) YDR296W	=	scer_only
YBR127C (known) YGR255C	=	scer_only
YBR127C (known) YCL050C	=	scer_only
YBR127C (known) YPL211W	=	scer_only
YBR127C (known) YKL211C	=	scer_only
YBR127C (known) YGL191W	=	scer_only
YBR127C (known) YPR180W	=	scer_only
YBR127C (known) YHR161C	=	scer_only
YBR127C (known) YJR132W	=	scer_only
YBR127C (known) YMR165C	=	scer_only
YBR127C (known) YPR023C	=	scer_only
YBR127C (known) YGR173W	=	scer_only
YBR127C (known) YNL249C	=	scer_only
YBR127C (known) YNL071W	=	scer_only
YBR127C (known) YKL059C	=	scer_only
YBR127C (known) YGL137W	=	scer_only
YBR127C (known) YKL112W	=	scer_only
YBR127C (known) YLL034C	=	scer_only
YBR127C (known) YCR057C	=	scer_only
YBR127C (known) YIL026C	=	scer_only
YBR127C (known) YDR429C	=	scer_only
YBR127C (known) YML117W	=	scer_only
YBR127C (known) YBR172C	=	scer_only
YBR127C (known) YOL031C	=	scer_only
YBR127C (known) YDL198C	=	scer_only
YBR127C (known) YHR117W	=	scer_only
YBR127C (known) YKR090W	=	scer_only
YBR127C (known) YOR164C	=	scer_only
YBR127C (known) YDL209C	=	scer_only
YBR127C (known) YJR072C	=	scer_only
YBR127C (known) YLR398C	=	scer_only
YBR127C (known) YOL059W	=	scer_only
YBR127C (known) YDR283C	=	scer_only
YBR127C (known) YIL056W	=	scer_only
YBR127C (known) YML126C	=	scer_only
YBR127C (known) YGR218W	=	scer_only
YBR127C (known) YOR347C	=	scer_only
YBR127C (known) YGL197W	=	scer_only
YBR127C (known) YJR093C	=	scer_only
YBR127C (known) YNL006W	=	scer_only
YBR127C (known) YLR409C	=	scer_only
YBR127C (known) YJL109C	=	scer_only
YBR127C (known) YGR248W	=	scer_only
YBR127C (known) YOR151C	=	scer_only
YBR127C (known) YGR117C	=	scer_only
YBR127C (known) YER023W	=	scer_only
YBR127C (known) YER059W	=	scer_only
YBR127C (known) YKL150W	=	scer_only
YBR127C (known) YBR142W	=	scer_only
YBR127C (known) YJL148W	=	scer_only
YBR127C (known) YML012W	=	scer_only
YBR127C (known) YDL080C	=	scer_only
YBR127C (known) YKR067W	=	scer_only
YBR127C (known) YKL047W	=	scer_only
YBR127C (known) YML031W	=	scer_only
YBR127C (known) YLR153C	=	scer_only
YBR127C (known) YLR371W	=	scer_only
YBR127C (known) YDR347W	=	scer_only
YBR127C (known) YDR328C	=	scer_only
YBR127C (known) YGL201C	=	scer_only
YBR127C (known) YGL127C	=	scer_only
YBR127C (known) YDL142C	=	scer_only
YBR127C (known) YLR163C	=	scer_only
YBR127C (known) YDL015C	=	scer_only
YBR127C (known) YGR234W	=	scer_only
YBR127C (known) YJL207C	=	scer_only
YBR127C (known) YHR131C	=	scer_only
YBR127C (known) YMR075W	=	scer_only
YBR127C (known) YNL001W	=	scer_only
YBR127C (known) YCR043C	=	scer_only
YBR127C (known) YGL120C	=	scer_only
YBR127C (known) YNL239W	=	scer_only
YBR127C (known) YJR109C	=	scer_only
YBR127C (known) YDR280W	=	scer_only
YBR127C (known) YOR254C	=	scer_only
YBR127C (known) YEL015W	=	scer_only
YBR127C (known) YFR024C-A	=	scer_only
YBR127C (known) YDL226C	=	scer_only
YBR127C (known) YDR539W	=	scer_only
YBR127C (known) YPR149W	=	scer_only
YBR127C (known) YKL032C	=	scer_only
YBR127C (known) YJR016C	=	scer_only
YBR127C (known) YGL221C	=	scer_only
YBR127C (known) YDR166C	=	scer_only
YBR127C (known) YNL288W	=	scer_only
YBR127C (known) YDL219W	=	scer_only
YBR127C (known) YDR245W	=	scer_only
YBR127C (known) YOR232W	=	scer_only
YBR127C (known) YDR127W	=	scer_only
YBR127C (known) YOL098C	=	scer_only
YBR127C (known) YBR169C	=	scer_only
YBR127C (known) YNR016C	=	scer_only
YBR127C (known) YPL109C	=	scer_only
YBR127C (known) YJL157C	=	scer_only
YBR127C (known) YJR046W	=	scer_only
YBR127C (known) YKL212W	=	scer_only
YBR127C (known) YGL195W	=	scer_only
YBR127C (known) YJL125C	=	scer_only
YBR127C (known) YLR450W	=	scer_only
YBR127C (known) YIL128W	=	scer_only
YBR127C (known) YGR163W	=	scer_only
YBR127C (known) YPL266W	=	scer_only
YBR127C (known) YDL060W	=	scer_only
YBR127C (known) YGR158C	=	scer_only
YBR127C (known) YMR054W	=	scer_only
YBR127C (known) YKL039W	=	scer_only
YBR127C (known) YOR267C	=	scer_only
YBR127C (known) YJL065C	=	scer_only
YBR127C (known) YMR083W	=	scer_only
YBR127C (known) YML124C	=	scer_only
YBR127C (known) YGL238W	=	scer_only
YBR127C (known) YMR005W	=	scer_only
YBR127C (known) YGL203C	=	scer_only
YBR127C (known) YLR421C	=	scer_only
YBR127C (known) YOR332W	=	scer_only
YBR127C (known) YOR375C	=	scer_only
YBR127C (known) YLL013C	=	scer_only
YBR127C (known) YLR274W	=	scer_only
YBR127C (known) YML075C	=	scer_only
YBR127C (known) YNL281W	=	scer_only
YBR127C (known) YFR037C	=	scer_only
YBR127C (known) YDL055C	=	scer_only
YBR127C (known) YNR029C	=	scer_only
YBR127C (known) YGR026W	=	scer_only
YBR127C (known) YJR122W	=	scer_only
YBR127C (known) YDR060W	=	scer_only
YBR127C (known) YDR158W	=	scer_only
YBR127C (known) YDR175C	=	scer_only
YBR127C (known) YLR033W	=	scer_only
YBR127C (known) YMR293C	=	scer_only
YBR127C (known) YDR297W	=	scer_only
YBR127C (known) YPR181C	=	scer_only
YBR127C (known) YFR051C	=	scer_only
YBR127C (known) YDL195W	=	scer_only
YBR127C (known) YER055C	=	scer_only
YBR127C (known) YDR069C	=	scer_only
YBR127C (known) YLR363C	=	scer_only
YBR127C (known) YNL032W	=	scer_only
YBR127C (known) YDR101C	=	scer_only
YBR127C (known) YDL144C	=	scer_only
YBR127C (known) YNL262W	=	scer_only
YBR127C (known) YKL103C	=	scer_only
YBR127C (known) YLR330W	=	scer_only
YBR127C (known) YMR078C	=	scer_only
YBR127C (known) YGR193C	=	scer_only
YBR127C (known) YDR164C	=	scer_only
YBR127C (known) YPR097W	=	scer_only
YBR127C (known) YPR019W	=	scer_only
YBR127C (known) YJL208C	=	scer_only
YBR127C (known) YBR260C	=	scer_only
YBR127C (known) YNL313C	=	scer_only
YBR127C (known) YDR161W	=	scer_only
YBR127C (known) YOL090W	=	scer_only
YBR127C (known) YLR180W	=	scer_only
YBR127C (known) YJL026W	=	scer_only
YBR127C (known) YHR167W	=	scer_only
YBR127C (known) YOR230W	=	scer_only
YBR127C (known) YLR287C	=	scer_only
YBR127C (known) YLR088W	=	scer_only
YBR127C (known) YDR172W	=	scer_only
YBR127C (known) YPL120W	=	scer_only
YBR127C (known) YML100W	=	scer_only
YBR127C (known) YLL001W	=	scer_only
YBR127C (known) YGL150C	=	scer_only
YBR127C (known) YLR039C	=	scer_only
YBR127C (known) YPR088C	=	scer_only
YBR127C (known) YDR001C	=	scer_only
YBR127C (known) YML062C	=	scer_only
YBR127C (known) YHL011C	=	scer_only
YBR127C (known) YKL080W	=	scer_only
YBR127C (known) YER025W	=	scer_only
YBR127C (known) YBR159W	=	scer_only
YBR127C (known) YMR108W	=	scer_only
YBR127C (known) YER053C	=	scer_only
YBR127C (known) YLR175W	=	scer_only
YBR127C (known) YPR110C	=	scer_only
YBR127C (known) YPL058C	=	scer_only
YBR127C (known) YDR021W	=	scer_only
YBR127C (known) YJL002C	=	scer_only
YBR127C (known) YPR072W	=	scer_only
YBR127C (known) YJR033C	=	scer_only
YBR127C (known) YJR069C	=	scer_only
YBR127C (known) YKL054C	=	scer_only
YBR127C (known) YHR169W	=	scer_only
YBR127C (known) YMR272C	=	scer_only
YBR127C (known) YMR080C	=	scer_only
YBR127C (known) YBR160W	=	scer_only
YBR127C (known) YML018C	=	scer_only
YBR127C (known) YLR257W	=	scer_only
YBR127C (known) YIL035C	=	scer_only
YBR127C (known) YER151C	=	scer_only
YBR127C (known) YLR176C	=	scer_only
YBR127C (known) YDR148C	=	scer_only
YBR127C (known) YOR116C	=	scer_only
YBR127C (known) YPL026C	=	scer_only
YBR127C (known) YIL038C	=	scer_only
YBR127C (known) YKL164C	=	scer_only
YBR127C (known) YDL090C	=	scer_only
YBR127C (known) YHR111W	=	scer_only
YBR127C (known) YDR204W	=	scer_only
YBR127C (known) YPL235W	=	scer_only
YBR127C (known) YLR277C	=	scer_only
YBR127C (known) YFL002C	=	scer_only
YBR127C (known) YDL116W	=	scer_only
YBR127C (known) YMR093W	=	scer_only
YBR127C (known) YLR196W	=	scer_only
YBR127C (known) YLR108C	=	scer_only
YBR127C (known) YLR221C	=	scer_only
YBR127C (known) YOR187W	=	scer_only
YBR127C (known) YLR006C	=	scer_only
YBR127C (known) YDR342C	=	scer_only
YBR127C (known) YJL081C	=	scer_only
YBR127C (known) YPR052C	=	scer_only
YBR127C (known) YGR068C	=	scer_only
YBR127C (known) YPL160W	=	scer_only
YBR127C (known) YGR179C	=	scer_only
YBR127C (known) YOR239W	=	scer_only
YBR127C (known) YER134C	=	scer_only
YBR127C (known) YCL030C	=	scer_only
YBR127C (known) YDR103W	=	scer_only
YBR127C (known) YKL157W	=	scer_only
YBR127C (known) YDR395W	=	scer_only
YBR127C (known) YDL215C	=	scer_only
YBR127C (known) YKL010C	=	scer_only
YBR127C (known) YHR036W	=	scer_only
YBR127C (known) YMR043W	=	scer_only
YBR127C (known) YKL210W	=	scer_only
YBR127C (known) YJL004C	=	scer_only
YBR127C (known) YJL117W	=	scer_only
YBR127C (known) YML069W	=	scer_only
YBR127C (known) YMR308C	=	scer_only
YBR127C (known) YDR099W	=	M
YBR127C (known) YPL048W	=	scer_only
YBR127C (known) YNL138W	=	scer_only
YBR127C (known) YBR207W	=	scer_only
YBR127C (known) YOL149W	=	scer_only
YBR127C (known) YGR016W	=	scer_only
YBR127C (known) YOL087C	=	scer_only
YBR127C (known) YKL081W	=	scer_only
YBR127C (known) YJL053W	=	scer_only
YBR127C (known) YDR214W	=	scer_only
YBR127C (known) YOR136W	=	scer_only
YBR127C (known) YPR105C	=	scer_only
YBR127C (known) YOR221C	=	scer_only
YBR127C (known) YJL074C	=	scer_only
YBR127C (known) YNL238W	=	scer_only
YBR127C (known) YGR284C	=	scer_only
YBR127C (known) YDL122W	=	scer_only
YBR127C (known) YPL226W	=	scer_only
YBR127C (known) YMR315W	=	scer_only
YBR127C (known) YOL089C	=	scer_only
YBR127C (known) YHR206W	=	scer_only
YBR127C (known) YGL167C	=	scer_only
YBR127C (known) YOR386W	=	scer_only
YBR127C (known) YML032C	=	scer_only
YBR127C (known) YDR516C	=	scer_only
YBR127C (known) YBR158W	=	scer_only
YBR127C (known) YDL005C	=	scer_only
YBR127C (known) YBR185C	=	scer_only
YBR127C (known) YNL132W	=	scer_only
YBR127C (known) YDR196C	=	scer_only
YBR127C (known) YOR179C	=	scer_only
YBR127C (known) YLL040C	=	scer_only
YBR127C (known) YMR055C	=	scer_only
YBR127C (known) YKL008C	=	scer_only
YBR127C (known) YKL161C	=	scer_only
YBR127C (known) YMR302C	=	scer_only
YBR127C (known) YPL151C	=	scer_only
YBR127C (known) YPL093W	=	scer_only
YBR127C (known) YNL055C	=	scer_only
YBR127C (known) YOR001W	=	scer_only
YBR127C (known) YJL080C	=	scer_only
YBR127C (known) YNL161W	=	scer_only
YBR127C (known) YHR122W	=	scer_only
YBR127C (known) YMR277W	=	scer_only
YBR127C (known) YOR207C	=	scer_only
YBR127C (known) YOR027W	=	scer_only
YBR127C (known) YPR086W	=	scer_only
YBR127C (known) YIL090W	=	scer_only
YBR127C (known) YDR449C	=	scer_only
YBR127C (known) YKR052C	=	scer_only
YBR127C (known) YMR237W	=	scer_only
YBR127C (known) YNL137C	=	scer_only
YBR127C (known) YCR093W	=	scer_only
YBR127C (known) YIL031W	=	scer_only
YBR127C (known) YDR202C	=	scer_only
YBR127C (known) YDL047W	=	scer_only
YBR127C (known) YMR178W	=	scer_only
YBR127C (known) YNR013C	=	scer_only
YBR127C (known) YKR082W	=	scer_only
YBR127C (known) YPR135W	=	scer_only
YBR127C (known) YOR271C	=	scer_only
YBR127C (known) YCR004C	=	scer_only
YBR127C (known) YBR166C	=	scer_only
YBR127C (known) YOR077W	=	scer_only
YBR127C (known) YGL206C	=	scer_only
YBR127C (known) YNL272C	=	scer_only
YBR127C (known) YBR238C	=	scer_only
YBR127C (known) YML103C	=	scer_only
YBR127C (known) YKL029C	=	scer_only
YBR128C (known) YDL185W	=	scer_only
YBR128C (known) YPL120W	=	scer_only
YBR128C (known) YPL240C	=	scer_only
YBR128C (known) YHR005C	=	scer_only
YBR128C (known) YER081W	=	scer_only
YBR129C (known) YLR288C	=	scer_only
YBR129C (known) YDL059C	=	scer_only
YBR130C (known) YGL106W	=	scer_only
YBR130C (known) YER165W	=	scer_only
YBR130C (known) YJL071W	=	scer_only
YBR130C (known) YHR107C	=	scer_only
YBR130C (known) YKL130C	=	scer_only
YBR130C (known) YLR196W	=	scer_only
YBR130C (known) YLR092W	=	scer_only
YBR130C (known) YBR130C	=	scer_only
YBR130C (known) YMR047C	=	scer_only
YBR130C (known) YPL240C	=	scer_only
YBR130C (known) YLR274W	=	scer_only
YBR130C (known) YDL229W	=	scer_only
YBR130C (known) YBR143C	=	scer_only
YBR130C (known) YFL039C	=	scer_only
YBR130C (known) YLR310C	=	scer_only
YBR130C (known) YLR432W	=	scer_only
YBR131W (known) YML001W	=	scer_only
YBR131W (known) YPL045W	=	scer_only
YBR131W (known) YGL124C	=	scer_only
YBR132C (known) YHR016C	=	scer_only
YBR132C (known) YFR024C-A	=	scer_only
YBR132C (known) YPL240C	=	scer_only
YBR132C (known) YHR042W	=	scer_only
YBR133C (known) YJL187C	=	scer_only
YBR133C (known) YER087W	=	scer_only
YBR133C (known) YBR133C	=	H
YBR133C (known) YMR022W	=	scer_only
YBR133C (known) YDL154W	=	scer_only
YBR133C (known) YNL094W	=	scer_only
YBR133C (known) YKL101W	=	scer_only
YBR133C (known) YGL187C	=	scer_only
YBR133C (known) YHL007C	=	scer_only
YBR134W (known) YOR128C	=	scer_only
YBR134W (known) YMR022W	=	scer_only
YBR135W (known) YMR199W	=	scer_only
YBR135W (known) YLR079W	=	scer_only
YBR135W (known) YPR120C	=	scer_only
YBR135W (known) YEL034W	=	scer_only
YBR135W (known) YPR119W	=	CH
YBR135W (known) YBR135W	=	H
YBR135W (known) YOR080W	=	scer_only
YBR135W (known) YDR170W-A	=	scer_only
YBR135W (known) YBR160W	=	HDM
YBR135W (known) YMR022W	=	scer_only
YBR135W (known) YDL155W	=	CH
YBR135W (known) YBR252W	=	scer_only
YBR135W (known) YGR108W	=	CH
YBR135W (known) YBR295W	=	scer_only
YBR135W (known) YDR078C	=	scer_only
YBR135W (known) YGR155W	=	scer_only
YBR135W (known) YPL256C	=	scer_only
YBR135W (known) YER138C	=	scer_only
YBR135W (known) YLR210W	=	CH
YBR135W (known) YLR226W	=	scer_only
YBR135W (known) YKR091W	=	scer_only
YBR135W (known) YLL024C	=	scer_only
YBR135W (known) YPL014W	=	scer_only
YBR136W (known) YLR386W	=	scer_only
YBR136W (known) YCR028C-A	=	scer_only
YBR136W (known) YML117W	=	scer_only
YBR136W (known) YDR499W	=	scer_only
YBR136W (known) YIR009W	=	scer_only
YBR136W (known) YBR143C	=	scer_only
YBR136W (known) YCR012W	=	scer_only
YBR136W (known) YHR164C	=	scer_only
YBR136W (known) YDL156W	=	scer_only
YBR136W (known) YPR010C	=	scer_only
YBR136W (known) YML032C	=	scer_only
YBR136W (known) YLR429W	=	scer_only
YBR136W (known) YDR097C	=	scer_only
YBR136W (known) YPL153C	=	scer_only
YBR136W (known) YMR012W	=	scer_only
YBR136W (known) YNL312W	=	scer_only
YBR136W (known) YGL245W	=	scer_only
YBR136W (known) YIL129C	=	scer_only
YBR136W (known) YOR096W	=	scer_only
YBR136W (known) YLR304C	=	scer_only
YBR136W (known) YDL058W	=	scer_only
YBR136W (known) YOR150W	=	scer_only
YBR136W (known) YNL069C	=	scer_only
YBR136W (known) YLR371W	=	scer_only
YBR136W (known) YLR389C	=	scer_only
YBR136W (known) YPL237W	=	scer_only
YBR136W (known) YLR196W	=	scer_only
YBR136W (known) YOR069W	=	scer_only
YBR136W (known) YCR092C	=	scer_only
YBR136W (known) YLR347C	=	scer_only
YBR136W (known) YKR001C	=	scer_only
YBR136W (known) YIR002C	=	scer_only
YBR136W (known) YOL090W	=	scer_only
YBR136W (known) YDR172W	=	scer_only
YBR136W (known) YER095W	=	scer_only
YBR136W (known) YJL173C	=	scer_only
YBR136W (known) YOR027W	=	scer_only
YBR136W (known) YOR187W	=	scer_only
YBR136W (known) YPL249C-A	=	scer_only
YBR136W (known) YPL083C	=	scer_only
YBR136W (known) YKL085W	=	scer_only
YBR137W (known) YJL147C	=	scer_only
YBR137W (known) YOR007C	=	scer_only
YBR137W (known) YMR047C	=	scer_only
YBR137W (known) YKR083C	=	scer_only
YBR137W (known) YML064C	=	scer_only
YBR137W (known) YBR137W	=	scer_only
YBR137W (known) YNL189W	=	scer_only
YBR137W (known) YBR217W	=	scer_only
YBR137W (known) YDR531W	=	scer_only
YBR137W (known) YOR127W	=	scer_only
YBR138C (known) YGL181W	=	scer_only
YBR138C (known) YLR424W	=	scer_only
YBR138C (known) YKL088W	=	scer_only
YBR138C (known) YDR267C	=	scer_only
YBR138C (known) YGR046W	=	scer_only
YBR138C (known) YOR353C	=	scer_only
YBR138C (known) YGR198W	=	scer_only
YBR138C (known) YBR160W	=	scer_only
YBR138C (known) YIL046W	=	scer_only
YBR139W (known) YJL034W	=	scer_only
YBR139W (known) YBR280C	=	scer_only
YBR139W (known) YOR381W	=	scer_only
YBR139W (known) YBR139W	=	H
YBR140C (known) YNL098C	=	scer_only
YBR140C (known) YHR197W	=	scer_only
YBR140C (known) YKL088W	=	scer_only
YBR140C (known) YJL005W	=	scer_only
YBR140C (known) YPL240C	=	scer_only
YBR140C (known) YNL260C	=	scer_only
YBR140C (known) YMR139W	=	scer_only
YBR141C (known) YER059W	=	scer_only
YBR141C (known) YGL091C	=	scer_only
YBR141C (known) YDR372C	=	scer_only
YBR142W (known) YLR340W	=	scer_only
YBR142W (known) YPL143W	=	scer_only
YBR142W (known) YGL173C	=	scer_only
YBR142W (known) YDL149W	=	scer_only
YBR142W (known) YGL103W	=	scer_only
YBR142W (known) YER165W	=	scer_only
YBR142W (known) YPL131W	=	scer_only
YBR142W (known) YLL024C	=	scer_only
YBR142W (known) YOL127W	=	scer_only
YBR142W (known) YJL130C	=	scer_only
YBR142W (known) YDR101C	=	scer_only
YBR142W (known) YMR012W	=	scer_only
YBR142W (known) YGR094W	=	scer_only
YBR142W (known) YGL076C	=	scer_only
YBR142W (known) YNL061W	=	scer_only
YBR142W (known) YPL043W	=	scer_only
YBR142W (known) YGL030W	=	scer_only
YBR142W (known) YCR031C	=	scer_only
YBR142W (known) YLL018C	=	scer_only
YBR142W (known) YHR216W	=	scer_only
YBR142W (known) YOL041C	=	scer_only
YBR142W (known) YDR060W	=	scer_only
YBR142W (known) YDL031W	=	scer_only
YBR142W (known) YPL249C-A	=	scer_only
YBR142W (known) YMR049C	=	scer_only
YBR142W (known) YLL045C	=	scer_only
YBR142W (known) YLR432W	=	scer_only
YBR142W (known) YOR063W	=	scer_only
YBR142W (known) YOR272W	=	scer_only
YBR142W (known) YOL077C	=	scer_only
YBR142W (known) YDL055C	=	scer_only
YBR142W (known) YLR029C	=	scer_only
YBR142W (known) YHR066W	=	scer_only
YBR142W (known) YLR367W	=	scer_only
YBR142W (known) YLR075W	=	scer_only
YBR142W (known) YDR382W	=	scer_only
YBR142W (known) YGL111W	=	scer_only
YBR142W (known) YLR276C	=	scer_only
YBR142W (known) YIL133C	=	scer_only
YBR142W (known) YML073C	=	scer_only
YBR142W (known) YMR142C	=	scer_only
YBR142W (known) YLR398C	=	scer_only
YBR142W (known) YPL198W	=	scer_only
YBR142W (known) YBR142W	=	scer_only
YBR142W (known) YDR496C	=	scer_only
YBR142W (known) YOL058W	=	scer_only
YBR142W (known) YML056C	=	scer_only
YBR142W (known) YDR170C	=	scer_only
YBR142W (known) YLR221C	=	scer_only
YBR142W (known) YGL195W	=	scer_only
YBR142W (known) YMR229C	=	scer_only
YBR142W (known) YNL069C	=	scer_only
YBR142W (known) YOR234C	=	scer_only
YBR142W (known) YMR290C	=	scer_only
YBR142W (known) YGR034W	=	scer_only
YBR142W (known) YML124C	=	scer_only
YBR142W (known) YER155C	=	scer_only
YBR142W (known) YML028W	=	scer_only
YBR142W (known) YJL005W	=	scer_only
YBR142W (known) YGR085C	=	scer_only
YBR142W (known) YDL229W	=	scer_only
YBR142W (known) YKL014C	=	scer_only
YBR142W (known) YMR163C	=	scer_only
YBR142W (known) YNL002C	=	scer_only
YBR142W (known) YPL093W	=	scer_only
YBR142W (known) YGR281W	=	scer_only
YBR142W (known) YHR052W	=	scer_only
YBR143C (known) YIL074C	=	scer_only
YBR143C (known) YMR080C	=	scer_only
YBR143C (known) YER049W	=	scer_only
YBR143C (known) YPL249C-A	=	scer_only
YBR143C (known) YER176W	=	scer_only
YBR143C (known) YOR063W	=	scer_only
YBR143C (known) YDR172W	=	scer_only
YBR143C (known) YLR371W	=	scer_only
YBR143C (known) YDR150W	=	scer_only
YBR143C (known) YLL024C	=	scer_only
YBR143C (known) YDR447C	=	scer_only
YBR143C (known) YPL083C	=	scer_only
YBR143C (known) YHL020C	=	scer_only
YBR143C (known) YOL127W	=	scer_only
YBR143C (known) YDL058W	=	scer_only
YBR143C (known) YLR386W	=	scer_only
YBR143C (known) YJL016W	=	scer_only
YBR143C (known) YLR429W	=	scer_only
YBR143C (known) YGL106W	=	scer_only
YBR143C (known) YOR204W	=	scer_only
YBR143C (known) YPL043W	=	scer_only
YBR143C (known) YMR012W	=	scer_only
YBR143C (known) YHL030W	=	scer_only
YBR143C (known) YPR010C	=	scer_only
YBR143C (known) YJL130C	=	scer_only
YBR143C (known) YKL142W	=	scer_only
YBR143C (known) YMR142C	=	scer_only
YBR143C (known) YER110C	=	scer_only
YBR143C (known) YER161C	=	scer_only
YBR143C (known) YGR086C	=	scer_only
YBR143C (known) YER081W	=	scer_only
YBR143C (known) YDL019C	=	scer_only
YBR143C (known) YOR096W	=	scer_only
YBR143C (known) YBR143C	=	scer_only
YBR143C (known) YER120W	=	scer_only
YBR143C (known) YIL129C	=	scer_only
YBR143C (known) YGR130C	=	scer_only
YBR143C (known) YML068W	=	scer_only
YBR144C (known) YDR034C	=	scer_only
YBR144C (known) YMR047C	=	scer_only
YBR145W (known) YMR047C	=	scer_only
YBR145W (known) YGR092W	=	scer_only
YBR145W (known) YDR034C	=	scer_only
YBR145W (known) YDR499W	=	scer_only
YBR146W (known) YDL175C	=	scer_only
YBR146W (known) YOR204W	=	scer_only
YBR146W (known) YPL013C	=	scer_only
YBR146W (known) YNR036C	=	scer_only
YBR146W (known) YHL004W	=	scer_only
YBR146W (known) YBR251W	=	scer_only
YBR146W (known) YIL070C	=	scer_only
YBR146W (known) YDR036C	=	scer_only
YBR146W (known) YDR041W	=	scer_only
YBR149W (known) YDL211C	=	scer_only
YBR149W (known) YBR149W	=	scer_only
YBR149W (known) YNL128W	=	scer_only
YBR150C (known) YPR110C	=	scer_only
YBR151W (known) YBR151W	=	scer_only
YBR151W (known) YLL024C	=	scer_only
YBR151W (known) YFL037W	=	scer_only
YBR152W (known) YOR308C	=	scer_only
YBR152W (known) YDL098C	=	scer_only
YBR152W (known) YDL030W	=	scer_only
YBR152W (known) YML049C	=	scer_only
YBR152W (known) YCR046C	=	scer_only
YBR152W (known) YDL229W	=	scer_only
YBR152W (known) YBR152W	=	scer_only
YBR152W (known) YKL173W	=	scer_only
YBR152W (known) YMR288W	=	scer_only
YBR152W (known) YPL213W	=	scer_only
YBR152W (known) YGR075C	=	scer_only
YBR152W (known) YPR178W	=	scer_only
YBR152W (known) YDL043C	=	scer_only
YBR152W (known) YJL203W	=	scer_only
YBR152W (known) YER172C	=	scer_only
YBR152W (known) YGR091W	=	scer_only
YBR152W (known) YMR240C	=	scer_only
YBR152W (known) YLL024C	=	scer_only
YBR152W (known) YIR009W	=	scer_only
YBR152W (known) YER029C	=	scer_only
YBR152W (known) YJR091C	=	scer_only
YBR152W (known) YDR473C	=	scer_only
YBR152W (known) YHR165C	=	scer_only
YBR153W (known) YLL024C	=	scer_only
YBR153W (known) YPL043W	=	scer_only
YBR154C (known) YBR217W	=	scer_only
YBR154C (known) YJL140W	=	H
YBR154C (known) YOR341W	=	scer_only
YBR154C (known) YNL248C	=	H
YBR154C (known) YPR190C	=	scer_only
YBR154C (known) YML010W	=	scer_only
YBR154C (known) YFL023W	=	scer_only
YBR154C (known) YLR384C	=	scer_only
YBR154C (known) YOR151C	=	scer_only
YBR154C (known) YPR110C	=	scer_only
YBR154C (known) YGR005C	=	scer_only
YBR154C (known) YGL070C	=	scer_only
YBR154C (known) YJR063W	=	scer_only
YBR154C (known) YKL144C	=	scer_only
YBR154C (known) YLR249W	=	scer_only
YBR154C (known) YDR404C	=	H
YBR154C (known) YDL140C	=	H
YBR154C (known) YDL115C	=	scer_only
YBR154C (known) YER071C	=	scer_only
YBR154C (known) YOR207C	=	scer_only
YBR154C (known) YER125W	=	scer_only
YBR154C (known) YPR187W	=	H
YBR154C (known) YDL160C	=	scer_only
YBR154C (known) YKL060C	=	scer_only
YBR154C (known) YIL021W	=	H
YBR154C (known) YFR028C	=	scer_only
YBR154C (known) YPR093C	=	scer_only
YBR154C (known) YOR116C	=	scer_only
YBR154C (known) YNR003C	=	scer_only
YBR154C (known) YOR224C	=	H
YBR154C (known) YOR340C	=	scer_only
YBR154C (known) YPR010C	=	scer_only
YBR155W (known) YMR186W	=	D
YBR155W (known) YPL106C	=	scer_only
YBR155W (known) YOR332W	=	scer_only
YBR155W (known) YGR234W	=	scer_only
YBR155W (known) YBR155W	=	scer_only
YBR155W (known) YJR091C	=	scer_only
YBR155W (known) YER081W	=	scer_only
YBR155W (known) YPL240C	=	D
YBR155W (known) YGR187C	=	scer_only
YBR155W (known) YDL229W	=	scer_only
YBR155W (known) YLL024C	=	scer_only
YBR155W (known) YGR192C	=	scer_only
YBR155W (known) YEL030W	=	scer_only
YBR155W (known) YML074C	=	scer_only
YBR155W (known) YLL026W	=	scer_only
YBR155W (known) YJR032W	=	scer_only
YBR155W (known) YNL186W	=	scer_only
YBR155W (known) YLR355C	=	scer_only
YBR155W (known) YLR061W	=	scer_only
YBR155W (known) YCR012W	=	scer_only
YBR155W (known) YDR463W	=	scer_only
YBR155W (known) YCL014W	=	scer_only
YBR156C (known) YJR089W	=	scer_only
YBR156C (known) YPL209C	=	scer_only
YBR156C (known) YGL061C	=	scer_only
YBR156C (known) YGR113W	=	scer_only
YBR156C (known) YFR028C	=	scer_only
YBR157C (known) YGL070C	=	scer_only
YBR158W (known) YLR310C	=	scer_only
YBR158W (known) YGL234W	=	scer_only
YBR158W (known) YNL178W	=	scer_only
YBR158W (known) YLR398C	=	scer_only
YBR158W (known) YDR064W	=	scer_only
YBR158W (known) YGR134W	=	scer_only
YBR158W (known) YJL191W	=	scer_only
YBR158W (known) YML073C	=	scer_only
YBR158W (known) YDR447C	=	scer_only
YBR158W (known) YLR048W	=	scer_only
YBR158W (known) YNL112W	=	scer_only
YBR158W (known) YER155C	=	scer_only
YBR158W (known) YBR158W	=	scer_only
YBR158W (known) YOR048C	=	scer_only
YBR158W (known) YGR054W	=	scer_only
YBR158W (known) YOR063W	=	scer_only
YBR158W (known) YOL127W	=	scer_only
YBR158W (known) YGL246C	=	scer_only
YBR158W (known) YOR096W	=	scer_only
YBR158W (known) YGR163W	=	scer_only
YBR158W (known) YLR075W	=	scer_only
YBR158W (known) YGL213C	=	scer_only
YBR158W (known) YHL033C	=	scer_only
YBR158W (known) YLR259C	=	scer_only
YBR158W (known) YGR162W	=	scer_only
YBR158W (known) YLR150W	=	scer_only
YBR158W (known) YPR102C	=	scer_only
YBR158W (known) YPR189W	=	scer_only
YBR158W (known) YGR285C	=	scer_only
YBR158W (known) YGL030W	=	scer_only
YBR158W (known) YJL190C	=	scer_only
YBR158W (known) YER036C	=	scer_only
YBR158W (known) YKR057W	=	scer_only
YBR158W (known) YJR123W	=	scer_only
YBR158W (known) YDR111C	=	scer_only
YBR158W (known) YHL015W	=	scer_only
YBR158W (known) YJL080C	=	scer_only
YBR158W (known) YHR064C	=	scer_only
YBR158W (known) YLL034C	=	scer_only
YBR158W (known) YLL045C	=	scer_only
YBR158W (known) YNL096C	=	scer_only
YBR158W (known) YOR293W	=	scer_only
YBR158W (known) YMR116C	=	scer_only
YBR159W (known) YMR215W	=	scer_only
YBR159W (known) YEL017C-A	=	scer_only
YBR159W (known) YIL120W	=	scer_only
YBR159W (known) YLR378C	=	scer_only
YBR159W (known) YHR026W	=	scer_only
YBR159W (known) YOL156W	=	scer_only
YBR159W (known) YJL214W	=	scer_only
YBR159W (known) YNR070W	=	scer_only
YBR159W (known) YLL023C	=	scer_only
YBR159W (known) YHR133C	=	scer_only
YBR159W (known) YHL042W	=	scer_only
YBR159W (known) YKR039W	=	scer_only
YBR159W (known) YMR149W	=	scer_only
YBR159W (known) YHR142W	=	scer_only
YBR159W (known) YGL076C	=	scer_only
YBR159W (known) YPR198W	=	scer_only
YBR159W (known) YBR298C	=	scer_only
YBR159W (known) YPL274W	=	scer_only
YBR159W (known) YDR046C	=	scer_only
YBR159W (known) YEL063C	=	scer_only
YBR159W (known) YDL015C	=	scer_only
YBR159W (known) YLR432W	=	scer_only
YBR159W (known) YJR161C	=	scer_only
YBR159W (known) YKL146W	=	scer_only
YBR159W (known) YNL279W	=	scer_only
YBR159W (known) YGR172C	=	scer_only
YBR159W (known) YLL061W	=	scer_only
YBR159W (known) YGL200C	=	scer_only
YBR159W (known) YGR191W	=	scer_only
YBR159W (known) YHR140W	=	scer_only
YBR159W (known) YKL165C	=	scer_only
YBR159W (known) YPL131W	=	scer_only
YBR159W (known) YPR201W	=	scer_only
YBR159W (known) YDR012W	=	scer_only
YBR159W (known) YLR004C	=	scer_only
YBR159W (known) YNL130C	=	scer_only
YBR159W (known) YFL048C	=	scer_only
YBR159W (known) YPR156C	=	scer_only
YBR159W (known) YJL222W	=	scer_only
YBR159W (known) YLR291C	=	scer_only
YBR159W (known) YHR110W	=	scer_only
YBR159W (known) YJL196C	=	scer_only
YBR159W (known) YJR015W	=	scer_only
YBR159W (known) YLR241W	=	scer_only
YBR159W (known) YFL062W	=	scer_only
YBR159W (known) YEL002C	=	scer_only
YBR159W (known) YOL127W	=	scer_only
YBR159W (known) YBR293W	=	scer_only
YBR159W (known) YOR038C	=	scer_only
YBR159W (known) YLR056W	=	scer_only
YBR159W (known) YPL076W	=	scer_only
YBR159W (known) YGR060W	=	scer_only
YBR159W (known) YNL048W	=	scer_only
YBR159W (known) YCR011C	=	scer_only
YBR159W (known) YOR260W	=	scer_only
YBR159W (known) YDR331W	=	scer_only
YBR159W (known) YDL229W	=	scer_only
YBR159W (known) YDR508C	=	scer_only
YBR159W (known) YCL025C	=	scer_only
YBR159W (known) YNR019W	=	scer_only
YBR159W (known) YBR290W	=	scer_only
YBR159W (known) YLR342W	=	scer_only
YBR159W (known) YDR170C	=	scer_only
YBR159W (known) YDL206W	=	scer_only
YBR159W (known) YML067C	=	scer_only
YBR159W (known) YGR260W	=	scer_only
YBR159W (known) YML024W	=	scer_only
YBR159W (known) YMR058W	=	scer_only
YBR159W (known) YMR279C	=	scer_only
YBR159W (known) YKL212W	=	scer_only
YBR159W (known) YLR340W	=	scer_only
YBR159W (known) YCR024C-A	=	scer_only
YBR159W (known) YLL043W	=	scer_only
YBR159W (known) YDR211W	=	scer_only
YBR159W (known) YPR124W	=	scer_only
YBR159W (known) YPL143W	=	scer_only
YBR159W (known) YGL104C	=	scer_only
YBR159W (known) YLL024C	=	scer_only
YBR159W (known) YML063W	=	scer_only
YBR159W (known) YDL210W	=	scer_only
YBR159W (known) YDR307W	=	scer_only
YBR159W (known) YIL005W	=	scer_only
YBR159W (known) YOR063W	=	scer_only
YBR159W (known) YJR010C-A	=	scer_only
YBR159W (known) YHR123W	=	scer_only
YBR159W (known) YML048W	=	scer_only
YBR159W (known) YNR013C	=	scer_only
YBR159W (known) YIR022W	=	scer_only
YBR159W (known) YPL264C	=	scer_only
YBR159W (known) YDL054C	=	scer_only
YBR159W (known) YLR080W	=	scer_only
YBR159W (known) YGR295C	=	scer_only
YBR159W (known) YML123C	=	scer_only
YBR159W (known) YPR194C	=	scer_only
YBR159W (known) YGL030W	=	scer_only
YBR159W (known) YDR468C	=	scer_only
YBR159W (known) YPL189W	=	scer_only
YBR159W (known) YLR083C	=	scer_only
YBR159W (known) YML075C	=	scer_only
YBR159W (known) YER025W	=	scer_only
YBR159W (known) YOL132W	=	scer_only
YBR159W (known) YKR106W	=	scer_only
YBR159W (known) YPL249C-A	=	scer_only
YBR159W (known) YJL176C	=	scer_only
YBR159W (known) YKR026C	=	scer_only
YBR159W (known) YBR183W	=	scer_only
YBR159W (known) YNL088W	=	scer_only
YBR159W (known) YDR297W	=	scer_only
YBR159W (known) YIL126W	=	scer_only
YBR159W (known) YPR003C	=	scer_only
YBR159W (known) YGL055W	=	scer_only
YBR159W (known) YLL028W	=	scer_only
YBR159W (known) YDR190C	=	scer_only
YBR159W (known) YGL013C	=	scer_only
YBR159W (known) YBR283C	=	scer_only
YBR159W (known) YJL219W	=	scer_only
YBR159W (known) YKL008C	=	scer_only
YBR159W (known) YHL048W	=	scer_only
YBR159W (known) YGR083C	=	scer_only
YBR159W (known) YLR292C	=	scer_only
YBR159W (known) YNL101W	=	scer_only
YBR159W (known) YOR096W	=	scer_only
YBR159W (known) YDR414C	=	scer_only
YBR160W (known) YLR183C	=	scer_only
YBR160W (known) YNL321W	=	scer_only
YBR160W (known) YDR093W	=	scer_only
YBR160W (known) YPL106C	=	scer_only
YBR160W (known) YMR012W	=	scer_only
YBR160W (known) YJR033C	=	scer_only
YBR160W (known) YKR089C	=	scer_only
YBR160W (known) YJR123W	=	scer_only
YBR160W (known) YLR425W	=	scer_only
YBR160W (known) YJR090C	=	scer_only
YBR160W (known) YMR036C	=	HDM
YBR160W (known) YJL187C	=	HDM
YBR160W (known) YDL155W	=	HDM
YBR160W (known) YML065W	=	H
YBR160W (known) YHL035C	=	scer_only
YBR160W (known) YKL014C	=	scer_only
YBR160W (known) YHL050C	=	scer_only
YBR160W (known) YER120W	=	scer_only
YBR160W (known) YDL189W	=	scer_only
YBR160W (known) YDL113C	=	scer_only
YBR160W (known) YNL178W	=	scer_only
YBR160W (known) YNL339C	=	scer_only
YBR160W (known) YLR219W	=	scer_only
YBR160W (known) YPL256C	=	scer_only
YBR160W (known) YER158C	=	scer_only
YBR160W (known) YLL003W	=	scer_only
YBR160W (known) YJR059W	=	scer_only
YBR160W (known) YLR006C	=	scer_only
YBR160W (known) YDR168W	=	scer_only
YBR160W (known) YCR065W	=	scer_only
YBR160W (known) YJL084C	=	scer_only
YBR160W (known) YLR182W	=	scer_only
YBR160W (known) YNL257C	=	scer_only
YBR160W (known) YOR083W	=	scer_only
YBR160W (known) YGR270W	=	scer_only
YBR160W (known) YPL155C	=	scer_only
YBR160W (known) YKR090W	=	scer_only
YBR160W (known) YDR001C	=	scer_only
YBR160W (known) YFR046C	=	scer_only
YBR160W (known) YOR178C	=	scer_only
YBR160W (known) YGR186W	=	scer_only
YBR160W (known) YJL157C	=	scer_only
YBR160W (known) YHR118C	=	scer_only
YBR160W (known) YHR158C	=	scer_only
YBR160W (known) YLR035C	=	scer_only
YBR160W (known) YOR104W	=	scer_only
YBR160W (known) YLL021W	=	scer_only
YBR160W (known) YJR091C	=	scer_only
YBR160W (known) YLR223C	=	scer_only
YBR160W (known) YGR035C	=	scer_only
YBR160W (known) YCL051W	=	scer_only
YBR160W (known) YDR190C	=	scer_only
YBR160W (known) YKL043W	=	scer_only
YBR160W (known) YOR037W	=	scer_only
YBR160W (known) YPL194W	=	scer_only
YBR160W (known) YDR052C	=	scer_only
YBR160W (known) YGR092W	=	scer_only
YBR160W (known) YKL185W	=	scer_only
YBR160W (known) YNL058C	=	scer_only
YBR160W (known) YLR086W	=	scer_only
YBR160W (known) YOR141C	=	scer_only
YBR160W (known) YLR259C	=	D
YBR160W (known) YIL131C	=	scer_only
YBR160W (known) YPL267W	=	scer_only
YBR160W (known) YLR340W	=	scer_only
YBR160W (known) YGR014W	=	scer_only
YBR160W (known) YIL101C	=	scer_only
YBR160W (known) YLR457C	=	scer_only
YBR160W (known) YNL042W	=	scer_only
YBR160W (known) YFL029C	=	scer_only
YBR160W (known) YGL178W	=	scer_only
YBR160W (known) YLR190W	=	scer_only
YBR160W (known) YKR091W	=	scer_only
YBR160W (known) YDR146C	=	scer_only
YBR160W (known) YKL108W	=	scer_only
YBR160W (known) YMR116C	=	scer_only
YBR160W (known) YPR175W	=	scer_only
YBR160W (known) YOL070C	=	scer_only
YBR160W (known) YIL106W	=	scer_only
YBR160W (known) YDR379W	=	scer_only
YBR160W (known) YGR109C	=	HDM
YBR160W (known) YER110C	=	scer_only
YBR160W (known) YOR058C	=	scer_only
YBR160W (known) YDL055C	=	scer_only
YBR160W (known) YOR177C	=	scer_only
YBR160W (known) YER032W	=	scer_only
YBR160W (known) YDR097C	=	scer_only
YBR160W (known) YMR199W	=	scer_only
YBR160W (known) YKR095W	=	scer_only
YBR160W (known) YER129W	=	scer_only
YBR160W (known) YJL060W	=	scer_only
YBR160W (known) YML085C	=	scer_only
YBR160W (known) YLR096W	=	scer_only
YBR160W (known) YDR027C	=	scer_only
YBR160W (known) YOR372C	=	scer_only
YBR160W (known) YGR238C	=	scer_only
YBR160W (known) YKL116C	=	scer_only
YBR160W (known) YJR092W	=	scer_only
YBR160W (known) YLR131C	=	scer_only
YBR160W (known) YKL104C	=	scer_only
YBR160W (known) YOR066W	=	scer_only
YBR160W (known) YML027W	=	scer_only
YBR160W (known) YOR387C	=	scer_only
YBR160W (known) YLR180W	=	scer_only
YBR160W (known) YLR238W	=	scer_only
YBR160W (known) YHR149C	=	scer_only
YBR160W (known) YDR439W	=	scer_only
YBR160W (known) YDR285W	=	scer_only
YBR160W (known) YDL229W	=	scer_only
YBR160W (known) YDR103W	=	scer_only
YBR160W (known) YIR031C	=	scer_only
YBR160W (known) YDL106C	=	scer_only
YBR160W (known) YDR389W	=	scer_only
YBR160W (known) YLR430W	=	scer_only
YBR160W (known) YBR160W	=	H
YBR160W (known) YHR164C	=	scer_only
YBR160W (known) YPR119W	=	HDM
YBR160W (known) YGR221C	=	scer_only
YBR160W (known) YJL194W	=	scer_only
YBR160W (known) YER167W	=	scer_only
YBR160W (known) YGL075C	=	scer_only
YBR160W (known) YIL112W	=	scer_only
YBR160W (known) YGL097W	=	scer_only
YBR160W (known) YDR212W	=	scer_only
YBR160W (known) YOL036W	=	scer_only
YBR160W (known) YIL075C	=	scer_only
YBR160W (known) YNL309W	=	scer_only
YBR160W (known) YER008C	=	scer_only
YBR160W (known) YJR054W	=	scer_only
YBR160W (known) YPR030W	=	scer_only
YBR160W (known) YJL076W	=	scer_only
YBR160W (known) YPR141C	=	scer_only
YBR160W (known) YCL014W	=	scer_only
YBR160W (known) YLR401C	=	scer_only
YBR160W (known) YPL070W	=	scer_only
YBR160W (known) YPR111W	=	scer_only
YBR160W (known) YBR200W	=	scer_only
YBR160W (known) YPR174C	=	scer_only
YBR160W (known) YOL058W	=	scer_only
YBR160W (known) YJR083C	=	scer_only
YBR160W (known) YGL124C	=	scer_only
YBR160W (known) YPR171W	=	scer_only
YBR160W (known) YFL037W	=	scer_only
YBR160W (known) YOR014W	=	D
YBR160W (known) YLR210W	=	HDM
YBR160W (known) YIL122W	=	scer_only
YBR160W (known) YLR045C	=	scer_only
YBR160W (known) YMR129W	=	scer_only
YBR160W (known) YKL145W	=	scer_only
YBR160W (known) YGL116W	=	scer_only
YBR160W (known) YOR195W	=	scer_only
YBR160W (known) YJR045C	=	scer_only
YBR160W (known) YOR127W	=	scer_only
YBR160W (known) YDR217C	=	scer_only
YBR160W (known) YER041W	=	scer_only
YBR160W (known) YDR348C	=	scer_only
YBR160W (known) YGR108W	=	HDM
YBR160W (known) YOR098C	=	scer_only
YBR160W (known) YLR187W	=	scer_only
YBR160W (known) YOR075W	=	scer_only
YBR160W (known) YHL022C	=	scer_only
YBR160W (known) YDR501W	=	scer_only
YBR160W (known) YOR001W	=	scer_only
YBR160W (known) YDR123C	=	scer_only
YBR160W (known) YLR079W	=	scer_only
YBR160W (known) YIL140W	=	scer_only
YBR160W (known) YIL050W	=	scer_only
YBR160W (known) YPL014W	=	scer_only
YBR160W (known) YNL298W	=	scer_only
YBR160W (known) YLR278C	=	scer_only
YBR160W (known) YNL271C	=	scer_only
YBR160W (known) YFR015C	=	scer_only
YBR160W (known) YGR155W	=	scer_only
YBR160W (known) YPL115C	=	scer_only
YBR160W (known) YML119W	=	scer_only
YBR160W (known) YPL250C	=	scer_only
YBR160W (known) YGR234W	=	scer_only
YBR160W (known) YNL102W	=	scer_only
YBR160W (known) YEL032W	=	H
YBR160W (known) YOR353C	=	scer_only
YBR160W (known) YHR027C	=	scer_only
YBR160W (known) YJL130C	=	scer_only
YBR160W (known) YGL003C	=	scer_only
YBR160W (known) YNR047W	=	scer_only
YBR160W (known) YOR315W	=	scer_only
YBR160W (known) YOL100W	=	scer_only
YBR160W (known) YGL235W	=	scer_only
YBR160W (known) YJL092W	=	scer_only
YBR160W (known) YGR214W	=	scer_only
YBR160W (known) YIR023W	=	scer_only
YBR160W (known) YER086W	=	scer_only
YBR160W (known) YPL255W	=	scer_only
YBR160W (known) YDL185W	=	scer_only
YBR160W (known) YHR159W	=	scer_only
YBR160W (known) YER059W	=	scer_only
YBR160W (known) YDR223W	=	scer_only
YBR160W (known) YOR188W	=	scer_only
YBR160W (known) YHR098C	=	scer_only
YBR160W (known) YDR113C	=	scer_only
YBR160W (known) YEL065W	=	scer_only
YBR160W (known) YGL195W	=	scer_only
YBR160W (known) YGL216W	=	scer_only
YBR160W (known) YKR077W	=	scer_only
YBR160W (known) YFR027W	=	scer_only
YBR160W (known) YPR018W	=	scer_only
YBR160W (known) YML034W	=	scer_only
YBR160W (known) YLR394W	=	scer_only
YBR160W (known) YKR078W	=	scer_only
YBR160W (known) YDR130C	=	scer_only
YBR160W (known) YCL027W	=	scer_only
YBR160W (known) YKL048C	=	scer_only
YBR160W (known) YIL031W	=	scer_only
YBR160W (known) YPR120C	=	HDM
YBR160W (known) YOR081C	=	scer_only
YBR160W (known) YDL025C	=	scer_only
YBR160W (known) YHR174W	=	scer_only
YBR160W (known) YDR227W	=	scer_only
YBR160W (known) YLR319C	=	scer_only
YBR160W (known) YDL239C	=	scer_only
YBR160W (known) YMR005W	=	scer_only
YBR160W (known) YDR356W	=	scer_only
YBR160W (known) YPL209C	=	scer_only
YBR160W (known) YLL024C	=	scer_only
YBR160W (known) YFR030W	=	scer_only
YBR160W (known) YDR507C	=	scer_only
YBR160W (known) YKL129C	=	scer_only
YBR160W (known) YNL068C	=	scer_only
YBR160W (known) YMR237W	=	scer_only
YBR160W (known) YDL089W	=	scer_only
YBR160W (known) YNL089C	=	scer_only
YBR160W (known) YNL278W	=	scer_only
YBR160W (known) YMR001C	=	scer_only
YBR161W (known) YEL042W	=	scer_only
YBR161W (known) YJR091C	=	scer_only
YBR161W (known) YJR001W	=	scer_only
YBR162C (known) YGR249W	=	scer_only
YBR162C (known) YBR162C	=	scer_only
YBR162C (known) YPR155C	=	scer_only
YBR162C (known) YOL028C	=	scer_only
YBR162C (known) YDR238C	=	scer_only
YBR162C (known) YGR024C	=	scer_only
YBR162C (known) YLL024C	=	scer_only
YBR162C (known) YDL055C	=	scer_only
YBR162C (known) YNL209W	=	scer_only
YBR162C (known) YER086W	=	scer_only
YBR162C (known) YNL217W	=	scer_only
YBR162C (known) YFL037W	=	scer_only
YBR162C (known) YJL034W	=	scer_only
YBR162C (known) YMR214W	=	scer_only
YBR162C (known) YLR075W	=	scer_only
YBR162C (known) YNL287W	=	scer_only
YBR162C (known) YLR048W	=	scer_only
YBR162C (known) YBR192W	=	scer_only
YBR162W-A (known) YML108W	=	scer_only
YBR162W-A (known) YIL027C	=	scer_only
YBR162W-A (known) YMR022W	=	scer_only
YBR162W-A (known) YLR090W	=	scer_only
YBR163W (known) YDR388W	=	scer_only
YBR163W (known) YHR016C	=	scer_only
YBR163W (known) YFR024C-A	=	scer_only
YBR164C (known) YER180C-A	=	scer_only
YBR164C (known) YDR027C	=	scer_only
YBR164C (known) YJL029C	=	scer_only
YBR164C (known) YBR164C	=	scer_only
YBR164C (known) YLR309C	=	scer_only
YBR164C (known) YML023C	=	scer_only
YBR166C (known) YLL045C	=	scer_only
YBR166C (known) YLR447C	=	scer_only
YBR166C (known) YBR217W	=	scer_only
YBR166C (known) YBR166C	=	scer_only
YBR166C (known) YDL229W	=	scer_only
YBR166C (known) YLR340W	=	scer_only
YBR166C (known) YLL024C	=	scer_only
YBR166C (known) YNL178W	=	scer_only
YBR167C (known) YLR432W	=	scer_only
YBR167C (known) YBR257W	=	scer_only
YBR167C (known) YGR030C	=	scer_only
YBR167C (known) YNL282W	=	scer_only
YBR167C (known) YHR062C	=	scer_only
YBR167C (known) YGR214W	=	scer_only
YBR167C (known) YNL221C	=	scer_only
YBR167C (known) YGL070C	=	scer_only
YBR168W (known) YER081W	=	scer_only
YBR169C (known) YBR169C	=	scer_only
YBR169C (known) YNL007C	=	scer_only
YBR169C (known) YDL005C	=	scer_only
YBR169C (known) YKL130C	=	scer_only
YBR169C (known) YKL139W	=	scer_only
YBR169C (known) YGL206C	=	scer_only
YBR169C (known) YOR007C	=	scer_only
YBR169C (known) YKL060C	=	scer_only
YBR169C (known) YOR164C	=	scer_only
YBR169C (known) YDR448W	=	scer_only
YBR169C (known) YML023C	=	scer_only
YBR169C (known) YNL127W	=	scer_only
YBR170C (known) YMR022W	=	scer_only
YBR170C (known) YER081W	=	scer_only
YBR170C (known) YDR259C	=	scer_only
YBR170C (known) YML013W	=	scer_only
YBR170C (known) YGR048W	=	CD
YBR170C (known) YDL126C	=	scer_only
YBR170C (known) YDL190C	=	scer_only
YBR170C (known) YHR092C	=	scer_only
YBR170C (known) YDR228C	=	scer_only
YBR170C (known) YBR170C	=	scer_only
YBR170C (known) YOL013C	=	scer_only
YBR170C (known) YNL271C	=	scer_only
YBR170C (known) YLR044C	=	scer_only
YBR170C (known) YLR207W	=	scer_only
YBR171W (known) YLR378C	=	scer_only
YBR171W (known) YBR171W	=	scer_only
YBR171W (known) YCL057W	=	scer_only
YBR171W (known) YEL036C	=	scer_only
YBR171W (known) YHR041C	=	scer_only
YBR171W (known) YLR292C	=	scer_only
YBR171W (known) YPL227C	=	scer_only
YBR171W (known) YPL076W	=	scer_only
YBR171W (known) YOR254C	=	scer_only
YBR171W (known) YER053C	=	scer_only
YBR171W (known) YHL042W	=	scer_only
YBR171W (known) YJL034W	=	scer_only
YBR171W (known) YPL094C	=	scer_only
YBR171W (known) YML064C	=	scer_only
YBR171W (known) YJR160C	=	scer_only
YBR172C (known) YBR172C	=	scer_only
YBR172C (known) YLR441C	=	scer_only
YBR172C (known) YPL240C	=	scer_only
YBR172C (known) YGR214W	=	scer_only
YBR172C (known) YLL024C	=	scer_only
YBR172C (known) YKL204W	=	scer_only
YBR172C (known) YDL229W	=	scer_only
YBR172C (known) YLR116W	=	scer_only
YBR172C (known) YML056C	=	scer_only
YBR172C (known) YKL074C	=	scer_only
YBR172C (known) YLR340W	=	scer_only
YBR172C (known) YML024W	=	scer_only
YBR172C (known) YPL106C	=	scer_only
YBR173C (known) YKR086W	=	scer_only
YBR173C (known) YIL034C	=	scer_only
YBR173C (known) YDR437W	=	scer_only
YBR173C (known) YGL011C	=	scer_only
YBR173C (known) YPR103W	=	H
YBR174C (known) YJR091C	=	scer_only
YBR174C (known) YDR267C	=	scer_only
YBR175W (known) YDL033C	=	scer_only
YBR175W (known) YPL138C	=	scer_only
YBR175W (known) YPL029W	=	scer_only
YBR175W (known) YOL045W	=	scer_only
YBR175W (known) YBR175W	=	scer_only
YBR175W (known) YKL018W	=	scer_only
YBR175W (known) YMR190C	=	scer_only
YBR175W (known) YHR027C	=	scer_only
YBR175W (known) YLR403W	=	scer_only
YBR175W (known) YMR022W	=	scer_only
YBR175W (known) YDR138W	=	scer_only
YBR175W (known) YPR086W	=	scer_only
YBR175W (known) YLR340W	=	scer_only
YBR175W (known) YHR119W	=	scer_only
YBR175W (known) YHR177W	=	scer_only
YBR175W (known) YLL024C	=	scer_only
YBR175W (known) YOR047C	=	scer_only
YBR175W (known) YIL160C	=	scer_only
YBR175W (known) YGR249W	=	scer_only
YBR175W (known) YLR015W	=	scer_only
YBR175W (known) YDL229W	=	scer_only
YBR175W (known) YDR469W	=	scer_only
YBR175W (known) YGL039W	=	scer_only
YBR175W (known) YBR258C	=	scer_only
YBR175W (known) YHR064C	=	scer_only
YBR176W (known) YPL070W	=	scer_only
YBR176W (known) YGL127C	=	scer_only
YBR176W (known) YLR347C	=	scer_only
YBR176W (known) YLR291C	=	scer_only
YBR176W (known) YGL070C	=	scer_only
YBR176W (known) YNL189W	=	scer_only
YBR176W (known) YBR176W	=	scer_only
YBR176W (known) YML064C	=	scer_only
YBR177C (known) YER125W	=	scer_only
YBR177C (known) YBR177C	=	scer_only
YBR177C (known) YFL039C	=	scer_only
YBR177C (known) YMR109W	=	scer_only
YBR178W (known) YHR122W	=	scer_only
YBR178W (known) YGR024C	=	scer_only
YBR179C (known) YDR142C	=	scer_only
YBR179C (known) YHR041C	=	scer_only
YBR179C (known) YDR470C	=	scer_only
YBR179C (known) YOR211C	=	scer_only
YBR180W (known) YDR034C	=	scer_only
YBR180W (known) YDR013W	=	scer_only
YBR180W (known) YHR122W	=	scer_only
YBR180W (known) YHR042W	=	scer_only
YBR182C (known) YLR113W	=	scer_only
YBR183W (known) YDL212W	=	scer_only
YBR183W (known) YHR140W	=	scer_only
YBR183W (known) YOR016C	=	scer_only
YBR183W (known) YOR254C	=	scer_only
YBR183W (known) YCR034W	=	scer_only
YBR183W (known) YDR039C	=	scer_only
YBR183W (known) YER087C-B	=	scer_only
YBR183W (known) YJR117W	=	scer_only
YBR183W (known) YPL076W	=	scer_only
YBR183W (known) YMR149W	=	scer_only
YBR183W (known) YPL227C	=	scer_only
YBR183W (known) YKL154W	=	scer_only
YBR183W (known) YKL065C	=	scer_only
YBR183W (known) YGR284C	=	scer_only
YBR183W (known) YML048W	=	scer_only
YBR183W (known) YLR018C	=	scer_only
YBR183W (known) YDR276C	=	scer_only
YBR183W (known) YFL041W	=	scer_only
YBR183W (known) YFL048C	=	scer_only
YBR183W (known) YNL101W	=	scer_only
YBR183W (known) YBR290W	=	scer_only
YBR183W (known) YHL048W	=	scer_only
YBR183W (known) YDR331W	=	scer_only
YBR183W (known) YML067C	=	scer_only
YBR183W (known) YJL117W	=	scer_only
YBR183W (known) YIL016W	=	scer_only
YBR183W (known) YOL132W	=	scer_only
YBR183W (known) YNL169C	=	scer_only
YBR183W (known) YDR506C	=	scer_only
YBR183W (known) YLR372W	=	scer_only
YBR183W (known) YGR060W	=	scer_only
YBR184W (known) YNL225C	=	scer_only
YBR184W (known) YJR091C	=	scer_only
YBR184W (known) YER171W	=	scer_only
YBR185C (known) YLL024C	=	scer_only
YBR185C (known) YML085C	=	scer_only
YBR185C (known) YNL209W	=	scer_only
YBR185C (known) YLR048W	=	scer_only
YBR185C (known) YJR063W	=	scer_only
YBR185C (known) YDR012W	=	scer_only
YBR186W (known) YGL127C	=	scer_only
YBR186W (known) YLR373C	=	scer_only
YBR187W (known) YNR032W	=	scer_only
YBR187W (known) YGL137W	=	scer_only
YBR187W (known) YPR171W	=	scer_only
YBR187W (known) YJR063W	=	scer_only
YBR187W (known) YCR061W	=	scer_only
YBR188C (known) YLL036C	=	scer_only
YBR188C (known) YIL034C	=	scer_only
YBR188C (known) YGL070C	=	scer_only
YBR188C (known) YPL151C	=	scer_only
YBR188C (known) YLR117C	=	scer_only
YBR188C (known) YGR129W	=	scer_only
YBR188C (known) YDR416W	=	scer_only
YBR188C (known) YPR101W	=	scer_only
YBR188C (known) YJR050W	=	scer_only
YBR188C (known) YMR213W	=	scer_only
YBR188C (known) YDL209C	=	scer_only
YBR189W (known) YLR432W	=	scer_only
YBR189W (known) YNL308C	=	scer_only
YBR189W (known) YHR196W	=	scer_only
YBR189W (known) YDR299W	=	scer_only
YBR189W (known) YOL139C	=	scer_only
YBR189W (known) YEL018W	=	scer_only
YBR189W (known) YOR310C	=	scer_only
YBR189W (known) YPR041W	=	scer_only
YBR189W (known) YPR023C	=	scer_only
YBR189W (known) YJL168C	=	scer_only
YBR189W (known) YCR057C	=	scer_only
YBR189W (known) YGL120C	=	scer_only
YBR189W (known) YPR189W	=	scer_only
YBR189W (known) YDR168W	=	scer_only
YBR189W (known) YBR247C	=	scer_only
YBR189W (known) YGL190C	=	scer_only
YBR189W (known) YNL287W	=	scer_only
YBR189W (known) YGR090W	=	scer_only
YBR189W (known) YFR034C	=	scer_only
YBR189W (known) YGR214W	=	scer_only
YBR189W (known) YPL204W	=	scer_only
YBR189W (known) YOR056C	=	scer_only
YBR189W (known) YGR081C	=	scer_only
YBR189W (known) YPL217C	=	scer_only
YBR189W (known) YER155C	=	scer_only
YBR189W (known) YGR285C	=	scer_only
YBR189W (known) YDL060W	=	scer_only
YBR189W (known) YOR198C	=	scer_only
YBR189W (known) YMR116C	=	scer_only
YBR189W (known) YNL132W	=	scer_only
YBR189W (known) YPR161C	=	scer_only
YBR190W (known) YLR117C	=	scer_only
YBR191W (known) YGR252W	=	scer_only
YBR192W (known) YER078C	=	scer_only
YBR192W (known) YHR114W	=	scer_only
YBR193C (known) YLR295C	=	scer_only
YBR193C (known) YGL127C	=	scer_only
YBR193C (known) YEL037C	=	scer_only
YBR193C (known) YHR041C	=	scer_only
YBR193C (known) YDL005C	=	scer_only
YBR193C (known) YER012W	=	scer_only
YBR193C (known) YNL236W	=	scer_only
YBR193C (known) YER022W	=	scer_only
YBR193C (known) YPR070W	=	scer_only
YBR193C (known) YGL025C	=	scer_only
YBR193C (known) YOL135C	=	scer_only
YBR193C (known) YOR174W	=	scer_only
YBR193C (known) YGR104C	=	scer_only
YBR193C (known) YPR086W	=	scer_only
YBR193C (known) YGL253W	=	scer_only
YBR193C (known) YBR253W	=	scer_only
YBR193C (known) YOL051W	=	scer_only
YBR193C (known) YMR047C	=	scer_only
YBR193C (known) YGL151W	=	scer_only
YBR193C (known) YIL021W	=	scer_only
YBR193C (known) YLR071C	=	scer_only
YBR193C (known) YER148W	=	scer_only
YBR193C (known) YOR264W	=	scer_only
YBR193C (known) YDR448W	=	scer_only
YBR194W (known) YPR152C	=	scer_only
YBR194W (known) YPL217C	=	scer_only
YBR195C (known) YNL183C	=	scer_only
YBR195C (known) YKR029C	=	scer_only
YBR195C (known) YPR018W	=	scer_only
YBR195C (known) YML102W	=	scer_only
YBR195C (known) YMR022W	=	scer_only
YBR195C (known) YHR004C	=	scer_only
YBR195C (known) YOR308C	=	scer_only
YBR195C (known) YLR418C	=	scer_only
YBR195C (known) YOL022C	=	scer_only
YBR195C (known) YOR100C	=	scer_only
YBR195C (known) YPL022W	=	scer_only
YBR196C (known) YIL147C	=	scer_only
YBR196C (known) YNL078W	=	scer_only
YBR196C (known) YLR441C	=	scer_only
YBR196C (known) YER017C	=	scer_only
YBR196C (known) YDR174W	=	scer_only
YBR196C (known) YIR010W	=	scer_only
YBR196C (known) YML018C	=	scer_only
YBR196C (known) YGL241W	=	scer_only
YBR196C (known) YDL112W	=	scer_only
YBR196C (known) YDR064W	=	scer_only
YBR196C (known) YDR406W	=	scer_only
YBR196C (known) YCL024W	=	scer_only
YBR196C (known) YLR088W	=	scer_only
YBR196C (known) YDR164C	=	scer_only
YBR196C (known) YHR036W	=	scer_only
YBR196C (known) YKR048C	=	scer_only
YBR196C (known) YOR270C	=	scer_only
YBR196C (known) YGL229C	=	scer_only
YBR196C (known) YPL109C	=	scer_only
YBR196C (known) YJL072C	=	scer_only
YBR196C (known) YLR203C	=	scer_only
YBR196C (known) YNR030W	=	scer_only
YBR196C (known) YHR047C	=	scer_only
YBR196C (known) YOL070C	=	scer_only
YBR196C (known) YJR045C	=	scer_only
YBR196C (known) YPR029C	=	scer_only
YBR196C (known) YHR152W	=	scer_only
YBR196C (known) YLR450W	=	scer_only
YBR196C (known) YDR381W	=	scer_only
YBR196C (known) YDR507C	=	scer_only
YBR196C (known) YKL135C	=	scer_only
YBR197C (known) YBR217W	=	scer_only
YBR197C (known) YLR288C	=	scer_only
YBR197C (known) YKL002W	=	scer_only
YBR197C (known) YNR037C	=	scer_only
YBR198C (known) YDR392W	=	scer_only
YBR198C (known) YPR072W	=	scer_only
YBR198C (known) YGL066W	=	scer_only
YBR198C (known) YLR055C	=	scer_only
YBR198C (known) YDR216W	=	scer_only
YBR198C (known) YDR259C	=	scer_only
YBR198C (known) YKL081W	=	scer_only
YBR198C (known) YML061C	=	scer_only
YBR198C (known) YLL024C	=	scer_only
YBR198C (known) YML098W	=	scer_only
YBR198C (known) YGR220C	=	scer_only
YBR198C (known) YCR042C	=	scer_only
YBR198C (known) YML015C	=	scer_only
YBR198C (known) YMR043W	=	scer_only
YBR198C (known) YDR167W	=	H
YBR198C (known) YDR145W	=	scer_only
YBR198C (known) YOR174W	=	scer_only
YBR198C (known) YHR099W	=	scer_only
YBR198C (known) YML124C	=	scer_only
YBR198C (known) YPR052C	=	scer_only
YBR198C (known) YGR252W	=	H
YBR198C (known) YMR005W	=	scer_only
YBR198C (known) YHR041C	=	scer_only
YBR198C (known) YGL048C	=	scer_only
YBR198C (known) YPL011C	=	scer_only
YBR198C (known) YJL207C	=	scer_only
YBR198C (known) YDR448W	=	scer_only
YBR198C (known) YJL014W	=	scer_only
YBR198C (known) YGL112C	=	scer_only
YBR198C (known) YDR176W	=	scer_only
YBR198C (known) YLR432W	=	scer_only
YBR198C (known) YML114C	=	scer_only
YBR198C (known) YNL124W	=	scer_only
YBR198C (known) YJR072C	=	scer_only
YBR198C (known) YJR064W	=	scer_only
YBR198C (known) YEL009C	=	scer_only
YBR198C (known) YOL148C	=	scer_only
YBR198C (known) YOR308C	=	scer_only
YBR198C (known) YMR236W	=	scer_only
YBR198C (known) YCL010C	=	scer_only
YBR198C (known) YER160C	=	scer_only
YBR198C (known) YNL027W	=	scer_only
YBR198C (known) YDR044W	=	scer_only
YBR198C (known) YHR137W	=	scer_only
YBR198C (known) YDL229W	=	scer_only
YBR198C (known) YDR212W	=	scer_only
YBR198C (known) YKL112W	=	scer_only
YBR198C (known) YPL254W	=	scer_only
YBR198C (known) YIL142W	=	scer_only
YBR198C (known) YGR274C	=	scer_only
YBR198C (known) YBR198C	=	scer_only
YBR198C (known) YIL090W	=	scer_only
YBR198C (known) YMR072W	=	scer_only
YBR198C (known) YER148W	=	H
YBR198C (known) YNL216W	=	scer_only
YBR198C (known) YKL032C	=	scer_only
YBR199W (known) YPL240C	=	scer_only
YBR199W (known) YOL132W	=	scer_only
YBR199W (known) YDR384C	=	scer_only
YBR200W (known) YLL045C	=	scer_only
YBR200W (known) YEL043W	=	scer_only
YBR200W (known) YER165W	=	scer_only
YBR200W (known) YJL157C	=	scer_only
YBR200W (known) YPL131W	=	scer_only
YBR200W (known) YNL298W	=	scer_only
YBR200W (known) YDR012W	=	scer_only
YBR200W (known) YGR134W	=	scer_only
YBR200W (known) YLR229C	=	scer_only
YBR200W (known) YLR432W	=	scer_only
YBR200W (known) YHR122W	=	scer_only
YBR200W (known) YHL007C	=	scer_only
YBR200W (known) YLL024C	=	scer_only
YBR200W (known) YLR340W	=	scer_only
YBR200W (known) YJL187C	=	scer_only
YBR200W (known) YDR103W	=	scer_only
YBR200W (known) YBR200W	=	scer_only
YBR200W (known) YGL233W	=	scer_only
YBR200W (known) YER114C	=	scer_only
YBR200W (known) YFL039C	=	scer_only
YBR200W (known) YGR152C	=	scer_only
YBR200W (known) YDL229W	=	scer_only
YBR200W (known) YOR181W	=	scer_only
YBR201W (known) YDR057W	=	scer_only
YBR201W (known) YIL034C	=	scer_only
YBR201W (known) YOL013C	=	scer_only
YBR201W (known) YGR048W	=	scer_only
YBR201W (known) YML029W	=	scer_only
YBR201W (known) YDL126C	=	scer_only
YBR201W (known) YLR207W	=	scer_only
YBR201W (known) YML013W	=	scer_only
YBR201W (known) YGL070C	=	scer_only
YBR201W (known) YLR288C	=	scer_only
YBR202W (known) YMR048W	=	scer_only
YBR202W (known) YFL039C	=	scer_only
YBR202W (known) YBR202W	=	HM
YBR202W (known) YEL032W	=	HM
YBR202W (known) YLR103C	=	M
YBR202W (known) YIL150C	=	H
YBR202W (known) YCR086W	=	scer_only
YBR202W (known) YDL029W	=	scer_only
YBR202W (known) YPR019W	=	H
YBR202W (known) YGL201C	=	HM
YBR202W (known) YGL001C	=	scer_only
YBR202W (known) YLR274W	=	HM
YBR203W (known) YKL006C-A	=	scer_only
YBR203W (known) YKR048C	=	scer_only
YBR203W (known) YDR328C	=	scer_only
YBR203W (known) YOL133W	=	scer_only
YBR204C (known) YPL096W	=	scer_only
YBR204C (known) YBR204C	=	scer_only
YBR204C (known) YLL024C	=	scer_only
YBR205W (known) YMR134W	=	scer_only
YBR205W (known) YDR012W	=	scer_only
YBR205W (known) YDL112W	=	scer_only
YBR205W (known) YLR340W	=	scer_only
YBR205W (known) YPR118W	=	scer_only
YBR205W (known) YFL038C	=	scer_only
YBR205W (known) YHR114W	=	scer_only
YBR205W (known) YML115C	=	scer_only
YBR205W (known) YGL212W	=	scer_only
YBR205W (known) YHR105W	=	scer_only
YBR205W (known) YFR044C	=	scer_only
YBR205W (known) YPR107C	=	scer_only
YBR205W (known) YGL103W	=	scer_only
YBR205W (known) YDR170C	=	scer_only
YBR205W (known) YGR026W	=	scer_only
YBR205W (known) YHR016C	=	scer_only
YBR205W (known) YDR346C	=	scer_only
YBR205W (known) YFR024C-A	=	scer_only
YBR205W (known) YML072C	=	scer_only
YBR205W (known) YDL101C	=	scer_only
YBR206W (known) YDR267C	=	scer_only
YBR207W (known) YHR027C	=	scer_only
YBR207W (known) YKL145W	=	scer_only
YBR207W (known) YER110C	=	scer_only
YBR207W (known) YOL132W	=	scer_only
YBR207W (known) YLL024C	=	scer_only
YBR207W (known) YJL130C	=	scer_only
YBR207W (known) YOR068C	=	scer_only
YBR207W (known) YFL037W	=	scer_only
YBR207W (known) YBR207W	=	scer_only
YBR207W (known) YER021W	=	scer_only
YBR207W (known) YGR152C	=	scer_only
YBR207W (known) YLR342W	=	scer_only
YBR207W (known) YEL022W	=	scer_only
YBR207W (known) YFL041W	=	scer_only
YBR207W (known) YOL086C	=	scer_only
YBR207W (known) YML085C	=	scer_only
YBR208C (known) YOL133W	=	scer_only
YBR208C (known) YNR016C	=	scer_only
YBR208C (known) YPR191W	=	scer_only
YBR208C (known) YNL177C	=	scer_only
YBR208C (known) YBR221C	=	scer_only
YBR208C (known) YDL029W	=	scer_only
YBR208C (known) YDR432W	=	scer_only
YBR208C (known) YDR069C	=	scer_only
YBR208C (known) YDR416W	=	scer_only
YBR208C (known) YDR430C	=	scer_only
YBR208C (known) YDR300C	=	scer_only
YBR208C (known) YJL098W	=	scer_only
YBR209W (known) YPR086W	=	scer_only
YBR211C (known) YPR046W	=	scer_only
YBR211C (known) YKL002W	=	scer_only
YBR211C (known) YDR383C	=	scer_only
YBR211C (known) YPL233W	=	scer_only
YBR211C (known) YDR254W	=	scer_only
YBR211C (known) YIR010W	=	scer_only
YBR211C (known) YLR381W	=	scer_only
YBR211C (known) YJR112W	=	scer_only
YBR211C (known) YDR394W	=	scer_only
YBR211C (known) YGR179C	=	scer_only
YBR211C (known) YDR318W	=	scer_only
YBR211C (known) YPL018W	=	scer_only
YBR211C (known) YLR052W	=	scer_only
YBR211C (known) YJR135C	=	scer_only
YBR211C (known) YOR269W	=	scer_only
YBR212W (known) YDL167C	=	scer_only
YBR213W (known) YMR206W	=	scer_only
YBR213W (known) YBR213W	=	scer_only
YBR214W (known) YJL130C	=	scer_only
YBR214W (known) YML085C	=	scer_only
YBR214W (known) YGR214W	=	scer_only
YBR214W (known) YJL124C	=	scer_only
YBR214W (known) YJL098W	=	scer_only
YBR215W (known) YLR453C	=	scer_only
YBR215W (known) YHR083W	=	scer_only
YBR216C (known) YLL024C	=	scer_only
YBR216C (known) YLR441C	=	scer_only
YBR216C (known) YKL180W	=	scer_only
YBR216C (known) YMR047C	=	scer_only
YBR216C (known) YLR340W	=	scer_only
YBR216C (known) YBR216C	=	scer_only
YBR216C (known) YJL177W	=	scer_only
YBR216C (known) YFL037W	=	scer_only
YBR216C (known) YER165W	=	scer_only
YBR216C (known) YKL068W	=	scer_only
YBR216C (known) YOR096W	=	scer_only
YBR216C (known) YHR122W	=	scer_only
YBR216C (known) YGL076C	=	scer_only
YBR216C (known) YDL229W	=	scer_only
YBR216C (known) YML007W	=	scer_only
YBR216C (known) YLR432W	=	scer_only
YBR217W (known) YHR030C	=	scer_only
YBR217W (known) YPL149W	=	H
YBR217W (known) YMR319C	=	scer_only
YBR217W (known) YPR070W	=	scer_only
YBR217W (known) YGL016W	=	scer_only
YBR217W (known) YLR216C	=	scer_only
YBR217W (known) YIL046W	=	scer_only
YBR217W (known) YOR392W	=	scer_only
YBR217W (known) YPR173C	=	scer_only
YBR217W (known) YGR218W	=	scer_only
YBR217W (known) YDR140W	=	scer_only
YBR217W (known) YPL142C	=	scer_only
YBR217W (known) YKL145W	=	scer_only
YBR217W (known) YNL253W	=	scer_only
YBR217W (known) YFR004W	=	scer_only
YBR217W (known) YKL130C	=	scer_only
YBR217W (known) YPL017C	=	scer_only
YBR217W (known) YFR030W	=	scer_only
YBR217W (known) YHR020W	=	scer_only
YBR217W (known) YML055W	=	scer_only
YBR217W (known) YER021W	=	scer_only
YBR217W (known) YPR108W	=	scer_only
YBR217W (known) YLL042C	=	scer_only
YBR217W (known) YEL036C	=	scer_only
YBR217W (known) YMR032W	=	scer_only
YBR217W (known) YOL135C	=	scer_only
YBR217W (known) YKR091W	=	scer_only
YBR217W (known) YDL097C	=	scer_only
YBR217W (known) YLR424W	=	scer_only
YBR217W (known) YCR019W	=	scer_only
YBR217W (known) YKL008C	=	scer_only
YBR217W (known) YGL105W	=	scer_only
YBR217W (known) YDR127W	=	scer_only
YBR217W (known) YMR047C	=	scer_only
YBR217W (known) YFL052W	=	scer_only
YBR217W (known) YCR066W	=	scer_only
YBR217W (known) YNL208W	=	scer_only
YBR217W (known) YJL190C	=	scer_only
YBR217W (known) YGL245W	=	H
YBR217W (known) YLR265C	=	scer_only
YBR217W (known) YPR024W	=	scer_only
YBR217W (known) YHR076W	=	scer_only
YBR217W (known) YER143W	=	scer_only
YBR217W (known) YIL134W	=	scer_only
YBR217W (known) YIL128W	=	scer_only
YBR217W (known) YGR131W	=	scer_only
YBR217W (known) YMR269W	=	scer_only
YBR217W (known) YNL082W	=	scer_only
YBR217W (known) YDR394W	=	scer_only
YBR217W (known) YLR438W	=	scer_only
YBR217W (known) YDR022C	=	scer_only
YBR217W (known) YGL234W	=	scer_only
YBR217W (known) YDR082W	=	scer_only
YBR217W (known) YDL147W	=	scer_only
YBR217W (known) YOR388C	=	scer_only
YBR217W (known) YOL067C	=	scer_only
YBR217W (known) YLL019C	=	scer_only
YBR217W (known) YDR214W	=	scer_only
YBR217W (known) YML099C	=	scer_only
YBR217W (known) YOR123C	=	scer_only
YBR217W (known) YDR465C	=	scer_only
YBR217W (known) YKL104C	=	scer_only
YBR217W (known) YER068W	=	scer_only
YBR217W (known) YEL060C	=	scer_only
YBR217W (known) YOR086C	=	scer_only
YBR217W (known) YNL199C	=	scer_only
YBR217W (known) YDL029W	=	scer_only
YBR217W (known) YLR423C	=	scer_only
YBR217W (known) YGL078C	=	scer_only
YBR217W (known) YPR049C	=	scer_only
YBR217W (known) YMR058W	=	scer_only
YBR217W (known) YLR059C	=	scer_only
YBR217W (known) YNR003C	=	scer_only
YBR217W (known) YHR027C	=	scer_only
YBR217W (known) YER025W	=	scer_only
YBR217W (known) YIL125W	=	scer_only
YBR217W (known) YMR048W	=	scer_only
YBR217W (known) YPL137C	=	scer_only
YBR217W (known) YJR109C	=	scer_only
YBR217W (known) YLR031W	=	scer_only
YBR217W (known) YJL134W	=	scer_only
YBR217W (known) YDL123W	=	scer_only
YBR217W (known) YGR240C	=	scer_only
YBR217W (known) YHR063C	=	scer_only
YBR217W (known) YER147C	=	scer_only
YBR217W (known) YDL167C	=	scer_only
YBR217W (known) YDL129W	=	scer_only
YBR217W (known) YMR056C	=	scer_only
YBR217W (known) YDL189W	=	scer_only
YBR217W (known) YMR159C	=	scer_only
YBR217W (known) YLR269C	=	scer_only
YBR217W (known) YNR007C	=	H
YBR217W (known) YDR184C	=	scer_only
YBR217W (known) YHR200W	=	scer_only
YBR217W (known) YHR033W	=	scer_only
YBR217W (known) YHR171W	=	scer_only
YBR217W (known) YHR201C	=	scer_only
YBR217W (known) YOR302W	=	scer_only
YBR218C (known) YPR110C	=	scer_only
YBR218C (known) YLR430W	=	scer_only
YBR218C (known) YHR135C	=	scer_only
YBR218C (known) YLR008C	=	scer_only
YBR219C (known) YJR063W	=	scer_only
YBR220C (known) YPL240C	=	scer_only
YBR220C (known) YJR063W	=	scer_only
YBR221C (known) YLR218C	=	scer_only
YBR221C (known) YPL151C	=	scer_only
YBR221C (known) YJL130C	=	scer_only
YBR221C (known) YBR221C	=	HD
YBR221C (known) YOR239W	=	scer_only
YBR221C (known) YGR193C	=	scer_only
YBR221C (known) YDR069C	=	scer_only
YBR221C (known) YLR345W	=	scer_only
YBR221C (known) YNL071W	=	scer_only
YBR221C (known) YGL130W	=	scer_only
YBR221C (known) YIL075C	=	scer_only
YBR221C (known) YFL018C	=	scer_only
YBR221C (known) YLR259C	=	scer_only
YBR221C (known) YGR178C	=	scer_only
YBR221C (known) YLR048W	=	scer_only
YBR221C (known) YER178W	=	HD
YBR221C (known) YLL024C	=	scer_only
YBR221C (known) YNL177C	=	scer_only
YBR221C (known) YDL229W	=	scer_only
YBR221C (known) YOL060C	=	scer_only
YBR221C (known) YMR308C	=	scer_only
YBR221C (known) YPL259C	=	scer_only
YBR221C (known) YDR430C	=	scer_only
YBR221C (known) YER081W	=	scer_only
YBR221C (known) YPR152C	=	scer_only
YBR221C (known) YML059C	=	scer_only
YBR221C (known) YFR004W	=	scer_only
YBR222C (known) YML024W	=	scer_only
YBR222C (known) YOR063W	=	scer_only
YBR222C (known) YBR222C	=	scer_only
YBR222C (known) YLR432W	=	scer_only
YBR222C (known) YLR340W	=	scer_only
YBR222C (known) YHR216W	=	scer_only
YBR222C (known) YOR204W	=	scer_only
YBR223C (known) YCL028W	=	scer_only
YBR223C (known) YBR223C	=	H
YBR223C (known) YDR510W	=	scer_only
YBR223C (known) YDR267C	=	scer_only
YBR225W (known) YNL298W	=	scer_only
YBR225W (known) YDL229W	=	scer_only
YBR225W (known) YDR012W	=	scer_only
YBR225W (known) YPL204W	=	scer_only
YBR225W (known) YGL197W	=	scer_only
YBR225W (known) YBR225W	=	scer_only
YBR225W (known) YLR432W	=	scer_only
YBR225W (known) YLR310C	=	scer_only
YBR225W (known) YER133W	=	scer_only
YBR226C (known) YFL010C	=	scer_only
YBR226C (known) YPR152C	=	scer_only
YBR226C (known) YDL049C	=	scer_only
YBR227C (known) YML064C	=	scer_only
YBR227C (known) YKR026C	=	scer_only
YBR227C (known) YPL240C	=	scer_only
YBR228W (known) YMR106C	=	scer_only
YBR228W (known) YLR135W	=	scer_only
YBR228W (known) YJR063W	=	scer_only
YBR228W (known) YGR024C	=	scer_only
YBR229C (known) YDL210W	=	scer_only
YBR229C (known) YML130C	=	scer_only
YBR229C (known) YDR221W	=	scer_only
YBR229C (known) YDL145C	=	scer_only
YBR229C (known) YML067C	=	scer_only
YBR230C (known) YOR014W	=	scer_only
YBR230C (known) YDR506C	=	scer_only
YBR231C (known) YFL039C	=	scer_only
YBR231C (known) YDR485C	=	scer_only
YBR231C (known) YDR334W	=	scer_only
YBR231C (known) YLR085C	=	scer_only
YBR231C (known) YLR399C	=	scer_only
YBR231C (known) YJR091C	=	scer_only
YBR231C (known) YLR385C	=	scer_only
YBR231C (known) YJL081C	=	scer_only
YBR231C (known) YOL012C	=	scer_only
YBR231C (known) YNR030W	=	scer_only
YBR231C (known) YGR002C	=	scer_only
YBR231C (known) YPL235W	=	scer_only
YBR231C (known) YML041C	=	scer_only
YBR231C (known) YNL107W	=	scer_only
YBR231C (known) YDR190C	=	scer_only
YBR231C (known) YGL070C	=	scer_only
YBR233W (known) YDL229W	=	scer_only
YBR233W (known) YER165W	=	scer_only
YBR233W (known) YML056C	=	scer_only
YBR233W (known) YLL024C	=	scer_only
YBR233W (known) YPL106C	=	scer_only
YBR233W (known) YDR174W	=	scer_only
YBR233W (known) YKR002W	=	scer_only
YBR233W (known) YDR381W	=	scer_only
YBR233W (known) YLR249W	=	scer_only
YBR233W (known) YMR173W	=	scer_only
YBR233W-A (known) YKL052C	=	scer_only
YBR233W-A (known) YDR016C	=	scer_only
YBR234C (known) YLL024C	=	scer_only
YBR234C (known) YHR064C	=	scer_only
YBR234C (known) YKL013C	=	scer_only
YBR234C (known) YDL029W	=	H
YBR234C (known) YER022W	=	scer_only
YBR234C (known) YMR309C	=	scer_only
YBR234C (known) YNR035C	=	H
YBR234C (known) YDL229W	=	scer_only
YBR234C (known) YML063W	=	scer_only
YBR234C (known) YBR234C	=	scer_only
YBR234C (known) YLR241W	=	scer_only
YBR234C (known) YNL040W	=	scer_only
YBR234C (known) YKL129C	=	scer_only
YBR234C (known) YOR220W	=	scer_only
YBR234C (known) YML069W	=	scer_only
YBR234C (known) YPL043W	=	scer_only
YBR234C (known) YLR370C	=	scer_only
YBR234C (known) YMR109W	=	scer_only
YBR234C (known) YLR453C	=	scer_only
YBR234C (known) YLR340W	=	scer_only
YBR234C (known) YOR181W	=	scer_only
YBR234C (known) YIL062C	=	H
YBR234C (known) YJR065C	=	H
YBR235W (known) YGR218W	=	scer_only
YBR235W (known) YLR034C	=	scer_only
YBR236C (known) YDL229W	=	scer_only
YBR236C (known) YLL024C	=	scer_only
YBR236C (known) YPL198W	=	scer_only
YBR236C (known) YLR075W	=	scer_only
YBR236C (known) YOR151C	=	scer_only
YBR236C (known) YER165W	=	scer_only
YBR236C (known) YNL124W	=	scer_only
YBR236C (known) YML010W	=	scer_only
YBR236C (known) YBR236C	=	scer_only
YBR236C (known) YDL140C	=	scer_only
YBR237W (known) YMR288W	=	scer_only
YBR237W (known) YDR073W	=	scer_only
YBR238C (known) YGL076C	=	scer_only
YBR238C (known) YKR043C	=	scer_only
YBR238C (known) YML024W	=	scer_only
YBR238C (known) YDL055C	=	scer_only
YBR238C (known) YOR204W	=	scer_only
YBR238C (known) YBR238C	=	scer_only
YBR238C (known) YLL024C	=	scer_only
YBR238C (known) YER165W	=	scer_only
YBR238C (known) YDL229W	=	scer_only
YBR238C (known) YKL104C	=	scer_only
YBR238C (known) YLR424W	=	scer_only
YBR238C (known) YNL178W	=	scer_only
YBR239C (known) YMR144W	=	scer_only
YBR239C (known) YFR024C-A	=	scer_only
YBR239C (known) YHR016C	=	scer_only
YBR239C (known) YOR317W	=	scer_only
YBR239C (known) YHR122W	=	scer_only
YBR239C (known) YOL133W	=	scer_only
YBR239C (known) YPL133C	=	scer_only
YBR239C (known) YDR388W	=	scer_only
YBR240C (known) YER081W	=	scer_only
YBR241C (known) YER081W	=	scer_only
YBR242W (known) YOR272W	=	scer_only
YBR242W (known) YOL146W	=	scer_only
YBR242W (known) YKL002W	=	scer_only
YBR243C (known) YML075C	=	scer_only
YBR243C (known) YER081W	=	scer_only
YBR243C (known) YKL190W	=	scer_only
YBR244W (known) YLR117C	=	scer_only
YBR245C (known) YFR037C	=	scer_only
YBR245C (known) YKR008W	=	scer_only
YBR245C (known) YPR110C	=	scer_only
YBR245C (known) YOR304W	=	scer_only
YBR245C (known) YDR174W	=	scer_only
YBR245C (known) YMR091C	=	scer_only
YBR245C (known) YER164W	=	scer_only
YBR245C (known) YLR176C	=	scer_only
YBR245C (known) YPR052C	=	scer_only
YBR245C (known) YGL133W	=	scer_only
YBR245C (known) YPL082C	=	scer_only
YBR245C (known) YLR163C	=	scer_only
YBR245C (known) YLL024C	=	scer_only
YBR245C (known) YDR303C	=	scer_only
YBR245C (known) YLR357W	=	scer_only
YBR245C (known) YLR095C	=	scer_only
YBR245C (known) YGR026W	=	scer_only
YBR245C (known) YPL131W	=	scer_only
YBR245C (known) YMR037C	=	scer_only
YBR245C (known) YOL017W	=	scer_only
YBR245C (known) YLR274W	=	scer_only
YBR245C (known) YLR033W	=	scer_only
YBR245C (known) YOL004W	=	scer_only
YBR245C (known) YKR001C	=	scer_only
YBR245C (known) YLR196W	=	scer_only
YBR245C (known) YFR013W	=	scer_only
YBR245C (known) YDR224C	=	scer_only
YBR245C (known) YPR034W	=	scer_only
YBR245C (known) YDR190C	=	scer_only
YBR245C (known) YDL229W	=	scer_only
YBR245C (known) YMR072W	=	scer_only
YBR245C (known) YCR052W	=	scer_only
YBR245C (known) YDL002C	=	scer_only
YBR245C (known) YGR217W	=	scer_only
YBR245C (known) YBR245C	=	scer_only
YBR245C (known) YDR069C	=	scer_only
YBR245C (known) YKL032C	=	scer_only
YBR245C (known) YMR044W	=	scer_only
YBR246W (known) YBR246W	=	scer_only
YBR246W (known) YDR520C	=	scer_only
YBR247C (known) YOR290C	=	scer_only
YBR247C (known) YLR186W	=	scer_only
YBR247C (known) YGR090W	=	scer_only
YBR247C (known) YCR031C	=	scer_only
YBR247C (known) YLR175W	=	scer_only
YBR247C (known) YDL148C	=	scer_only
YBR247C (known) YNL207W	=	scer_only
YBR247C (known) YKL180W	=	scer_only
YBR247C (known) YNL308C	=	scer_only
YBR247C (known) YCR047C	=	scer_only
YBR247C (known) YML024W	=	scer_only
YBR247C (known) YMR093W	=	scer_only
YBR247C (known) YJL191W	=	scer_only
YBR247C (known) YMR229C	=	scer_only
YBR247C (known) YDL060W	=	scer_only
YBR247C (known) YLR409C	=	scer_only
YBR247C (known) YKR060W	=	scer_only
YBR247C (known) YPL266W	=	scer_only
YBR247C (known) YLR367W	=	scer_only
YBR247C (known) YDR064W	=	scer_only
YBR247C (known) YPR112C	=	scer_only
YBR247C (known) YOR080W	=	scer_only
YBR247C (known) YKL099C	=	scer_only
YBR247C (known) YDL014W	=	scer_only
YBR247C (known) YCL059C	=	scer_only
YBR247C (known) YNL244C	=	scer_only
YBR247C (known) YOR310C	=	scer_only
YBR247C (known) YLR264W	=	scer_only
YBR247C (known) YPR102C	=	scer_only
YBR247C (known) YGL171W	=	scer_only
YBR247C (known) YLR129W	=	scer_only
YBR247C (known) YPR144C	=	scer_only
YBR247C (known) YOR056C	=	scer_only
YBR247C (known) YDR299W	=	scer_only
YBR247C (known) YGR128C	=	scer_only
YBR247C (known) YHR148W	=	scer_only
YBR247C (known) YDL055C	=	scer_only
YBR247C (known) YER155C	=	scer_only
YBR247C (known) YLR075W	=	scer_only
YBR247C (known) YHR196W	=	scer_only
YBR247C (known) YPL204W	=	scer_only
YBR247C (known) YJR002W	=	scer_only
YBR247C (known) YMR128W	=	scer_only
YBR247C (known) YNL178W	=	scer_only
YBR247C (known) YML063W	=	scer_only
YBR247C (known) YIL075C	=	scer_only
YBR247C (known) YDR447C	=	scer_only
YBR247C (known) YOL010W	=	scer_only
YBR247C (known) YNL075W	=	scer_only
YBR247C (known) YCR057C	=	scer_only
YBR247C (known) YLR197W	=	scer_only
YBR247C (known) YOR078W	=	scer_only
YBR247C (known) YDR324C	=	scer_only
YBR247C (known) YDR449C	=	scer_only
YBR247C (known) YER017C	=	scer_only
YBR247C (known) YLR048W	=	scer_only
YBR247C (known) YPL126W	=	scer_only
YBR247C (known) YBR247C	=	scer_only
YBR247C (known) YGR081C	=	scer_only
YBR247C (known) YPR137W	=	scer_only
YBR247C (known) YGR054W	=	scer_only
YBR247C (known) YMR116C	=	scer_only
YBR247C (known) YPL012W	=	scer_only
YBR247C (known) YGR145W	=	scer_only
YBR247C (known) YER082C	=	scer_only
YBR247C (known) YDR398W	=	scer_only
YBR247C (known) YJL109C	=	scer_only
YBR247C (known) YNL132W	=	scer_only
YBR247C (known) YJL190C	=	scer_only
YBR247C (known) YPL217C	=	scer_only
YBR247C (known) YOR204W	=	scer_only
YBR247C (known) YFL037W	=	scer_only
YBR247C (known) YIL061C	=	scer_only
YBR247C (known) YLR180W	=	scer_only
YBR247C (known) YGR214W	=	scer_only
YBR247C (known) YNL209W	=	scer_only
YBR247C (known) YLL024C	=	scer_only
YBR247C (known) YKL143W	=	scer_only
YBR247C (known) YLR432W	=	scer_only
YBR247C (known) YLR222C	=	scer_only
YBR247C (known) YOR145C	=	scer_only
YBR247C (known) YIL019W	=	scer_only
YBR247C (known) YNL096C	=	scer_only
YBR247C (known) YLL011W	=	scer_only
YBR248C (known) YOL102C	=	scer_only
YBR249C (known) YEL047C	=	scer_only
YBR249C (known) YMR076C	=	scer_only
YBR249C (known) YFR034C	=	scer_only
YBR249C (known) YBR249C	=	scer_only
YBR249C (known) YGR275W	=	scer_only
YBR249C (known) YLL024C	=	scer_only
YBR249C (known) YPR110C	=	scer_only
YBR249C (known) YER081W	=	scer_only
YBR249C (known) YOR050C	=	scer_only
YBR249C (known) YPL150W	=	scer_only
YBR250W (known) YHR083W	=	scer_only
YBR250W (known) YNL012W	=	scer_only
YBR250W (known) YML038C	=	scer_only
YBR250W (known) YIL046W	=	scer_only
YBR251W (known) YOR204W	=	scer_only
YBR251W (known) YJL130C	=	scer_only
YBR251W (known) YOR243C	=	scer_only
YBR251W (known) YDR175C	=	scer_only
YBR251W (known) YNL186W	=	scer_only
YBR251W (known) YDR036C	=	scer_only
YBR251W (known) YKL003C	=	scer_only
YBR251W (known) YNR036C	=	scer_only
YBR251W (known) YJR113C	=	scer_only
YBR251W (known) YGL129C	=	scer_only
YBR251W (known) YML024W	=	scer_only
YBR251W (known) YHL004W	=	scer_only
YBR251W (known) YMR128W	=	scer_only
YBR251W (known) YKL155C	=	scer_only
YBR251W (known) YER155C	=	scer_only
YBR251W (known) YDL045W-A	=	scer_only
YBR251W (known) YNR037C	=	scer_only
YBR251W (known) YDR337W	=	scer_only
YBR251W (known) YIL093C	=	scer_only
YBR251W (known) YMR229C	=	scer_only
YBR251W (known) YPL013C	=	scer_only
YBR251W (known) YGL180W	=	scer_only
YBR251W (known) YPL118W	=	scer_only
YBR251W (known) YDR347W	=	scer_only
YBR251W (known) YGR084C	=	scer_only
YBR251W (known) YOR205C	=	scer_only
YBR251W (known) YJR101W	=	scer_only
YBR251W (known) YOL115W	=	scer_only
YBR251W (known) YGR162W	=	scer_only
YBR251W (known) YGR215W	=	scer_only
YBR251W (known) YHR059W	=	scer_only
YBR251W (known) YDL175C	=	scer_only
YBR251W (known) YNL306W	=	scer_only
YBR251W (known) YGL173C	=	scer_only
YBR251W (known) YGR091W	=	scer_only
YBR251W (known) YGR150C	=	scer_only
YBR251W (known) YHR197W	=	scer_only
YBR251W (known) YDL138W	=	scer_only
YBR251W (known) YDR041W	=	scer_only
YBR251W (known) YGR170W	=	scer_only
YBR251W (known) YGR090W	=	scer_only
YBR251W (known) YNL137C	=	scer_only
YBR252W (known) YPL070W	=	scer_only
YBR252W (known) YML064C	=	scer_only
YBR252W (known) YLL037W	=	scer_only
YBR252W (known) YNL189W	=	scer_only
YBR253W (known) YML007W	=	scer_only
YBR253W (known) YPL248C	=	scer_only
YBR253W (known) YDR308C	=	scer_only
YBR253W (known) YGL151W	=	scer_only
YBR253W (known) YHR041C	=	scer_only
YBR253W (known) YJL191W	=	scer_only
YBR253W (known) YMR112C	=	scer_only
YBR253W (known) YJL177W	=	scer_only
YBR253W (known) YJL130C	=	scer_only
YBR253W (known) YER022W	=	scer_only
YBR253W (known) YLR432W	=	scer_only
YBR253W (known) YDR443C	=	scer_only
YBR253W (known) YLR071C	=	scer_only
YBR253W (known) YDL005C	=	scer_only
YBR253W (known) YLL024C	=	scer_only
YBR253W (known) YGL030W	=	scer_only
YBR253W (known) YJL190C	=	scer_only
YBR253W (known) YOL135C	=	scer_only
YBR253W (known) YPR070W	=	scer_only
YBR253W (known) YDR448W	=	scer_only
YBR253W (known) YER165W	=	scer_only
YBR253W (known) YPL042C	=	scer_only
YBR253W (known) YGL127C	=	scer_only
YBR253W (known) YOR174W	=	scer_only
YBR253W (known) YNL236W	=	scer_only
YBR253W (known) YHL033C	=	scer_only
YBR253W (known) YGL112C	=	scer_only
YBR253W (known) YNR010W	=	scer_only
YBR253W (known) YNL025C	=	scer_only
YBR253W (known) YOL127W	=	scer_only
YBR253W (known) YDL229W	=	scer_only
YBR253W (known) YGR252W	=	scer_only
YBR253W (known) YDR447C	=	scer_only
YBR253W (known) YBR253W	=	scer_only
YBR253W (known) YPR168W	=	scer_only
YBR253W (known) YOL051W	=	scer_only
YBR253W (known) YLR288C	=	scer_only
YBR253W (known) YOR204W	=	scer_only
YBR253W (known) YKR095W	=	scer_only
YBR253W (known) YHR058C	=	scer_only
YBR253W (known) YDL140C	=	scer_only
YBR253W (known) YCR081W	=	scer_only
YBR253W (known) YGR104C	=	scer_only
YBR253W (known) YGL025C	=	scer_only
YBR253W (known) YMR229C	=	scer_only
YBR254C (known) YDR246W	=	scer_only
YBR254C (known) YMR218C	=	scer_only
YBR254C (known) YBR254C	=	scer_only
YBR254C (known) YKR068C	=	CHM
YBR254C (known) YML077W	=	scer_only
YBR254C (known) YHR041C	=	scer_only
YBR254C (known) YGL076C	=	scer_only
YBR254C (known) YPL235W	=	scer_only
YBR254C (known) YPL198W	=	scer_only
YBR254C (known) YDR472W	=	CD
YBR254C (known) YOR115C	=	scer_only
YBR254C (known) YGR143W	=	scer_only
YBR254C (known) YML085C	=	scer_only
YBR254C (known) YJR116W	=	scer_only
YBR254C (known) YDR108W	=	scer_only
YBR254C (known) YDL229W	=	scer_only
YBR254C (known) YLL024C	=	scer_only
YBR254C (known) YLR340W	=	scer_only
YBR254C (known) YGR166W	=	scer_only
YBR254C (known) YDR407C	=	scer_only
YBR254C (known) YLR342W	=	scer_only
YBR255W (known) YIL106W	=	scer_only
YBR257W (known) YLR145W	=	scer_only
YBR257W (known) YNL221C	=	H
YBR257W (known) YDR478W	=	scer_only
YBR257W (known) YIR015W	=	scer_only
YBR257W (known) YGR030C	=	scer_only
YBR257W (known) YHR062C	=	scer_only
YBR257W (known) YNL282W	=	scer_only
YBR258C (known) YKL018W	=	scer_only
YBR258C (known) YDR469W	=	scer_only
YBR258C (known) YHR119W	=	scer_only
YBR258C (known) YPL138C	=	scer_only
YBR258C (known) YLR015W	=	scer_only
YBR259W (known) YNL124W	=	scer_only
YBR260C (known) YFL037W	=	scer_only
YBR260C (known) YLL024C	=	scer_only
YBR260C (known) YGL076C	=	scer_only
YBR260C (known) YLL045C	=	scer_only
YBR260C (known) YHR107C	=	scer_only
YBR260C (known) YPL140C	=	scer_only
YBR260C (known) YJL058C	=	scer_only
YBR260C (known) YLR340W	=	scer_only
YBR260C (known) YGR196C	=	scer_only
YBR260C (known) YIL118W	=	scer_only
YBR260C (known) YBR260C	=	scer_only
YBR260C (known) YJL177W	=	scer_only
YBR260C (known) YMR032W	=	scer_only
YBR260C (known) YKR055W	=	scer_only
YBR260C (known) YJL130C	=	scer_only
YBR260C (known) YOR181W	=	scer_only
YBR260C (known) YLR448W	=	scer_only
YBR260C (known) YNL178W	=	scer_only
YBR261C (known) YDR465C	=	scer_only
YBR262C (known) YKL002W	=	scer_only
YBR263W (known) YHR193C	=	scer_only
YBR263W (known) YML018C	=	scer_only
YBR263W (known) YDL149W	=	scer_only
YBR263W (known) YGR252W	=	scer_only
YBR263W (known) YNL271C	=	scer_only
YBR263W (known) YDR101C	=	scer_only
YBR263W (known) YGR204W	=	scer_only
YBR264C (known) YNL263C	=	scer_only
YBR264C (known) YER136W	=	scer_only
YBR264C (known) YGL198W	=	scer_only
YBR264C (known) YNL044W	=	scer_only
YBR264C (known) YIL034C	=	scer_only
YBR264C (known) YGL161C	=	scer_only
YBR264C (known) YOR370C	=	scer_only
YBR264C (known) YMR022W	=	scer_only
YBR264C (known) YOL133W	=	scer_only
YBR265W (known) YNL124W	=	scer_only
YBR265W (known) YCR107W	=	scer_only
YBR265W (known) YLR255C	=	scer_only
YBR265W (known) YPR035W	=	scer_only
YBR265W (known) YLR075W	=	scer_only
YBR265W (known) YBR265W	=	scer_only
YBR266C (known) YPR031W	=	scer_only
YBR266C (known) YJR013W	=	scer_only
YBR267W (known) YHR170W	=	scer_only
YBR267W (known) YGL099W	=	scer_only
YBR267W (known) YDL229W	=	scer_only
YBR267W (known) YJL122W	=	scer_only
YBR267W (known) YNL227C	=	scer_only
YBR267W (known) YBR267W	=	scer_only
YBR267W (known) YDR101C	=	scer_only
YBR268W (known) YMR022W	=	scer_only
YBR269C (known) YLR276C	=	scer_only
YBR269C (known) YMR022W	=	scer_only
YBR270C (known) YJL039C	=	scer_only
YBR270C (known) YMR022W	=	scer_only
YBR270C (known) YPL124W	=	scer_only
YBR270C (known) YFL047W	=	scer_only
YBR270C (known) YKR026C	=	scer_only
YBR270C (known) YLR424W	=	scer_only
YBR270C (known) YLR423C	=	scer_only
YBR270C (known) YNL018C	=	scer_only
YBR270C (known) YMR236W	=	scer_only
YBR270C (known) YCR077C	=	scer_only
YBR270C (known) YFR050C	=	scer_only
YBR270C (known) YPL255W	=	scer_only
YBR270C (known) YIL046W	=	scer_only
YBR270C (known) YGR249W	=	scer_only
YBR270C (known) YIL105C	=	scer_only
YBR270C (known) YHR166C	=	scer_only
YBR270C (known) YOR047C	=	scer_only
YBR270C (known) YER093C	=	scer_only
YBR270C (known) YHR077C	=	scer_only
YBR270C (known) YNL004W	=	scer_only
YBR270C (known) YLR117C	=	scer_only
YBR270C (known) YNL047C	=	scer_only
YBR270C (known) YDR259C	=	scer_only
YBR271W (known) YGR046W	=	scer_only
YBR271W (known) YJR121W	=	scer_only
YBR271W (known) YJR091C	=	scer_only
YBR272C (known) YBR272C	=	scer_only
YBR272C (known) YGR252W	=	scer_only
YBR272C (known) YEL034W	=	scer_only
YBR272C (known) YER021W	=	scer_only
YBR272C (known) YLR441C	=	scer_only
YBR272C (known) YOR117W	=	scer_only
YBR272C (known) YMR142C	=	scer_only
YBR272C (known) YDL097C	=	scer_only
YBR272C (known) YOR353C	=	scer_only
YBR272C (known) YHR027C	=	scer_only
YBR272C (known) YGL048C	=	scer_only
YBR272C (known) YPL001W	=	scer_only
YBR272C (known) YLR325C	=	scer_only
YBR272C (known) YEL056W	=	scer_only
YBR272C (known) YNL310C	=	scer_only
YBR272C (known) YFR052W	=	scer_only
YBR272C (known) YDL007W	=	scer_only
YBR272C (known) YGL181W	=	scer_only
YBR272C (known) YDR394W	=	scer_only
YBR272C (known) YLR048W	=	scer_only
YBR272C (known) YIL075C	=	scer_only
YBR272C (known) YHR083W	=	scer_only
YBR272C (known) YOL054W	=	scer_only
YBR272C (known) YLR015W	=	scer_only
YBR272C (known) YOR261C	=	scer_only
YBR272C (known) YLL024C	=	scer_only
YBR272C (known) YPR103W	=	scer_only
YBR272C (known) YDL229W	=	scer_only
YBR272C (known) YGL004C	=	scer_only
YBR272C (known) YGR214W	=	scer_only
YBR272C (known) YDR427W	=	scer_only
YBR272C (known) YLL022C	=	scer_only
YBR273C (known) YMR047C	=	scer_only
YBR273C (known) YPL240C	=	scer_only
YBR273C (known) YDL126C	=	C
YBR274W (known) YFL039C	=	scer_only
YBR274W (known) YER081W	=	scer_only
YBR274W (known) YMR255W	=	scer_only
YBR274W (known) YJL124C	=	scer_only
YBR274W (known) YBR274W	=	scer_only
YBR274W (known) YDL022W	=	scer_only
YBR274W (known) YDR334W	=	scer_only
YBR274W (known) YJL036W	=	scer_only
YBR274W (known) YDR113C	=	scer_only
YBR274W (known) YNL234W	=	scer_only
YBR274W (known) YLR152C	=	scer_only
YBR274W (known) YPR124W	=	scer_only
YBR274W (known) YER171W	=	scer_only
YBR274W (known) YDR217C	=	scer_only
YBR274W (known) YIL084C	=	scer_only
YBR274W (known) YGL037C	=	scer_only
YBR274W (known) YLR438W	=	scer_only
YBR274W (known) YDR224C	=	scer_only
YBR274W (known) YKL104C	=	scer_only
YBR274W (known) YLR258W	=	scer_only
YBR274W (known) YNR013C	=	scer_only
YBR275C (known) YLR453C	=	scer_only
YBR275C (known) YNL216W	=	scer_only
YBR276C (known) YLR359W	=	scer_only
YBR277C (known) YIL034C	=	scer_only
YBR278W (known) YMR290C	=	scer_only
YBR278W (known) YIL006W	=	scer_only
YBR278W (known) YLR075W	=	scer_only
YBR278W (known) YPR175W	=	H
YBR278W (known) YLR432W	=	scer_only
YBR278W (known) YLR181C	=	scer_only
YBR278W (known) YDR448W	=	scer_only
YBR278W (known) YJR091C	=	scer_only
YBR278W (known) YNL262W	=	HM
YBR278W (known) YKL011C	=	scer_only
YBR278W (known) YDR121W	=	H
YBR278W (known) YDL229W	=	scer_only
YBR278W (known) YOR204W	=	scer_only
YBR278W (known) YER165W	=	scer_only
YBR278W (known) YLL024C	=	scer_only
YBR278W (known) YDR012W	=	scer_only
YBR278W (known) YLR340W	=	scer_only
YBR279W (known) YOL145C	=	scer_only
YBR279W (known) YPL129W	=	scer_only
YBR279W (known) YML010W	=	scer_only
YBR279W (known) YGL207W	=	scer_only
YBR279W (known) YML069W	=	scer_only
YBR279W (known) YHL002W	=	scer_only
YBR279W (known) YDL140C	=	scer_only
YBR279W (known) YGL244W	=	scer_only
YBR279W (known) YOR123C	=	scer_only
YBR279W (known) YLR418C	=	scer_only
YBR279W (known) YKL145W	=	scer_only
YBR279W (known) YGR104C	=	scer_only
YBR279W (known) YDR138W	=	scer_only
YBR280C (known) YDR328C	=	scer_only
YBR280C (known) YEL060C	=	scer_only
YBR280C (known) YNL141W	=	scer_only
YBR280C (known) YDL132W	=	scer_only
YBR281C (known) YML064C	=	scer_only
YBR281C (known) YMR093W	=	scer_only
YBR281C (known) YDL153C	=	scer_only
YBR281C (known) YNL191W	=	scer_only
YBR281C (known) YNL287W	=	scer_only
YBR282W (known) YML025C	=	scer_only
YBR282W (known) YCR046C	=	scer_only
YBR282W (known) YDL145C	=	scer_only
YBR282W (known) YGR187C	=	scer_only
YBR282W (known) YHL004W	=	scer_only
YBR282W (known) YNL284C	=	scer_only
YBR282W (known) YLR189C	=	scer_only
YBR283C (known) YHR140W	=	scer_only
YBR283C (known) YOR254C	=	scer_only
YBR283C (known) YPR028W	=	scer_only
YBR283C (known) YMR264W	=	scer_only
YBR283C (known) YPL234C	=	scer_only
YBR283C (known) YLR311C	=	scer_only
YBR283C (known) YDL209C	=	scer_only
YBR283C (known) YGR284C	=	scer_only
YBR283C (known) YLR372W	=	scer_only
YBR283C (known) YIL016W	=	scer_only
YBR283C (known) YPL076W	=	scer_only
YBR283C (known) YIL162W	=	scer_only
YBR283C (known) YMR215W	=	scer_only
YBR283C (known) YJR117W	=	scer_only
YBR283C (known) YCR034W	=	scer_only
YBR283C (known) YJL117W	=	scer_only
YBR283C (known) YGL051W	=	scer_only
YBR283C (known) YKL008C	=	scer_only
YBR283C (known) YKL065C	=	scer_only
YBR283C (known) YKL154W	=	scer_only
YBR283C (known) YML048W	=	scer_only
YBR284W (known) YJR090C	=	scer_only
YBR284W (known) YDL238C	=	scer_only
YBR284W (known) YMR138W	=	scer_only
YBR284W (known) YIL046W	=	scer_only
YBR285W (known) YIL049W	=	scer_only
YBR285W (known) YPR156C	=	scer_only
YBR285W (known) YJR013W	=	scer_only
YBR286W (known) YGL100W	=	scer_only
YBR286W (known) YDR311W	=	scer_only
YBR286W (known) YPL200W	=	scer_only
YBR286W (known) YFR034C	=	scer_only
YBR287W (known) YML085C	=	scer_only
YBR287W (known) YPL235W	=	scer_only
YBR287W (known) YLL024C	=	scer_only
YBR287W (known) YBR287W	=	scer_only
YBR287W (known) YDL229W	=	scer_only
YBR288C (known) YGR261C	=	scer_only
YBR288C (known) YJL024C	=	scer_only
YBR288C (known) YPL016W	=	scer_only
YBR288C (known) YBR288C	=	scer_only
YBR288C (known) YPL195W	=	scer_only
YBR289W (known) YPL016W	=	scer_only
YBR289W (known) YDR073W	=	scer_only
YBR289W (known) YER165W	=	scer_only
YBR289W (known) YGR275W	=	scer_only
YBR289W (known) YKR001C	=	scer_only
YBR289W (known) YPR034W	=	scer_only
YBR289W (known) YIL046W	=	scer_only
YBR289W (known) YER112W	=	scer_only
YBR289W (known) YMR033W	=	scer_only
YBR289W (known) YFR034C	=	scer_only
YBR289W (known) YOR290C	=	scer_only
YBR289W (known) YDL229W	=	scer_only
YBR289W (known) YKL109W	=	scer_only
YBR289W (known) YER162C	=	scer_only
YBR289W (known) YPL129W	=	scer_only
YBR289W (known) YJL176C	=	scer_only
YBR289W (known) YBR289W	=	scer_only
YBR289W (known) YNL027W	=	scer_only
YBR289W (known) YOR038C	=	scer_only
YBR289W (known) YJL207C	=	scer_only
YBR289W (known) YLL024C	=	scer_only
YBR289W (known) YFL049W	=	scer_only
YBR289W (known) YML007W	=	scer_only
YBR289W (known) YDR224C	=	scer_only
YBR289W (known) YMR072W	=	scer_only
YBR289W (known) YLR432W	=	scer_only
YBR289W (known) YNR023W	=	scer_only
YBR289W (known) YHL025W	=	scer_only
YBR289W (known) YDR146C	=	scer_only
YBR289W (known) YEL009C	=	scer_only
YBR289W (known) YNL207W	=	scer_only
YBR290W (known) YHR133C	=	scer_only
YBR290W (known) YCL052C	=	scer_only
YBR290W (known) YPR028W	=	scer_only
YBR290W (known) YIL016W	=	scer_only
YBR290W (known) YPL132W	=	scer_only
YBR290W (known) YML048W	=	scer_only
YBR290W (known) YJR117W	=	scer_only
YBR290W (known) YCR024C-A	=	scer_only
YBR290W (known) YKL065C	=	scer_only
YBR290W (known) YLR004C	=	scer_only
YBR290W (known) YJL196C	=	scer_only
YBR290W (known) YDR190C	=	scer_only
YBR290W (known) YCR034W	=	scer_only
YBR290W (known) YMR215W	=	scer_only
YBR290W (known) YPL076W	=	scer_only
YBR290W (known) YGR284C	=	scer_only
YBR290W (known) YGL012W	=	scer_only
YBR290W (known) YGL051W	=	scer_only
YBR290W (known) YPL087W	=	scer_only
YBR290W (known) YPL235W	=	scer_only
YBR290W (known) YCR011C	=	scer_only
YBR290W (known) YDL015C	=	scer_only
YBR290W (known) YKL008C	=	scer_only
YBR290W (known) YJL117W	=	scer_only
YBR290W (known) YDL229W	=	scer_only
YBR290W (known) YOR016C	=	scer_only
YBR290W (known) YIL114C	=	scer_only
YBR290W (known) YEL036C	=	scer_only
YBR290W (known) YPR156C	=	scer_only
YBR290W (known) YPL240C	=	scer_only
YBR290W (known) YLR018C	=	scer_only
YBR290W (known) YDR297W	=	scer_only
YBR290W (known) YLR372W	=	scer_only
YBR290W (known) YPL227C	=	scer_only
YBR290W (known) YDL212W	=	scer_only
YBR291C (known) YHR096C	=	scer_only
YBR291C (known) YDR413C	=	scer_only
YBR291C (known) YMR022W	=	scer_only
YBR291C (known) YIL034C	=	scer_only
YBR291C (known) YML085C	=	scer_only
YBR291C (known) YER110C	=	scer_only
YBR291C (known) YLL005C	=	scer_only
YBR291C (known) YLR259C	=	scer_only
YBR291C (known) YKL173W	=	scer_only
YBR291C (known) YLL024C	=	scer_only
YBR291C (known) YNL209W	=	scer_only
YBR291C (known) YKL088W	=	scer_only
YBR293W (known) YLR083C	=	scer_only
YBR293W (known) YGR260W	=	scer_only
YBR293W (known) YGR174C	=	scer_only
YBR293W (known) YJR091C	=	scer_only
YBR293W (known) YJR117W	=	scer_only
YBR295W (known) YHR123W	=	scer_only
YBR296C (known) YML089C	=	scer_only
YBR296C (known) YLR137W	=	scer_only
YBR296C (known) YHR133C	=	scer_only
YBR296C (known) YLL028W	=	scer_only
YBR296C (known) YHR188C	=	scer_only
YBR298C (known) YDL212W	=	scer_only
YBR298C (known) YMR264W	=	scer_only
YBR298C (known) YNL008C	=	scer_only
YBR298C (known) YEL027W	=	scer_only
YBR298C (known) YKL154W	=	scer_only
YBR298C (known) YNL121C	=	scer_only
YBR298C (known) YMR022W	=	scer_only
YBR298C (known) YCR034W	=	scer_only
YBR298C (known) YLR372W	=	scer_only
YBR298C (known) YMR279C	=	scer_only
YBR298C (known) YDR276C	=	scer_only
YBR298C (known) YDR284C	=	scer_only
YBR298C (known) YKL065C	=	scer_only
YBR298C (known) YGR041W	=	scer_only
YBR298C (known) YHL042W	=	scer_only
YBR298C (known) YGL051W	=	scer_only
YBR298C (known) YML048W	=	scer_only
YBR299W (known) YIL030C	=	scer_only
YBR299W (known) YER125W	=	scer_only
YBR299W (known) YKL012W	=	scer_only
YBR299W (known) YJR017C	=	scer_only
YBR299W (known) YGR292W	=	scer_only
YBR301W (known) YKL059C	=	scer_only
YBR301W (known) YMR047C	=	scer_only
YBR301W (known) YHR061C	=	scer_only
YCL004W (known) YLR052W	=	scer_only
YCL005W (known) YJR091C	=	scer_only
YCL007C (known) YER071C	=	scer_only
YCL007C (known) YMR022W	=	scer_only
YCL008C (known) YNR006W	=	H
YCL008C (known) YJL172W	=	scer_only
YCL008C (known) YGR206W	=	scer_only
YCL008C (known) YLR119W	=	scer_only
YCL008C (known) YHL002W	=	scer_only
YCL008C (known) YPL065W	=	HD
YCL008C (known) YLR167W	=	scer_only
YCL008C (known) YFR024C-A	=	scer_only
YCL009C (known) YGR187C	=	scer_only
YCL009C (known) YDR214W	=	scer_only
YCL009C (known) YHR047C	=	scer_only
YCL009C (known) YCL009C	=	scer_only
YCL009C (known) YLR288C	=	scer_only
YCL009C (known) YLL001W	=	scer_only
YCL009C (known) YKL157W	=	scer_only
YCL009C (known) YNL183C	=	scer_only
YCL009C (known) YMR116C	=	scer_only
YCL009C (known) YLR006C	=	scer_only
YCL009C (known) YER094C	=	scer_only
YCL009C (known) YCL050C	=	scer_only
YCL009C (known) YIL034C	=	scer_only
YCL009C (known) YGR092W	=	scer_only
YCL009C (known) YER110C	=	scer_only
YCL009C (known) YKL010C	=	scer_only
YCL009C (known) YGL116W	=	scer_only
YCL009C (known) YNR016C	=	scer_only
YCL009C (known) YKL032C	=	scer_only
YCL009C (known) YLL024C	=	scer_only
YCL009C (known) YNL212W	=	scer_only
YCL009C (known) YMR108W	=	scer_only
YCL010C (known) YDL229W	=	scer_only
YCL010C (known) YNL271C	=	scer_only
YCL010C (known) YLR055C	=	scer_only
YCL010C (known) YGR252W	=	scer_only
YCL010C (known) YMR080C	=	scer_only
YCL010C (known) YLL024C	=	scer_only
YCL010C (known) YGL127C	=	scer_only
YCL010C (known) YDR448W	=	scer_only
YCL010C (known) YKL023W	=	scer_only
YCL010C (known) YDR176W	=	scer_only
YCL010C (known) YML007W	=	scer_only
YCL010C (known) YOL148C	=	scer_only
YCL010C (known) YDR145W	=	scer_only
YCL010C (known) YGL066W	=	scer_only
YCL010C (known) YOR069W	=	scer_only
YCL010C (known) YFL039C	=	scer_only
YCL010C (known) YDR392W	=	scer_only
YCL010C (known) YGL112C	=	scer_only
YCL010C (known) YPL254W	=	scer_only
YCL011C (known) YDL014W	=	scer_only
YCL011C (known) YHR086W	=	scer_only
YCL011C (known) YNL016W	=	scer_only
YCL011C (known) YDR120C	=	scer_only
YCL011C (known) YHR167W	=	scer_only
YCL011C (known) YIL038C	=	scer_only
YCL011C (known) YOL121C	=	scer_only
YCL011C (known) YNL251C	=	scer_only
YCL011C (known) YER112W	=	scer_only
YCL011C (known) YDR194C	=	scer_only
YCL011C (known) YDR299W	=	scer_only
YCL011C (known) YJR121W	=	scer_only
YCL011C (known) YGR220C	=	scer_only
YCL011C (known) YHR013C	=	scer_only
YCL011C (known) YDR381W	=	scer_only
YCL011C (known) YLL024C	=	scer_only
YCL011C (known) YDL229W	=	scer_only
YCL011C (known) YNL139C	=	scer_only
YCL011C (known) YLR175W	=	scer_only
YCL011C (known) YDL213C	=	scer_only
YCL011C (known) YDR138W	=	scer_only
YCL011C (known) YHR066W	=	scer_only
YCL011C (known) YGL120C	=	scer_only
YCL011C (known) YNL189W	=	scer_only
YCL011C (known) YLR432W	=	scer_only
YCL011C (known) YOR270C	=	scer_only
YCL011C (known) YGR162W	=	scer_only
YCL011C (known) YGR090W	=	scer_only
YCL011C (known) YNL253W	=	scer_only
YCL011C (known) YNL308C	=	scer_only
YCL011C (known) YNL049C	=	scer_only
YCL011C (known) YJL168C	=	scer_only
YCL011C (known) YPL217C	=	scer_only
YCL011C (known) YGR173W	=	scer_only
YCL011C (known) YHR196W	=	scer_only
YCL011C (known) YDL084W	=	scer_only
YCL011C (known) YHL034C	=	scer_only
YCL011C (known) YFL034C-B	=	scer_only
YCL011C (known) YHR089C	=	scer_only
YCL011C (known) YKL139W	=	scer_only
YCL011C (known) YOL123W	=	scer_only
YCL011C (known) YML062C	=	scer_only
YCL011C (known) YDL087C	=	scer_only
YCL011C (known) YDL208W	=	scer_only
YCL011C (known) YOL139C	=	scer_only
YCL014W (known) YJR092W	=	scer_only
YCL014W (known) YPL106C	=	scer_only
YCL014W (known) YIL104C	=	scer_only
YCL014W (known) YDR164C	=	scer_only
YCL014W (known) YHR064C	=	scer_only
YCL014W (known) YER082C	=	scer_only
YCL014W (known) YJL063C	=	scer_only
YCL014W (known) YHR197W	=	scer_only
YCL014W (known) YJR138W	=	scer_only
YCL014W (known) YJR091C	=	scer_only
YCL014W (known) YMR186W	=	scer_only
YCL014W (known) YDL229W	=	scer_only
YCL014W (known) YPR086W	=	scer_only
YCL014W (known) YNL158W	=	scer_only
YCL014W (known) YPR119W	=	scer_only
YCL014W (known) YLR189C	=	scer_only
YCL014W (known) YOR204W	=	scer_only
YCL014W (known) YOR290C	=	scer_only
YCL014W (known) YLL024C	=	scer_only
YCL014W (known) YGR220C	=	scer_only
YCL014W (known) YKR085C	=	scer_only
YCL016C (known) YLR123C	=	scer_only
YCL016C (known) YHR058C	=	scer_only
YCL016C (known) YGR020C	=	scer_only
YCL016C (known) YHL023C	=	scer_only
YCL016C (known) YHR191C	=	scer_only
YCL017C (known) YLL024C	=	scer_only
YCL017C (known) YFR034C	=	scer_only
YCL017C (known) YNL124W	=	scer_only
YCL017C (known) YFL023W	=	scer_only
YCL017C (known) YCL017C	=	scer_only
YCL017C (known) YJL141C	=	scer_only
YCL017C (known) YGR192C	=	scer_only
YCL017C (known) YPL135W	=	scer_only
YCL017C (known) YDL229W	=	scer_only
YCL017C (known) YGR275W	=	scer_only
YCL017C (known) YER048W-A	=	scer_only
YCL019W (known) YHR189W	=	scer_only
YCL019W (known) YFR034C	=	scer_only
YCL019W (known) YOL030W	=	scer_only
YCL019W (known) YDR261W-A	=	scer_only
YCL019W (known) YHR115C	=	scer_only
YCL019W (known) YDR261W-B	=	scer_only
YCL020W (known) YDR261W-A	=	scer_only
YCL020W (known) YDR261W-B	=	scer_only
YCL020W (known) YDR510W	=	scer_only
YCL020W (known) YKL088W	=	scer_only
YCL023C (known) YML008C	=	scer_only
YCL023C (known) YLR453C	=	scer_only
YCL024W (known) YLR314C	=	scer_only
YCL024W (known) YCR002C	=	scer_only
YCL024W (known) YJL187C	=	scer_only
YCL024W (known) YHR107C	=	scer_only
YCL024W (known) YPL240C	=	scer_only
YCL024W (known) YKR048C	=	scer_only
YCL024W (known) YJR076C	=	scer_only
YCL025C (known) YFL041W	=	scer_only
YCL025C (known) YML048W	=	scer_only
YCL025C (known) YPL076W	=	scer_only
YCL025C (known) YPR198W	=	scer_only
YCL025C (known) YKL065C	=	scer_only
YCL025C (known) YCR034W	=	scer_only
YCL025C (known) YHL003C	=	scer_only
YCL025C (known) YIL016W	=	scer_only
YCL025C (known) YPL227C	=	scer_only
YCL025C (known) YPR020W	=	scer_only
YCL025C (known) YHR026W	=	scer_only
YCL025C (known) YKL008C	=	scer_only
YCL025C (known) YML038C	=	scer_only
YCL025C (known) YPL234C	=	scer_only
YCL025C (known) YGR284C	=	scer_only
YCL025C (known) YJR013W	=	scer_only
YCL025C (known) YJR117W	=	scer_only
YCL025C (known) YMR215W	=	scer_only
YCL025C (known) YCL027W	=	scer_only
YCL025C (known) YDR437W	=	scer_only
YCL025C (known) YPL265W	=	scer_only
YCL025C (known) YDR276C	=	scer_only
YCL025C (known) YGR060W	=	scer_only
YCL025C (known) YDL212W	=	scer_only
YCL025C (known) YIR038C	=	scer_only
YCL025C (known) YDL232W	=	scer_only
YCL025C (known) YLR372W	=	scer_only
YCL025C (known) YJR095W	=	scer_only
YCL025C (known) YLR343W	=	scer_only
YCL025C (known) YER026C	=	scer_only
YCL025C (known) YHR133C	=	scer_only
YCL025C (known) YJL117W	=	scer_only
YCL025C (known) YOR016C	=	scer_only
YCL026C-A (known) YGL213C	=	scer_only
YCL026C-A (known) YLR177W	=	scer_only
YCL026C-A (known) YNL189W	=	scer_only
YCL026C-A (known) YCR048W	=	scer_only
YCL026C-A (known) YPR086W	=	scer_only
YCL027W (known) YDL199C	=	scer_only
YCL027W (known) YPL242C	=	scer_only
YCL027W (known) YER032W	=	scer_only
YCL027W (known) YKR101W	=	scer_only
YCL027W (known) YCL027W	=	scer_only
YCL027W (known) YJL157C	=	scer_only
YCL027W (known) YPR008W	=	scer_only
YCL027W (known) YKL105C	=	scer_only
YCL027W (known) YIR014W	=	scer_only
YCL027W (known) YGR040W	=	scer_only
YCL027W (known) YLR229C	=	scer_only
YCL027W (known) YNL054W	=	scer_only
YCL027W (known) YDR103W	=	scer_only
YCL027W (known) YOR017W	=	scer_only
YCL027W (known) YIL159W	=	scer_only
YCL027W (known) YGR289C	=	scer_only
YCL027W (known) YNL271C	=	scer_only
YCL027W (known) YKR023W	=	scer_only
YCL027W (known) YER149C	=	scer_only
YCL027W (known) YLR117C	=	scer_only
YCL027W (known) YNL291C	=	scer_only
YCL027W (known) YNL075W	=	scer_only
YCL027W (known) YFL039C	=	scer_only
YCL027W (known) YNL058C	=	scer_only
YCL027W (known) YMR232W	=	scer_only
YCL027W (known) YLR330W	=	scer_only
YCL027W (known) YML058W	=	scer_only
YCL027W (known) YMR047C	=	scer_only
YCL027W (known) YGR070W	=	scer_only
YCL027W (known) YER118C	=	scer_only
YCL027W (known) YKL092C	=	scer_only
YCL028W (known) YOL094C	=	scer_only
YCL028W (known) YNL106C	=	scer_only
YCL028W (known) YML058W	=	scer_only
YCL028W (known) YDR128W	=	scer_only
YCL028W (known) YEL021W	=	scer_only
YCL028W (known) YPL140C	=	scer_only
YCL028W (known) YIL066C	=	scer_only
YCL028W (known) YDR499W	=	scer_only
YCL028W (known) YNL290W	=	scer_only
YCL028W (known) YOR212W	=	scer_only
YCL028W (known) YER125W	=	scer_only
YCL028W (known) YLR403W	=	scer_only
YCL028W (known) YNL189W	=	scer_only
YCL028W (known) YDR260C	=	scer_only
YCL029C (known) YKL103C	=	scer_only
YCL029C (known) YER016W	=	scer_only
YCL029C (known) YPL155C	=	scer_only
YCL029C (known) YML085C	=	scer_only
YCL029C (known) YLR424W	=	scer_only
YCL029C (known) YPL124W	=	scer_only
YCL029C (known) YLR045C	=	scer_only
YCL030C (known) YJL130C	=	scer_only
YCL030C (known) YDL229W	=	scer_only
YCL030C (known) YGR052W	=	scer_only
YCL030C (known) YJL010C	=	scer_only
YCL030C (known) YDL160C	=	scer_only
YCL030C (known) YLR048W	=	scer_only
YCL030C (known) YFL037W	=	scer_only
YCL030C (known) YLR044C	=	scer_only
YCL030C (known) YLR180W	=	scer_only
YCL030C (known) YCL030C	=	scer_only
YCL030C (known) YDL055C	=	scer_only
YCL030C (known) YML124C	=	scer_only
YCL030C (known) YLL024C	=	scer_only
YCL031C (known) YOL082W	=	scer_only
YCL031C (known) YGR090W	=	scer_only
YCL031C (known) YDR299W	=	scer_only
YCL031C (known) YHR047C	=	scer_only
YCL031C (known) YPL217C	=	scer_only
YCL031C (known) YLR418C	=	scer_only
YCL031C (known) YJL004C	=	scer_only
YCL031C (known) YLR003C	=	scer_only
YCL032W (known) YLL049W	=	scer_only
YCL032W (known) YFR034C	=	scer_only
YCL032W (known) YOL043C	=	scer_only
YCL032W (known) YGL233W	=	scer_only
YCL032W (known) YPR051W	=	scer_only
YCL032W (known) YNL124W	=	scer_only
YCL032W (known) YOR212W	=	scer_only
YCL032W (known) YJR093C	=	scer_only
YCL032W (known) YPR182W	=	scer_only
YCL032W (known) YKR020W	=	scer_only
YCL032W (known) YLR223C	=	scer_only
YCL032W (known) YEL051W	=	scer_only
YCL032W (known) YHR061C	=	scer_only
YCL032W (known) YDR308C	=	scer_only
YCL032W (known) YLR423C	=	scer_only
YCL032W (known) YDL016C	=	scer_only
YCL032W (known) YER047C	=	scer_only
YCL032W (known) YMR022W	=	scer_only
YCL032W (known) YDR386W	=	scer_only
YCL032W (known) YOR270C	=	scer_only
YCL032W (known) YNL086W	=	scer_only
YCL032W (known) YPR193C	=	scer_only
YCL032W (known) YER040W	=	scer_only
YCL032W (known) YDL239C	=	scer_only
YCL032W (known) YPR076W	=	scer_only
YCL032W (known) YOR036W	=	scer_only
YCL032W (known) YDR103W	=	scer_only
YCL032W (known) YMR270C	=	scer_only
YCL032W (known) YOL123W	=	scer_only
YCL032W (known) YCR082W	=	scer_only
YCL032W (known) YKL061W	=	scer_only
YCL032W (known) YPL120W	=	scer_only
YCL032W (known) YMR117C	=	scer_only
YCL032W (known) YDR309C	=	scer_only
YCL032W (known) YLR362W	=	scer_only
YCL032W (known) YDR416W	=	scer_only
YCL032W (known) YGR113W	=	scer_only
YCL032W (known) YDR032C	=	scer_only
YCL033C (known) YKL130C	=	scer_only
YCL034W (known) YMR186W	=	scer_only
YCL034W (known) YDL055C	=	scer_only
YCL034W (known) YKL182W	=	scer_only
YCL034W (known) YOL086C	=	scer_only
YCL034W (known) YOR094W	=	scer_only
YCL034W (known) YOR181W	=	scer_only
YCL034W (known) YLR249W	=	scer_only
YCL034W (known) YPL231W	=	scer_only
YCL035C (known) YMR059W	=	scer_only
YCL035C (known) YIL034C	=	scer_only
YCL035C (known) YPL240C	=	scer_only
YCL036W (known) YDR388W	=	scer_only
YCL037C (known) YOL139C	=	scer_only
YCL037C (known) YNL251C	=	scer_only
YCL037C (known) YLR175W	=	scer_only
YCL037C (known) YPL217C	=	scer_only
YCL037C (known) YHL034C	=	scer_only
YCL037C (known) YJL033W	=	scer_only
YCL037C (known) YDL014W	=	scer_only
YCL037C (known) YMR125W	=	scer_only
YCL037C (known) YDL111C	=	scer_only
YCL037C (known) YPR088C	=	scer_only
YCL037C (known) YOR310C	=	scer_only
YCL037C (known) YDR296W	=	scer_only
YCL037C (known) YGR252W	=	scer_only
YCL037C (known) YGR081C	=	scer_only
YCL037C (known) YDR299W	=	scer_only
YCL037C (known) YNL124W	=	scer_only
YCL037C (known) YHL011C	=	scer_only
YCL037C (known) YPL211W	=	scer_only
YCL037C (known) YLR189C	=	scer_only
YCL037C (known) YGL120C	=	scer_only
YCL037C (known) YDL208W	=	scer_only
YCL037C (known) YLR256W	=	scer_only
YCL037C (known) YPR161C	=	scer_only
YCL037C (known) YDL175C	=	scer_only
YCL037C (known) YGR162W	=	scer_only
YCL038C (known) YHR178W	=	scer_only
YCL038C (known) YMR009W	=	scer_only
YCL038C (known) YNL124W	=	scer_only
YCL038C (known) YOL034W	=	scer_only
YCL038C (known) YER081W	=	scer_only
YCL039W (known) YPL139C	=	scer_only
YCL039W (known) YDL185W	=	scer_only
YCL039W (known) YDR255C	=	scer_only
YCL039W (known) YDR342C	=	scer_only
YCL039W (known) YPL018W	=	scer_only
YCL039W (known) YIL017C	=	scer_only
YCL039W (known) YGL227W	=	scer_only
YCL039W (known) YDL225W	=	scer_only
YCL039W (known) YIL097W	=	scer_only
YCL039W (known) YMR135C	=	scer_only
YCL039W (known) YMR047C	=	scer_only
YCL040W (known) YDR516C	=	scer_only
YCL040W (known) YML099C	=	scer_only
YCL040W (known) YFL039C	=	scer_only
YCL040W (known) YFR034C	=	scer_only
YCL040W (known) YNL189W	=	scer_only
YCL040W (known) YCL040W	=	scer_only
YCL042W (known) YNL290W	=	scer_only
YCL042W (known) YMR022W	=	scer_only
YCL042W (known) YNL124W	=	scer_only
YCL043C (known) YLR354C	=	scer_only
YCL043C (known) YER125W	=	scer_only
YCL043C (known) YLR233C	=	scer_only
YCL043C (known) YIL035C	=	scer_only
YCL043C (known) YER189W	=	scer_only
YCL043C (known) YOL126C	=	scer_only
YCL043C (known) YML130C	=	scer_only
YCL043C (known) YJL072C	=	scer_only
YCL043C (known) YIL030C	=	scer_only
YCL043C (known) YHR204W	=	scer_only
YCL043C (known) YIR001C	=	scer_only
YCL043C (known) YJR076C	=	scer_only
YCL044C (known) YPR024W	=	scer_only
YCL044C (known) YDL116W	=	scer_only
YCL045C (known) YJR091C	=	scer_only
YCL046W (known) YGL115W	=	scer_only
YCL046W (known) YPL208W	=	scer_only
YCL046W (known) YJR093C	=	scer_only
YCL047C (known) YKL012W	=	scer_only
YCL047C (known) YMR022W	=	scer_only
YCL047C (known) YIL030C	=	scer_only
YCL048W (known) YPL240C	=	scer_only
YCL048W (known) YMR022W	=	scer_only
YCL049C (known) YKL002W	=	scer_only
YCL049C (known) YMR022W	=	scer_only
YCL050C (known) YFL037W	=	scer_only
YCL050C (known) YML085C	=	scer_only
YCL050C (known) YJL052W	=	scer_only
YCL050C (known) YPL218W	=	scer_only
YCL050C (known) YOR117W	=	scer_only
YCL050C (known) YMR116C	=	scer_only
YCL050C (known) YIL075C	=	scer_only
YCL050C (known) YEL071W	=	scer_only
YCL050C (known) YPL231W	=	scer_only
YCL050C (known) YNR016C	=	scer_only
YCL050C (known) YJR091C	=	scer_only
YCL050C (known) YDR341C	=	scer_only
YCL050C (known) YPL131W	=	scer_only
YCL050C (known) YGR204W	=	scer_only
YCL050C (known) YLL040C	=	scer_only
YCL050C (known) YGR240C	=	scer_only
YCL050C (known) YDR127W	=	scer_only
YCL050C (known) YKL067W	=	scer_only
YCL050C (known) YLL024C	=	scer_only
YCL050C (known) YOR151C	=	scer_only
YCL050C (known) YDL145C	=	scer_only
YCL050C (known) YJL130C	=	scer_only
YCL050C (known) YER110C	=	scer_only
YCL050C (known) YDL229W	=	scer_only
YCL050C (known) YDL185W	=	scer_only
YCL050C (known) YNL178W	=	scer_only
YCL050C (known) YDR335W	=	scer_only
YCL050C (known) YFR009W	=	scer_only
YCL050C (known) YGL137W	=	scer_only
YCL050C (known) YKL104C	=	scer_only
YCL050C (known) YLR106C	=	scer_only
YCL050C (known) YGL195W	=	scer_only
YCL050C (known) YLR355C	=	scer_only
YCL050C (known) YER021W	=	scer_only
YCL050C (known) YPR010C	=	scer_only
YCL050C (known) YPL240C	=	scer_only
YCL050C (known) YJR022W	=	scer_only
YCL050C (known) YDL055C	=	scer_only
YCL050C (known) YDL112W	=	scer_only
YCL050C (known) YKL182W	=	scer_only
YCL050C (known) YHR128W	=	scer_only
YCL050C (known) YLR180W	=	scer_only
YCL050C (known) YFL045C	=	scer_only
YCL050C (known) YJR121W	=	scer_only
YCL050C (known) YDR457W	=	scer_only
YCL050C (known) YHR047C	=	scer_only
YCL050C (known) YMR186W	=	scer_only
YCL050C (known) YGR214W	=	scer_only
YCL050C (known) YKL029C	=	scer_only
YCL050C (known) YLR044C	=	scer_only
YCL050C (known) YDR238C	=	scer_only
YCL050C (known) YGL238W	=	scer_only
YCL050C (known) YOL086C	=	scer_only
YCL050C (known) YNL287W	=	scer_only
YCL050C (known) YLR249W	=	scer_only
YCL050C (known) YGL030W	=	scer_only
YCL050C (known) YLL018C	=	scer_only
YCL051W (known) YDL116W	=	scer_only
YCL051W (known) YDR099W	=	scer_only
YCL051W (known) YPR086W	=	scer_only
YCL052C (known) YJL108C	=	scer_only
YCL052C (known) YLR268W	=	scer_only
YCL052C (known) YGR281W	=	scer_only
YCL052C (known) YHR142W	=	scer_only
YCL052C (known) YEL063C	=	scer_only
YCL052C (known) YJR106W	=	scer_only
YCL052C (known) YHR026W	=	scer_only
YCL052C (known) YGR260W	=	scer_only
YCL052C (known) YJR010C-A	=	scer_only
YCL052C (known) YEL060C	=	scer_only
YCL052C (known) YHR140W	=	scer_only
YCL054W (known) YDL014W	=	scer_only
YCL054W (known) YFR001W	=	scer_only
YCL054W (known) YER006W	=	scer_only
YCL054W (known) YPR093C	=	scer_only
YCL054W (known) YDL031W	=	scer_only
YCL054W (known) YHR052W	=	scer_only
YCL054W (known) YER133W	=	scer_only
YCL054W (known) YOR080W	=	scer_only
YCL054W (known) YLR276C	=	scer_only
YCL054W (known) YGR103W	=	scer_only
YCL054W (known) YDR101C	=	scer_only
YCL054W (known) YOL077C	=	scer_only
YCL054W (known) YKR081C	=	scer_only
YCL054W (known) YOR310C	=	scer_only
YCL054W (known) YNL154C	=	scer_only
YCL054W (known) YER125W	=	scer_only
YCL054W (known) YNL175C	=	scer_only
YCL054W (known) YNL110C	=	scer_only
YCL055W (known) YNL196C	=	scer_only
YCL055W (known) YMR147W	=	scer_only
YCL055W (known) YGL036W	=	scer_only
YCL055W (known) YGL192W	=	D
YCL056C (known) YLR008C	=	scer_only
YCL056C (known) YHR083W	=	scer_only
YCL056C (known) YOL146W	=	scer_only
YCL056C (known) YPL240C	=	scer_only
YCL056C (known) YIL046W	=	scer_only
YCL056C (known) YNL100W	=	scer_only
YCL056C (known) YJL147C	=	scer_only
YCL056C (known) YPL063W	=	scer_only
YCL056C (known) YIL034C	=	scer_only
YCL056C (known) YDL157C	=	scer_only
YCL056C (known) YOR037W	=	scer_only
YCL057W (known) YMR022W	=	scer_only
YCL058C (known) YPL215W	=	scer_only
YCL059C (known) YGR145W	=	scer_only
YCL059C (known) YGR090W	=	scer_only
YCL059C (known) YLR186W	=	scer_only
YCL059C (known) YCR057C	=	scer_only
YCL059C (known) YGL030W	=	scer_only
YCL059C (known) YNL255C	=	scer_only
YCL059C (known) YMR128W	=	scer_only
YCL059C (known) YLR432W	=	scer_only
YCL059C (known) YMR116C	=	scer_only
YCL059C (known) YLR197W	=	scer_only
YCL059C (known) YER155C	=	scer_only
YCL059C (known) YPL126W	=	scer_only
YCL059C (known) YER082C	=	scer_only
YCL059C (known) YOR078W	=	scer_only
YCL059C (known) YLR129W	=	scer_only
YCL059C (known) YGR214W	=	scer_only
YCL059C (known) YNL132W	=	scer_only
YCL059C (known) YDL014W	=	scer_only
YCL059C (known) YLL024C	=	scer_only
YCL059C (known) YDR449C	=	scer_only
YCL059C (known) YPR102C	=	scer_only
YCL059C (known) YLR340W	=	scer_only
YCL059C (known) YGL201C	=	scer_only
YCL059C (known) YPR144C	=	scer_only
YCL059C (known) YER127W	=	scer_only
YCL059C (known) YHR148W	=	scer_only
YCL059C (known) YDL166C	=	scer_only
YCL059C (known) YDR324C	=	scer_only
YCL059C (known) YJR123W	=	scer_only
YCL059C (known) YPL259C	=	scer_only
YCL059C (known) YDL213C	=	scer_only
YCL059C (known) YLR409C	=	scer_only
YCL059C (known) YLL011W	=	scer_only
YCL059C (known) YIL019W	=	scer_only
YCL059C (known) YPL217C	=	scer_only
YCL059C (known) YCL059C	=	scer_only
YCL059C (known) YMR093W	=	scer_only
YCL059C (known) YDR299W	=	scer_only
YCL059C (known) YOR096W	=	scer_only
YCL059C (known) YLR222C	=	scer_only
YCL059C (known) YPR137W	=	scer_only
YCL059C (known) YJL109C	=	scer_only
YCL059C (known) YNL178W	=	scer_only
YCL059C (known) YLR175W	=	scer_only
YCL059C (known) YDR457W	=	scer_only
YCL059C (known) YNL308C	=	scer_only
YCL059C (known) YJR002W	=	scer_only
YCL059C (known) YDL148C	=	scer_only
YCL059C (known) YPL012W	=	scer_only
YCL059C (known) YDL229W	=	scer_only
YCL059C (known) YMR229C	=	scer_only
YCL059C (known) YKR060W	=	scer_only
YCL061C (known) YEL032W	=	scer_only
YCL061C (known) YDL030W	=	scer_only
YCL061C (known) YJL091C	=	scer_only
YCL061C (known) YMR048W	=	scer_only
YCL061C (known) YNL124W	=	scer_only
YCL061C (known) YNL273W	=	scer_only
YCL061C (known) YLR103C	=	scer_only
YCL063W (known) YFR021W	=	scer_only
YCL063W (known) YLR423C	=	scer_only
YCL063W (known) YJR091C	=	scer_only
YCL063W (known) YER150W	=	scer_only
YCL063W (known) YGR024C	=	scer_only
YCL063W (known) YJL173C	=	scer_only
YCL063W (known) YJL043W	=	scer_only
YCL063W (known) YLR373C	=	scer_only
YCL063W (known) YPL240C	=	scer_only
YCL063W (known) YPL005W	=	scer_only
YCL064C (known) YGL158W	=	scer_only
YCL065W (known) YLR374C	=	scer_only
YCL068C (known) YMR022W	=	scer_only
YCL069W (known) YDL116W	=	scer_only
YCL069W (known) YIL004C	=	scer_only
YCL069W (known) YCR075C	=	scer_only
YCL073C (known) YFL047W	=	scer_only
YCL076W (known) YOR209C	=	scer_only
YCR001W (known) YEL037C	=	scer_only
YCR001W (known) YOR241W	=	scer_only
YCR002C (known) YHR107C	=	scer_only
YCR002C (known) YJR076C	=	scer_only
YCR002C (known) YLR314C	=	scer_only
YCR002C (known) YDL225W	=	scer_only
YCR002C (known) YJR092W	=	scer_only
YCR002C (known) YNL312W	=	scer_only
YCR002C (known) YGL105W	=	scer_only
YCR002C (known) YNL166C	=	scer_only
YCR002C (known) YDR324C	=	scer_only
YCR002C (known) YFL018C	=	scer_only
YCR002C (known) YDR507C	=	scer_only
YCR002C (known) YNL233W	=	scer_only
YCR003W (known) YIR039C	=	scer_only
YCR004C (known) YPL235W	=	scer_only
YCR004C (known) YML085C	=	scer_only
YCR004C (known) YHR174W	=	scer_only
YCR004C (known) YDL055C	=	scer_only
YCR004C (known) YFL037W	=	scer_only
YCR004C (known) YNL010W	=	scer_only
YCR004C (known) YPL231W	=	scer_only
YCR004C (known) YDL229W	=	scer_only
YCR004C (known) YDR032C	=	scer_only
YCR004C (known) YOL086C	=	scer_only
YCR004C (known) YFL039C	=	scer_only
YCR004C (known) YLR253W	=	scer_only
YCR004C (known) YNL178W	=	scer_only
YCR004C (known) YGR192C	=	scer_only
YCR004C (known) YJL130C	=	scer_only
YCR004C (known) YLL024C	=	scer_only
YCR004C (known) YPL106C	=	scer_only
YCR005C (known) YKL085W	=	scer_only
YCR005C (known) YPL245W	=	scer_only
YCR005C (known) YCR005C	=	scer_only
YCR005C (known) YJL042W	=	scer_only
YCR007C (known) YLR288C	=	scer_only
YCR007C (known) YCR061W	=	scer_only
YCR007C (known) YJR013W	=	scer_only
YCR007C (known) YPL020C	=	scer_only
YCR007C (known) YDR107C	=	scer_only
YCR008W (known) YPL031C	=	scer_only
YCR008W (known) YMR047C	=	scer_only
YCR009C (known) YOR232W	=	scer_only
YCR009C (known) YDR277C	=	scer_only
YCR009C (known) YMR083W	=	scer_only
YCR009C (known) YDR395W	=	scer_only
YCR009C (known) YGL137W	=	scer_only
YCR009C (known) YNL209W	=	scer_only
YCR009C (known) YNL055C	=	scer_only
YCR009C (known) YDR388W	=	scer_only
YCR009C (known) YMR232W	=	scer_only
YCR009C (known) YNL094W	=	scer_only
YCR009C (known) YJR115W	=	scer_only
YCR009C (known) YOR181W	=	scer_only
YCR009C (known) YNL313C	=	scer_only
YCR009C (known) YLR433C	=	scer_only
YCR009C (known) YJL130C	=	scer_only
YCR009C (known) YDL044C	=	scer_only
YCR009C (known) YPL249C-A	=	scer_only
YCR009C (known) YNL124W	=	scer_only
YCR009C (known) YGL060W	=	scer_only
YCR009C (known) YMR192W	=	scer_only
YCR010C (known) YFL055W	=	scer_only
YCR010C (known) YCR061W	=	scer_only
YCR010C (known) YJR040W	=	scer_only
YCR010C (known) YEL063C	=	scer_only
YCR011C (known) YPR079W	=	scer_only
YCR011C (known) YNL154C	=	scer_only
YCR011C (known) YNL124W	=	scer_only
YCR011C (known) YGL098W	=	scer_only
YCR011C (known) YHR083W	=	scer_only
YCR012W (known) YHR183W	=	scer_only
YCR012W (known) YPR093C	=	scer_only
YCR012W (known) YNL192W	=	scer_only
YCR012W (known) YOR098C	=	scer_only
YCR012W (known) YOL135C	=	scer_only
YCR012W (known) YFL048C	=	scer_only
YCR012W (known) YOR128C	=	scer_only
YCR012W (known) YNL006W	=	scer_only
YCR012W (known) YGR279C	=	scer_only
YCR012W (known) YLL024C	=	scer_only
YCR012W (known) YMR173W	=	scer_only
YCR012W (known) YDR161W	=	scer_only
YCR012W (known) YER133W	=	scer_only
YCR012W (known) YDR216W	=	scer_only
YCR012W (known) YPR149W	=	scer_only
YCR012W (known) YGR252W	=	scer_only
YCR012W (known) YMR186W	=	H
YCR012W (known) YDR084C	=	scer_only
YCR012W (known) YFL023W	=	scer_only
YCR012W (known) YCR012W	=	scer_only
YCR012W (known) YNR030W	=	scer_only
YCR012W (known) YMR055C	=	scer_only
YCR012W (known) YER174C	=	scer_only
YCR012W (known) YDL097C	=	scer_only
YCR012W (known) YKL060C	=	scer_only
YCR012W (known) YDL145C	=	scer_only
YCR012W (known) YPL012W	=	scer_only
YCR012W (known) YDL229W	=	scer_only
YCR012W (known) YLR033W	=	scer_only
YCR012W (known) YJR121W	=	scer_only
YCR012W (known) YOL147C	=	scer_only
YCR012W (known) YIL128W	=	C
YCR012W (known) YJL030W	=	scer_only
YCR012W (known) YHR152W	=	scer_only
YCR012W (known) YHR041C	=	scer_only
YCR012W (known) YOR070C	=	scer_only
YCR012W (known) YGL137W	=	scer_only
YCR012W (known) YEL031W	=	scer_only
YCR012W (known) YMR301C	=	scer_only
YCR012W (known) YPL085W	=	scer_only
YCR012W (known) YOR027W	=	scer_only
YCR012W (known) YML072C	=	scer_only
YCR012W (known) YOR110W	=	scer_only
YCR012W (known) YKL065C	=	scer_only
YCR014C (known) YJL110C	=	scer_only
YCR014C (known) YNL180C	=	scer_only
YCR014C (known) YOR005C	=	scer_only
YCR014C (known) YOL085C	=	scer_only
YCR015C (known) YGR163W	=	scer_only
YCR016W (known) YDL231C	=	scer_only
YCR016W (known) YKL012W	=	scer_only
YCR016W (known) YIL030C	=	scer_only
YCR016W (known) YLR288C	=	scer_only
YCR020C-A (known) YEL053C	=	scer_only
YCR020C-A (known) YJR022W	=	scer_only
YCR020C-A (known) YPR051W	=	scer_only
YCR020W-B (known) YGR056W	=	scer_only
YCR020W-B (known) YKR008W	=	scer_only
YCR020W-B (known) YGR214W	=	scer_only
YCR020W-B (known) YIL126W	=	scer_only
YCR020W-B (known) YKL182W	=	scer_only
YCR020W-B (known) YMR186W	=	scer_only
YCR020W-B (known) YLR033W	=	scer_only
YCR020W-B (known) YGR275W	=	scer_only
YCR020W-B (known) YCR052W	=	scer_only
YCR020W-B (known) YHR056C	=	scer_only
YCR020W-B (known) YML127W	=	scer_only
YCR020W-B (known) YDR303C	=	scer_only
YCR020W-B (known) YLR357W	=	scer_only
YCR020W-B (known) YMR091C	=	scer_only
YCR020W-B (known) YLL024C	=	scer_only
YCR020W-B (known) YOL086C	=	scer_only
YCR020W-B (known) YKR001C	=	scer_only
YCR020W-B (known) YFR037C	=	scer_only
YCR020W-B (known) YGL076C	=	scer_only
YCR021C (known) YLR453C	=	scer_only
YCR021C (known) YPL189W	=	scer_only
YCR021C (known) YLL043W	=	scer_only
YCR021C (known) YKL220C	=	scer_only
YCR021C (known) YJL068C	=	scer_only
YCR021C (known) YPR124W	=	scer_only
YCR021C (known) YDL153C	=	scer_only
YCR022C (known) YDL017W	=	scer_only
YCR023C (known) YMR075C-A	=	scer_only
YCR023C (known) YMR075W	=	scer_only
YCR024C (known) YKL012W	=	scer_only
YCR024C (known) YER146W	=	scer_only
YCR024C (known) YJL124C	=	scer_only
YCR024C-A (known) YLL023C	=	scer_only
YCR024C-A (known) YMR012W	=	scer_only
YCR024C-A (known) YDR171W	=	scer_only
YCR024C-A (known) YML063W	=	scer_only
YCR024C-A (known) YLR342W	=	scer_only
YCR024C-A (known) YDR331W	=	scer_only
YCR024C-A (known) YPL227C	=	scer_only
YCR024C-A (known) YER110C	=	scer_only
YCR024C-A (known) YGL008C	=	scer_only
YCR024C-A (known) YDL055C	=	scer_only
YCR024C-A (known) YLR447C	=	scer_only
YCR024C-A (known) YLL024C	=	scer_only
YCR024C-A (known) YEL063C	=	scer_only
YCR024C-A (known) YLR372W	=	scer_only
YCR024C-A (known) YJL124C	=	scer_only
YCR024C-A (known) YLR048W	=	scer_only
YCR024C-A (known) YKL180W	=	scer_only
YCR024C-A (known) YJL004C	=	scer_only
YCR024C-A (known) YOL132W	=	scer_only
YCR024C-A (known) YGR284C	=	scer_only
YCR024C-A (known) YDR414C	=	scer_only
YCR024C-A (known) YDL212W	=	scer_only
YCR024C-A (known) YJL130C	=	scer_only
YCR024C-A (known) YDR170C	=	scer_only
YCR024C-A (known) YLR241W	=	scer_only
YCR024C-A (known) YDR012W	=	scer_only
YCR024C-A (known) YLL045C	=	scer_only
YCR027C (known) YGR142W	=	scer_only
YCR027C (known) YOL083W	=	scer_only
YCR027C (known) YER179W	=	scer_only
YCR028C (known) YNR065C	=	scer_only
YCR028C (known) YOR254C	=	scer_only
YCR028C (known) YMR022W	=	scer_only
YCR028C (known) YGL051W	=	scer_only
YCR028C (known) YJL004C	=	scer_only
YCR028C (known) YLR372W	=	scer_only
YCR028C-A (known) YGR275W	=	scer_only
YCR028C-A (known) YGR155W	=	scer_only
YCR028C-A (known) YDR303C	=	scer_only
YCR028C-A (known) YML032C	=	scer_only
YCR028C-A (known) YIL109C	=	scer_only
YCR028C-A (known) YDR097C	=	scer_only
YCR028C-A (known) YCR033W	=	scer_only
YCR028C-A (known) YDR155C	=	scer_only
YCR028C-A (known) YMR234W	=	scer_only
YCR028C-A (known) YPL154C	=	scer_only
YCR030C (known) YOL016C	=	scer_only
YCR030C (known) YJR126C	=	scer_only
YCR030C (known) YMR132C	=	scer_only
YCR030C (known) YHL019C	=	scer_only
YCR030C (known) YLR189C	=	scer_only
YCR030C (known) YDR158W	=	scer_only
YCR030C (known) YOL054W	=	scer_only
YCR030C (known) YPL240C	=	scer_only
YCR030C (known) YGR155W	=	scer_only
YCR030C (known) YLR432W	=	scer_only
YCR030C (known) YLL024C	=	scer_only
YCR030C (known) YGL127C	=	scer_only
YCR030C (known) YGR220C	=	scer_only
YCR030C (known) YHR114W	=	scer_only
YCR031C (known) YLR074C	=	scer_only
YCR031C (known) YPR086W	=	scer_only
YCR031C (known) YOR014W	=	scer_only
YCR031C (known) YFL010C	=	scer_only
YCR031C (known) YDL147W	=	scer_only
YCR031C (known) YPR025C	=	scer_only
YCR031C (known) YCR057C	=	scer_only
YCR031C (known) YDL055C	=	scer_only
YCR031C (known) YDR101C	=	scer_only
YCR031C (known) YJR017C	=	scer_only
YCR031C (known) YNL308C	=	scer_only
YCR031C (known) YDL005C	=	scer_only
YCR031C (known) YDL171C	=	scer_only
YCR031C (known) YJR123W	=	scer_only
YCR031C (known) YOR303W	=	scer_only
YCR031C (known) YER155C	=	scer_only
YCR031C (known) YNR016C	=	scer_only
YCR031C (known) YJL168C	=	scer_only
YCR031C (known) YDL149W	=	scer_only
YCR031C (known) YIL016W	=	scer_only
YCR031C (known) YLR189C	=	scer_only
YCR031C (known) YDL166C	=	scer_only
YCR031C (known) YLR276C	=	scer_only
YCR031C (known) YDR299W	=	scer_only
YCR031C (known) YHR122W	=	scer_only
YCR031C (known) YKL012W	=	scer_only
YCR031C (known) YDR060W	=	scer_only
YCR031C (known) YDR127W	=	scer_only
YCR031C (known) YOR173W	=	scer_only
YCR031C (known) YPR152C	=	scer_only
YCR031C (known) YGR252W	=	scer_only
YCR031C (known) YHL034C	=	scer_only
YCR033W (known) YGL194C	=	scer_only
YCR033W (known) YLL024C	=	scer_only
YCR033W (known) YOL068C	=	scer_only
YCR033W (known) YMR273C	=	scer_only
YCR033W (known) YIL112W	=	scer_only
YCR033W (known) YGR172C	=	scer_only
YCR033W (known) YDL229W	=	scer_only
YCR033W (known) YKR029C	=	scer_only
YCR033W (known) YDR155C	=	scer_only
YCR034W (known) YNL048W	=	scer_only
YCR034W (known) YNL101W	=	scer_only
YCR034W (known) YIR022W	=	scer_only
YCR034W (known) YPL076W	=	scer_only
YCR034W (known) YLL006W	=	scer_only
YCR034W (known) YFL062W	=	scer_only
YCR034W (known) YGL055W	=	scer_only
YCR034W (known) YHR140W	=	scer_only
YCR034W (known) YHL042W	=	scer_only
YCR034W (known) YJL117W	=	scer_only
YCR034W (known) YOL030W	=	scer_only
YCR034W (known) YPR156C	=	scer_only
YCR034W (known) YPL264C	=	scer_only
YCR034W (known) YML067C	=	scer_only
YCR034W (known) YMR215W	=	scer_only
YCR034W (known) YFL025C	=	scer_only
YCR034W (known) YHR123W	=	scer_only
YCR034W (known) YHR007C	=	scer_only
YCR034W (known) YHR133C	=	scer_only
YCR034W (known) YLR018C	=	scer_only
YCR034W (known) YGR289C	=	scer_only
YCR034W (known) YEL063C	=	scer_only
YCR034W (known) YJL219W	=	scer_only
YCR034W (known) YEL002C	=	scer_only
YCR034W (known) YJR010C-A	=	scer_only
YCR034W (known) YOR049C	=	scer_only
YCR034W (known) YDR331W	=	scer_only
YCR034W (known) YDR456W	=	scer_only
YCR034W (known) YHR110W	=	scer_only
YCR034W (known) YJR161C	=	scer_only
YCR034W (known) YJL196C	=	scer_only
YCR034W (known) YMR149W	=	scer_only
YCR034W (known) YGR191W	=	scer_only
YCR034W (known) YPR192W	=	scer_only
YCR034W (known) YDL054C	=	scer_only
YCR034W (known) YGR295C	=	scer_only
YCR034W (known) YJL222W	=	scer_only
YCR034W (known) YDR276C	=	scer_only
YCR034W (known) YDR307W	=	scer_only
YCR034W (known) YEL017C-A	=	scer_only
YCR034W (known) YGL200C	=	scer_only
YCR034W (known) YKL212W	=	scer_only
YCR034W (known) YHR142W	=	scer_only
YCR034W (known) YLL028W	=	scer_only
YCR034W (known) YDR414C	=	scer_only
YCR034W (known) YPL274W	=	scer_only
YCR034W (known) YGR060W	=	scer_only
YCR034W (known) YDL015C	=	scer_only
YCR034W (known) YGR260W	=	scer_only
YCR034W (known) YLL061W	=	scer_only
YCR034W (known) YMR058W	=	scer_only
YCR034W (known) YFL048C	=	scer_only
YCR034W (known) YHL048W	=	scer_only
YCR034W (known) YOL020W	=	scer_only
YCR034W (known) YHR094C	=	scer_only
YCR034W (known) YOL132W	=	scer_only
YCR034W (known) YDR297W	=	scer_only
YCR035C (known) YGR095C	=	scer_only
YCR035C (known) YGR158C	=	scer_only
YCR035C (known) YKL126W	=	scer_only
YCR035C (known) YLL024C	=	scer_only
YCR035C (known) YOR076C	=	scer_only
YCR035C (known) YHR034C	=	scer_only
YCR035C (known) YDR280W	=	scer_only
YCR035C (known) YHR114W	=	scer_only
YCR035C (known) YGL127C	=	scer_only
YCR035C (known) YNL189W	=	scer_only
YCR035C (known) YOR001W	=	scer_only
YCR035C (known) YDL111C	=	scer_only
YCR035C (known) YNL232W	=	scer_only
YCR035C (known) YOL021C	=	scer_only
YCR035C (known) YGR195W	=	scer_only
YCR035C (known) YOL142W	=	scer_only
YCR035C (known) YMR229C	=	scer_only
YCR035C (known) YHR069C	=	scer_only
YCR036W (known) YGL153W	=	scer_only
YCR037C (known) YHL042W	=	scer_only
YCR037C (known) YOL086C	=	scer_only
YCR037C (known) YER110C	=	scer_only
YCR037C (known) YLR044C	=	scer_only
YCR037C (known) YNL124W	=	scer_only
YCR038C (known) YDR532C	=	scer_only
YCR038C (known) YHR119W	=	scer_only
YCR038C (known) YEL061C	=	scer_only
YCR038C (known) YPR122W	=	scer_only
YCR038C (known) YLR293C	=	scer_only
YCR038C (known) YDL065C	=	scer_only
YCR038C (known) YIL140W	=	scer_only
YCR041W (known) YJL031C	=	scer_only
YCR041W (known) YCR065W	=	scer_only
YCR041W (known) YNL124W	=	scer_only
YCR041W (known) YJR091C	=	scer_only
YCR041W (known) YIL118W	=	scer_only
YCR041W (known) YDR176W	=	scer_only
YCR042C (known) YER148W	=	H
YCR042C (known) YPL129W	=	scer_only
YCR042C (known) YML114C	=	scer_only
YCR042C (known) YGL112C	=	scer_only
YCR042C (known) YPL011C	=	scer_only
YCR042C (known) YDR044W	=	scer_only
YCR042C (known) YMR005W	=	scer_only
YCR042C (known) YJL130C	=	scer_only
YCR042C (known) YMR227C	=	scer_only
YCR042C (known) YML015C	=	D
YCR042C (known) YGR274C	=	scer_only
YCR042C (known) YKL081W	=	scer_only
YCR042C (known) YCR042C	=	scer_only
YCR042C (known) YDR167W	=	scer_only
YCR043C (known) YPL050C	=	scer_only
YCR043C (known) YEL036C	=	scer_only
YCR043C (known) YJL183W	=	scer_only
YCR043C (known) YDR245W	=	scer_only
YCR044C (known) YHR140W	=	scer_only
YCR044C (known) YDR331W	=	scer_only
YCR044C (known) YHR114W	=	scer_only
YCR045C (known) YOR348C	=	scer_only
YCR046C (known) YMR193W	=	scer_only
YCR046C (known) YPL183W-A	=	scer_only
YCR046C (known) YDR116C	=	scer_only
YCR046C (known) YML025C	=	scer_only
YCR046C (known) YJL063C	=	scer_only
YCR046C (known) YLR189C	=	scer_only
YCR046C (known) YNL284C	=	scer_only
YCR046C (known) YCR071C	=	scer_only
YCR046C (known) YLR439W	=	scer_only
YCR046C (known) YDR473C	=	scer_only
YCR046C (known) YMR098C	=	scer_only
YCR046C (known) YHL004W	=	scer_only
YCR046C (known) YHR147C	=	scer_only
YCR046C (known) YNL177C	=	scer_only
YCR046C (known) YOR150W	=	scer_only
YCR046C (known) YGR091W	=	scer_only
YCR046C (known) YNL252C	=	scer_only
YCR046C (known) YKL167C	=	scer_only
YCR046C (known) YNL005C	=	scer_only
YCR046C (known) YKR006C	=	scer_only
YCR046C (known) YFL039C	=	scer_only
YCR046C (known) YNR022C	=	scer_only
YCR046C (known) YIL104C	=	scer_only
YCR046C (known) YMR024W	=	scer_only
YCR046C (known) YDR322W	=	scer_only
YCR046C (known) YDL049C	=	scer_only
YCR046C (known) YDR237W	=	scer_only
YCR046C (known) YLR312W-A	=	scer_only
YCR046C (known) YDR405W	=	scer_only
YCR046C (known) YGR220C	=	scer_only
YCR046C (known) YDR462W	=	scer_only
YCR046C (known) YMR064W	=	scer_only
YCR046C (known) YLR432W	=	scer_only
YCR046C (known) YPR100W	=	scer_only
YCR046C (known) YDR296W	=	scer_only
YCR046C (known) YKR085C	=	scer_only
YCR047C (known) YNL282W	=	scer_only
YCR047C (known) YLR339C	=	scer_only
YCR048W (known) YJR013W	=	scer_only
YCR048W (known) YLR427W	=	scer_only
YCR048W (known) YPL240C	=	scer_only
YCR050C (known) YDL017W	=	scer_only
YCR050C (known) YMR022W	=	scer_only
YCR052W (known) YPR034W	=	scer_only
YCR052W (known) YNL202W	=	scer_only
YCR052W (known) YGR056W	=	H
YCR052W (known) YMR043W	=	scer_only
YCR052W (known) YLR357W	=	H
YCR052W (known) YML127W	=	scer_only
YCR052W (known) YDL229W	=	scer_only
YCR052W (known) YIL126W	=	scer_only
YCR052W (known) YMR072W	=	scer_only
YCR052W (known) YLR321C	=	scer_only
YCR052W (known) YFR037C	=	HDM
YCR052W (known) YGR275W	=	scer_only
YCR052W (known) YOR232W	=	scer_only
YCR052W (known) YLR033W	=	scer_only
YCR052W (known) YDR303C	=	scer_only
YCR052W (known) YKR008W	=	H
YCR052W (known) YMR033W	=	scer_only
YCR052W (known) YIL084C	=	scer_only
YCR052W (known) YMR091C	=	scer_only
YCR052W (known) YKL120W	=	scer_only
YCR052W (known) YPR052C	=	scer_only
YCR052W (known) YLL024C	=	scer_only
YCR052W (known) YCR052W	=	scer_only
YCR053W (known) YNL244C	=	scer_only
YCR053W (known) YJR007W	=	scer_only
YCR053W (known) YIL030C	=	scer_only
YCR053W (known) YLR314C	=	scer_only
YCR054C (known) YLL024C	=	scer_only
YCR054C (known) YDL229W	=	scer_only
YCR054C (known) YJR045C	=	scer_only
YCR054C (known) YKL182W	=	scer_only
YCR054C (known) YDL097C	=	scer_only
YCR054C (known) YOL086C	=	scer_only
YCR054C (known) YMR032W	=	scer_only
YCR057C (known) YDR449C	=	scer_only
YCR057C (known) YHR122W	=	scer_only
YCR057C (known) YNL069C	=	scer_only
YCR057C (known) YNR043W	=	scer_only
YCR057C (known) YLR432W	=	scer_only
YCR057C (known) YEL050C	=	scer_only
YCR057C (known) YMR014W	=	scer_only
YCR057C (known) YDR064W	=	scer_only
YCR057C (known) YPR137W	=	scer_only
YCR057C (known) YOL038W	=	scer_only
YCR057C (known) YGL171W	=	scer_only
YCR057C (known) YML130C	=	scer_only
YCR057C (known) YNL178W	=	scer_only
YCR057C (known) YGR135W	=	scer_only
YCR057C (known) YML063W	=	scer_only
YCR057C (known) YGR154C	=	scer_only
YCR057C (known) YPL240C	=	scer_only
YCR057C (known) YOR096W	=	scer_only
YCR057C (known) YLR441C	=	scer_only
YCR057C (known) YMR290C	=	scer_only
YCR057C (known) YDL229W	=	scer_only
YCR057C (known) YKL099C	=	scer_only
YCR057C (known) YPL126W	=	scer_only
YCR057C (known) YPL217C	=	scer_only
YCR057C (known) YGR090W	=	scer_only
YCR057C (known) YLL045C	=	scer_only
YCR057C (known) YOR063W	=	scer_only
YCR057C (known) YJL069C	=	scer_only
YCR057C (known) YOR078W	=	scer_only
YCR057C (known) YJL191W	=	scer_only
YCR057C (known) YOR204W	=	scer_only
YCR057C (known) YLR409C	=	scer_only
YCR057C (known) YGL011C	=	scer_only
YCR057C (known) YMR128W	=	scer_only
YCR057C (known) YNL132W	=	scer_only
YCR057C (known) YLR367W	=	scer_only
YCR057C (known) YOR145C	=	scer_only
YCR057C (known) YPL012W	=	scer_only
YCR057C (known) YJR123W	=	scer_only
YCR057C (known) YLR340W	=	scer_only
YCR057C (known) YDL014W	=	scer_only
YCR057C (known) YLR029C	=	scer_only
YCR057C (known) YPL143W	=	scer_only
YCR057C (known) YGR128C	=	scer_only
YCR057C (known) YCR057C	=	scer_only
YCR057C (known) YLR197W	=	scer_only
YCR057C (known) YLR175W	=	scer_only
YCR057C (known) YJR002W	=	scer_only
YCR057C (known) YLR222C	=	scer_only
YCR057C (known) YGR034W	=	scer_only
YCR057C (known) YHR169W	=	scer_only
YCR057C (known) YDR365C	=	scer_only
YCR057C (known) YKL180W	=	scer_only
YCR057C (known) YPR144C	=	scer_only
YCR057C (known) YNR054C	=	scer_only
YCR057C (known) YDR299W	=	scer_only
YCR057C (known) YDL148C	=	scer_only
YCR057C (known) YNL075W	=	scer_only
YCR057C (known) YLR129W	=	scer_only
YCR057C (known) YGL241W	=	scer_only
YCR057C (known) YJL109C	=	scer_only
YCR057C (known) YLR448W	=	scer_only
YCR057C (known) YMR229C	=	scer_only
YCR057C (known) YPL094C	=	scer_only
YCR057C (known) YGR145W	=	scer_only
YCR057C (known) YGR210C	=	scer_only
YCR057C (known) YDR324C	=	scer_only
YCR057C (known) YMR300C	=	scer_only
YCR057C (known) YLL024C	=	scer_only
YCR057C (known) YHR148W	=	scer_only
YCR057C (known) YDL213C	=	scer_only
YCR057C (known) YLL011W	=	scer_only
YCR057C (known) YMR093W	=	scer_only
YCR057C (known) YIL019W	=	scer_only
YCR057C (known) YDR447C	=	scer_only
YCR057C (known) YLR003C	=	scer_only
YCR057C (known) YPL081W	=	scer_only
YCR057C (known) YPL198W	=	scer_only
YCR057C (known) YOL121C	=	scer_only
YCR057C (known) YMR142C	=	scer_only
YCR057C (known) YMR194W	=	scer_only
YCR057C (known) YLR186W	=	scer_only
YCR057C (known) YDR382W	=	scer_only
YCR057C (known) YGL120C	=	scer_only
YCR057C (known) YER082C	=	scer_only
YCR057C (known) YOR310C	=	scer_only
YCR057C (known) YER165W	=	scer_only
YCR057C (known) YER155C	=	scer_only
YCR057C (known) YGR085C	=	scer_only
YCR057C (known) YDR034C	=	scer_only
YCR057C (known) YLR048W	=	scer_only
YCR057C (known) YML024W	=	scer_only
YCR057C (known) YMR116C	=	scer_only
YCR057C (known) YPL266W	=	scer_only
YCR057C (known) YGL076C	=	scer_only
YCR057C (known) YHR196W	=	scer_only
YCR057C (known) YJL190C	=	scer_only
YCR057C (known) YJL033W	=	scer_only
YCR057C (known) YKR060W	=	scer_only
YCR059C (known) YJR091C	=	scer_only
YCR059C (known) YDR400W	=	scer_only
YCR059C (known) YJL160C	=	scer_only
YCR060W (known) YHR034C	=	scer_only
YCR060W (known) YPL240C	=	scer_only
YCR060W (known) YDR190C	=	scer_only
YCR060W (known) YPL235W	=	scer_only
YCR061W (known) YIL134W	=	scer_only
YCR061W (known) YNL318C	=	scer_only
YCR061W (known) YNR066C	=	scer_only
YCR061W (known) YMR243C	=	scer_only
YCR061W (known) YLL048C	=	scer_only
YCR061W (known) YKL004W	=	scer_only
YCR061W (known) YJR117W	=	scer_only
YCR061W (known) YDL035C	=	scer_only
YCR061W (known) YEL063C	=	scer_only
YCR061W (known) YPR058W	=	scer_only
YCR061W (known) YHR103W	=	scer_only
YCR061W (known) YOR266W	=	scer_only
YCR061W (known) YIL147C	=	scer_only
YCR061W (known) YHL048W	=	scer_only
YCR061W (known) YGR055W	=	scer_only
YCR061W (known) YLR138W	=	scer_only
YCR061W (known) YER001W	=	scer_only
YCR063W (known) YNL138W-A	=	scer_only
YCR063W (known) YPR101W	=	scer_only
YCR063W (known) YPR094W	=	scer_only
YCR063W (known) YER172C	=	scer_only
YCR063W (known) YHR165C	=	scer_only
YCR063W (known) YPL151C	=	scer_only
YCR063W (known) YMR240C	=	scer_only
YCR063W (known) YLL036C	=	scer_only
YCR063W (known) YDL209C	=	scer_only
YCR063W (known) YMR213W	=	scer_only
YCR063W (known) YDR408C	=	scer_only
YCR064C (known) YNL124W	=	scer_only
YCR065W (known) YPL240C	=	scer_only
YCR065W (known) YNL124W	=	scer_only
YCR065W (known) YPL106C	=	scer_only
YCR066W (known) YJL092W	=	scer_only
YCR066W (known) YLR032W	=	scer_only
YCR066W (known) YOR128C	=	scer_only
YCR066W (known) YGL058W	=	scer_only
YCR066W (known) YDR267C	=	scer_only
YCR066W (known) YOR368W	=	scer_only
YCR066W (known) YCR066W	=	scer_only
YCR066W (known) YJR072C	=	scer_only
YCR066W (known) YLR438C-A	=	scer_only
YCR066W (known) YDR092W	=	scer_only
YCR067C (known) YOR128C	=	scer_only
YCR067C (known) YNL171C	=	scer_only
YCR067C (known) YPL085W	=	scer_only
YCR068W (known) YER019W	=	scer_only
YCR068W (known) YDR331W	=	scer_only
YCR068W (known) YFL062W	=	scer_only
YCR069W (known) YNL124W	=	scer_only
YCR069W (known) YMR022W	=	scer_only
YCR069W (known) YLR044C	=	scer_only
YCR069W (known) YOL086C	=	scer_only
YCR071C (known) YGR220C	=	scer_only
YCR071C (known) YDL145C	=	scer_only
YCR071C (known) YLR189C	=	scer_only
YCR071C (known) YDR296W	=	scer_only
YCR071C (known) YHL004W	=	scer_only
YCR071C (known) YNL284C	=	scer_only
YCR072C (known) YGR245C	=	scer_only
YCR072C (known) YER006W	=	scer_only
YCR072C (known) YGL181W	=	scer_only
YCR072C (known) YER081W	=	scer_only
YCR072C (known) YER126C	=	scer_only
YCR072C (known) YNR053C	=	scer_only
YCR072C (known) YJL130C	=	scer_only
YCR072C (known) YGL029W	=	scer_only
YCR072C (known) YHR197W	=	scer_only
YCR072C (known) YLR074C	=	scer_only
YCR072C (known) YLR106C	=	scer_only
YCR072C (known) YNL182C	=	scer_only
YCR072C (known) YCR072C	=	scer_only
YCR072C (known) YHR122W	=	scer_only
YCR072C (known) YDR101C	=	scer_only
YCR073C (known) YMR117C	=	scer_only
YCR073C (known) YJL128C	=	scer_only
YCR073C (known) YHR027C	=	scer_only
YCR073C (known) YLR006C	=	scer_only
YCR073C (known) YNL250W	=	scer_only
YCR073C (known) YLR424W	=	scer_only
YCR073W-A (known) YLR028C	=	scer_only
YCR073W-A (known) YER133W	=	scer_only
YCR073W-A (known) YNL124W	=	scer_only
YCR073W-A (known) YER177W	=	scer_only
YCR075C (known) YFL062W	=	scer_only
YCR075C (known) YDR456W	=	scer_only
YCR076C (known) YML064C	=	scer_only
YCR076C (known) YGL137W	=	scer_only
YCR076C (known) YNL118C	=	scer_only
YCR076C (known) YNL189W	=	scer_only
YCR076C (known) YLR291C	=	scer_only
YCR076C (known) YDL138W	=	scer_only
YCR077C (known) YDR389W	=	scer_only
YCR077C (known) YDL216C	=	scer_only
YCR077C (known) YER146W	=	scer_only
YCR077C (known) YJR022W	=	scer_only
YCR077C (known) YDL229W	=	scer_only
YCR077C (known) YDR228C	=	scer_only
YCR077C (known) YDR013W	=	scer_only
YCR077C (known) YNR027W	=	scer_only
YCR077C (known) YDL065C	=	scer_only
YCR077C (known) YNL088W	=	scer_only
YCR077C (known) YDL160C	=	scer_only
YCR077C (known) YMR083W	=	scer_only
YCR077C (known) YNL118C	=	scer_only
YCR077C (known) YPL240C	=	scer_only
YCR077C (known) YDL055C	=	scer_only
YCR077C (known) YER112W	=	scer_only
YCR077C (known) YLL024C	=	scer_only
YCR077C (known) YIL154C	=	scer_only
YCR077C (known) YDR267C	=	scer_only
YCR077C (known) YGR162W	=	scer_only
YCR077C (known) YGL173C	=	scer_only
YCR077C (known) YGR218W	=	scer_only
YCR077C (known) YHR122W	=	scer_only
YCR077C (known) YML109W	=	scer_only
YCR077C (known) YMR288W	=	scer_only
YCR077C (known) YER115C	=	scer_only
YCR077C (known) YGR198W	=	scer_only
YCR077C (known) YDR378C	=	scer_only
YCR077C (known) YGL121C	=	scer_only
YCR077C (known) YGL049C	=	scer_only
YCR077C (known) YNR053C	=	scer_only
YCR077C (known) YNL147W	=	scer_only
YCR077C (known) YGL143C	=	scer_only
YCR077C (known) YER165W	=	scer_only
YCR077C (known) YJL124C	=	scer_only
YCR077C (known) YLR424W	=	scer_only
YCR077C (known) YLR432W	=	scer_only
YCR077C (known) YNL124W	=	scer_only
YCR077C (known) YDR141C	=	scer_only
YCR077C (known) YMR186W	=	scer_only
YCR077C (known) YDL139C	=	scer_only
YCR077C (known) YLR438C-A	=	scer_only
YCR077C (known) YOL149W	=	scer_only
YCR077C (known) YMR002W	=	scer_only
YCR077C (known) YJR023C	=	scer_only
YCR077C (known) YDL175C	=	scer_only
YCR077C (known) YDR012W	=	scer_only
YCR077C (known) YNL256W	=	scer_only
YCR079W (known) YPL110C	=	scer_only
YCR079W (known) YGL062W	=	scer_only
YCR079W (known) YNL244C	=	scer_only
YCR079W (known) YKL085W	=	scer_only
YCR079W (known) YPL160W	=	scer_only
YCR079W (known) YPL022W	=	scer_only
YCR079W (known) YOR323C	=	scer_only
YCR079W (known) YIL125W	=	scer_only
YCR079W (known) YKL054C	=	scer_only
YCR079W (known) YNL014W	=	scer_only
YCR079W (known) YOR317W	=	scer_only
YCR079W (known) YMR277W	=	scer_only
YCR081W (known) YDR443C	=	scer_only
YCR081W (known) YLR071C	=	scer_only
YCR081W (known) YOL051W	=	scer_only
YCR081W (known) YOL135C	=	scer_only
YCR081W (known) YJL203W	=	scer_only
YCR081W (known) YDL005C	=	scer_only
YCR081W (known) YLL024C	=	scer_only
YCR081W (known) YDR448W	=	scer_only
YCR081W (known) YNL025C	=	scer_only
YCR081W (known) YPR070W	=	scer_only
YCR081W (known) YHR083W	=	scer_only
YCR081W (known) YNL236W	=	scer_only
YCR081W (known) YGL127C	=	scer_only
YCR081W (known) YGL151W	=	scer_only
YCR082W (known) YNR054C	=	scer_only
YCR082W (known) YLR423C	=	scer_only
YCR082W (known) YOR023C	=	scer_only
YCR082W (known) YJR028W	=	scer_only
YCR082W (known) YGR252W	=	scer_only
YCR082W (known) YHR040W	=	scer_only
YCR082W (known) YER022W	=	scer_only
YCR082W (known) YJR072C	=	scer_only
YCR083W (known) YNL124W	=	scer_only
YCR084C (known) YNL021W	=	scer_only
YCR084C (known) YEL030W	=	scer_only
YCR084C (known) YCR084C	=	scer_only
YCR084C (known) YLL024C	=	scer_only
YCR084C (known) YGR083C	=	scer_only
YCR084C (known) YMR012W	=	scer_only
YCR084C (known) YNL330C	=	scer_only
YCR084C (known) YCR088W	=	scer_only
YCR084C (known) YJL156C	=	scer_only
YCR084C (known) YPR068C	=	scer_only
YCR084C (known) YLR313C	=	scer_only
YCR084C (known) YMR072W	=	scer_only
YCR084C (known) YOL004W	=	scer_only
YCR084C (known) YIL046W	=	scer_only
YCR084C (known) YLR176C	=	scer_only
YCR084C (known) YPR179C	=	scer_only
YCR084C (known) YDL105W	=	scer_only
YCR084C (known) YGL025C	=	scer_only
YCR084C (known) YML058W-A	=	scer_only
YCR084C (known) YDL229W	=	scer_only
YCR084C (known) YNL167C	=	scer_only
YCR086W (known) YOR264W	=	scer_only
YCR086W (known) YHR152W	=	scer_only
YCR086W (known) YNL218W	=	scer_only
YCR086W (known) YPL093W	=	scer_only
YCR086W (known) YDR309C	=	scer_only
YCR086W (known) YKR010C	=	scer_only
YCR086W (known) YFL008W	=	scer_only
YCR086W (known) YPL109C	=	scer_only
YCR086W (known) YLR424W	=	scer_only
YCR086W (known) YHR061C	=	scer_only
YCR086W (known) YDL003W	=	scer_only
YCR086W (known) YML109W	=	scer_only
YCR086W (known) YOR098C	=	scer_only
YCR086W (known) YLR117C	=	scer_only
YCR086W (known) YGR155W	=	scer_only
YCR086W (known) YML095C	=	scer_only
YCR086W (known) YLR274W	=	scer_only
YCR086W (known) YER106W	=	scer_only
YCR086W (known) YDL089W	=	scer_only
YCR086W (known) YKL077W	=	scer_only
YCR086W (known) YLR291C	=	scer_only
YCR086W (known) YGL175C	=	scer_only
YCR086W (known) YOR281C	=	scer_only
YCR086W (known) YDR061W	=	scer_only
YCR086W (known) YOL020W	=	scer_only
YCR086W (known) YIL031W	=	scer_only
YCR086W (known) YDR439W	=	scer_only
YCR086W (known) YDL214C	=	scer_only
YCR086W (known) YEL032W	=	scer_only
YCR087C-A (known) YLR265C	=	scer_only
YCR087C-A (known) YJR091C	=	scer_only
YCR087C-A (known) YKR092C	=	scer_only
YCR087C-A (known) YDR510W	=	scer_only
YCR087C-A (known) YML064C	=	scer_only
YCR087W (known) YML064C	=	scer_only
YCR087W (known) YDR146C	=	scer_only
YCR087W (known) YKL130C	=	scer_only
YCR087W (known) YHR016C	=	scer_only
YCR087W (known) YFR024C-A	=	scer_only
YCR087W (known) YDR365C	=	scer_only
YCR088W (known) YNL138W	=	scer_only
YCR088W (known) YHR199C	=	scer_only
YCR088W (known) YOR284W	=	scer_only
YCR088W (known) YNL243W	=	scer_only
YCR088W (known) YMR109W	=	scer_only
YCR088W (known) YNL298W	=	scer_only
YCR088W (known) YFR024C-A	=	scer_only
YCR088W (known) YDL164C	=	scer_only
YCR088W (known) YNL020C	=	scer_only
YCR088W (known) YIR003W	=	scer_only
YCR088W (known) YDL229W	=	scer_only
YCR088W (known) YGL153W	=	scer_only
YCR088W (known) YDL029W	=	scer_only
YCR088W (known) YPL204W	=	scer_only
YCR088W (known) YIL095W	=	scer_only
YCR088W (known) YNL094W	=	scer_only
YCR088W (known) YDR388W	=	scer_only
YCR088W (known) YHR016C	=	scer_only
YCR088W (known) YOR367W	=	scer_only
YCR088W (known) YDR266C	=	H
YCR088W (known) YJR065C	=	scer_only
YCR088W (known) YDR342C	=	scer_only
YCR088W (known) YDR523C	=	scer_only
YCR088W (known) YDR129C	=	scer_only
YCR088W (known) YDR488C	=	scer_only
YCR088W (known) YNL106C	=	scer_only
YCR088W (known) YGL099W	=	scer_only
YCR088W (known) YFL039C	=	scer_only
YCR089W (known) YKL195W	=	scer_only
YCR089W (known) YMR022W	=	scer_only
YCR091W (known) YNR047W	=	scer_only
YCR091W (known) YDL229W	=	scer_only
YCR091W (known) YCR091W	=	scer_only
YCR091W (known) YML063W	=	scer_only
YCR091W (known) YLR340W	=	scer_only
YCR091W (known) YLL024C	=	scer_only
YCR092C (known) YHR027C	=	scer_only
YCR092C (known) YPR178W	=	scer_only
YCR092C (known) YGL195W	=	scer_only
YCR092C (known) YKL104C	=	scer_only
YCR092C (known) YOL090W	=	H
YCR092C (known) YJL130C	=	scer_only
YCR092C (known) YFR009W	=	scer_only
YCR092C (known) YNR058W	=	scer_only
YCR092C (known) YLL024C	=	scer_only
YCR092C (known) YNL082W	=	scer_only
YCR092C (known) YJL173C	=	scer_only
YCR092C (known) YPL154C	=	scer_only
YCR092C (known) YDR097C	=	scer_only
YCR092C (known) YER029C	=	scer_only
YCR092C (known) YDR224C	=	scer_only
YCR092C (known) YLR340W	=	scer_only
YCR092C (known) YDL055C	=	scer_only
YCR092C (known) YGL076C	=	scer_only
YCR092C (known) YMR022W	=	scer_only
YCR092C (known) YMR167W	=	scer_only
YCR092C (known) YDR427W	=	scer_only
YCR092C (known) YGL048C	=	scer_only
YCR093W (known) YGR134W	=	scer_only
YCR093W (known) YNR052C	=	H
YCR093W (known) YML015C	=	scer_only
YCR093W (known) YDL229W	=	scer_only
YCR093W (known) YML023C	=	scer_only
YCR093W (known) YER068W	=	H
YCR093W (known) YDL165W	=	H
YCR093W (known) YDL149W	=	scer_only
YCR093W (known) YGR046W	=	scer_only
YCR093W (known) YIR010W	=	scer_only
YCR093W (known) YPL042C	=	scer_only
YCR093W (known) YIL038C	=	scer_only
YCR093W (known) YDR167W	=	scer_only
YCR093W (known) YGL137W	=	scer_only
YCR093W (known) YPL011C	=	scer_only
YCR093W (known) YOR110W	=	scer_only
YCR093W (known) YDR190C	=	scer_only
YCR093W (known) YDR443C	=	scer_only
YCR093W (known) YLR424W	=	scer_only
YCR093W (known) YKR036C	=	scer_only
YCR093W (known) YDR376W	=	scer_only
YCR093W (known) YMR005W	=	scer_only
YCR093W (known) YNL025C	=	scer_only
YCR093W (known) YGR274C	=	scer_only
YCR093W (known) YMR022W	=	scer_only
YCR093W (known) YOL133W	=	scer_only
YCR093W (known) YJL141C	=	scer_only
YCR093W (known) YGL112C	=	scer_only
YCR093W (known) YCR093W	=	scer_only
YCR093W (known) YNL288W	=	scer_only
YCR093W (known) YPL235W	=	scer_only
YCR093W (known) YLL024C	=	scer_only
YCR093W (known) YDL145C	=	scer_only
YCR093W (known) YJL130C	=	scer_only
YCR093W (known) YPR072W	=	scer_only
YCR094W (known) YJR091C	=	scer_only
YCR094W (known) YGL090W	=	scer_only
YCR094W (known) YDR170C	=	scer_only
YCR095C (known) YNL099C	=	scer_only
YCR095C (known) YPL027W	=	scer_only
YCR095C (known) YDR034C	=	scer_only
YCR095C (known) YNL032W	=	scer_only
YCR095C (known) YNL056W	=	scer_only
YCR095C (known) YDL229W	=	scer_only
YCR095C (known) YHL029C	=	scer_only
YCR097W (known) YHR122W	=	scer_only
YCR098C (known) YNL008C	=	scer_only
YCR098C (known) YPL265W	=	scer_only
YCR098C (known) YLR447C	=	scer_only
YCR098C (known) YJL184W	=	scer_only
YCR098C (known) YPL274W	=	scer_only
YCR098C (known) YHR110W	=	scer_only
YCR099C (known) YGR262C	=	scer_only
YCR099C (known) YLR208W	=	scer_only
YCR099C (known) YGR203W	=	scer_only
YCR099C (known) YGR205W	=	scer_only
YCR099C (known) YIL059C	=	scer_only
YCR099C (known) YHR148W	=	scer_only
YCR100C (known) YIL110W	=	scer_only
YCR100C (known) YDR414C	=	scer_only
YCR100C (known) YNL124W	=	scer_only
YCR101C (known) YPL240C	=	scer_only
YCR101C (known) YHL042W	=	scer_only
YCR101C (known) YGR216C	=	scer_only
YCR101C (known) YIL061C	=	scer_only
YCR105W (known) YOL061W	=	scer_only
YCR106W (known) YJL096W	=	scer_only
YCR106W (known) YNL171C	=	scer_only
YCR106W (known) YPL240C	=	scer_only
YCR107W (known) YJR022W	=	scer_only
YCR107W (known) YOR114W	=	scer_only
YDL001W (known) YIR009W	=	scer_only
YDL001W (known) YDL133W	=	scer_only
YDL001W (known) YDR207C	=	scer_only
YDL001W (known) YMR079W	=	scer_only
YDL001W (known) YLR457C	=	scer_only
YDL002C (known) YKR001C	=	scer_only
YDL002C (known) YNL027W	=	scer_only
YDL002C (known) YER092W	=	scer_only
YDL002C (known) YMR072W	=	scer_only
YDL002C (known) YDR190C	=	scer_only
YDL002C (known) YOR304W	=	scer_only
YDL002C (known) YDL002C	=	scer_only
YDL002C (known) YPL235W	=	scer_only
YDL002C (known) YNL059C	=	scer_only
YDL002C (known) YFL013C	=	scer_only
YDL002C (known) YLL024C	=	scer_only
YDL002C (known) YNL209W	=	scer_only
YDL002C (known) YJL081C	=	scer_only
YDL002C (known) YDL076C	=	scer_only
YDL002C (known) YFL039C	=	scer_only
YDL002C (known) YFR037C	=	scer_only
YDL002C (known) YOR141C	=	scer_only
YDL002C (known) YLR357W	=	scer_only
YDL002C (known) YDL229W	=	scer_only
YDL002C (known) YGL150C	=	scer_only
YDL002C (known) YLR052W	=	scer_only
YDL002C (known) YGL133W	=	scer_only
YDL003W (known) YFR027W	=	scer_only
YDL003W (known) YDL003W	=	scer_only
YDL003W (known) YGL076C	=	scer_only
YDL003W (known) YLL024C	=	scer_only
YDL003W (known) YMR046C	=	scer_only
YDL003W (known) YLR045C	=	scer_only
YDL003W (known) YLR340W	=	scer_only
YDL003W (known) YER147C	=	scer_only
YDL003W (known) YOR063W	=	scer_only
YDL003W (known) YGL097W	=	scer_only
YDL003W (known) YLL045C	=	scer_only
YDL003W (known) YMR001C	=	scer_only
YDL003W (known) YNL284C-A	=	scer_only
YDL003W (known) YDR180W	=	scer_only
YDL003W (known) YJL177W	=	scer_only
YDL003W (known) YFL008W	=	scer_only
YDL003W (known) YNL284C-B	=	scer_only
YDL003W (known) YDL229W	=	scer_only
YDL003W (known) YDR012W	=	scer_only
YDL003W (known) YOL069W	=	scer_only
YDL003W (known) YNL178W	=	scer_only
YDL003W (known) YMR129W	=	scer_only
YDL003W (known) YML085C	=	scer_only
YDL003W (known) YPR072W	=	scer_only
YDL003W (known) YIL026C	=	CH
YDL003W (known) YDR170W-A	=	scer_only
YDL003W (known) YDL070W	=	scer_only
YDL003W (known) YJL074C	=	H
YDL004W (known) YJR121W	=	scer_only
YDL005C (known) YGR104C	=	scer_only
YDL005C (known) YGL030W	=	scer_only
YDL005C (known) YNR010W	=	scer_only
YDL005C (known) YOL135C	=	scer_only
YDL005C (known) YHR041C	=	scer_only
YDL005C (known) YGL025C	=	scer_only
YDL005C (known) YGL076C	=	scer_only
YDL005C (known) YER157W	=	scer_only
YDL005C (known) YGL151W	=	scer_only
YDL005C (known) YKL006W	=	scer_only
YDL005C (known) YLL045C	=	scer_only
YDL005C (known) YPR070W	=	scer_only
YDL005C (known) YDR012W	=	scer_only
YDL005C (known) YJL177W	=	scer_only
YDL005C (known) YGL031C	=	scer_only
YDL005C (known) YML007W	=	scer_only
YDL005C (known) YLR071C	=	scer_only
YDL005C (known) YHR197W	=	scer_only
YDL005C (known) YPR168W	=	scer_only
YDL005C (known) YNL189W	=	scer_only
YDL005C (known) YDL229W	=	scer_only
YDL005C (known) YJL147C	=	scer_only
YDL005C (known) YLR075W	=	scer_only
YDL005C (known) YDR190C	=	scer_only
YDL005C (known) YDL153C	=	scer_only
YDL005C (known) YOL051W	=	scer_only
YDL005C (known) YIL021W	=	scer_only
YDL005C (known) YHR058C	=	scer_only
YDL005C (known) YNL236W	=	scer_only
YDL005C (known) YPL042C	=	scer_only
YDL005C (known) YLR432W	=	scer_only
YDL005C (known) YOR174W	=	scer_only
YDL005C (known) YOR063W	=	scer_only
YDL005C (known) YER022W	=	scer_only
YDL005C (known) YMR112C	=	scer_only
YDL005C (known) YDR443C	=	scer_only
YDL006W (known) YDR162C	=	scer_only
YDL006W (known) YJL128C	=	scer_only
YDL006W (known) YOL113W	=	scer_only
YDL006W (known) YDR167W	=	scer_only
YDL006W (known) YLR148W	=	scer_only
YDL006W (known) YIL046W	=	scer_only
YDL006W (known) YDL132W	=	scer_only
YDL006W (known) YML100W	=	scer_only
YDL006W (known) YNR019W	=	scer_only
YDL007W (known) YEL037C	=	scer_only
YDL007W (known) YNL313C	=	scer_only
YDL007W (known) YHR042W	=	scer_only
YDL007W (known) YLR421C	=	scer_only
YDL007W (known) YFL007W	=	scer_only
YDL007W (known) YHR200W	=	M
YDL007W (known) YLR291C	=	scer_only
YDL007W (known) YDL147W	=	scer_only
YDL007W (known) YGL004C	=	H
YDL007W (known) YHR183W	=	scer_only
YDL007W (known) YER012W	=	scer_only
YDL007W (known) YDR427W	=	scer_only
YDL007W (known) YHR027C	=	H
YDL007W (known) YOR303W	=	scer_only
YDL007W (known) YDL097C	=	scer_only
YDL007W (known) YHL030W	=	scer_only
YDL007W (known) YNL311C	=	scer_only
YDL007W (known) YFR052W	=	scer_only
YDL007W (known) YFR010W	=	scer_only
YDL007W (known) YKL145W	=	scer_only
YDL007W (known) YDR394W	=	H
YDL007W (known) YFR004W	=	scer_only
YDL008W (known) YHR166C	=	scer_only
YDL008W (known) YOR249C	=	scer_only
YDL008W (known) YGL240W	=	scer_only
YDL008W (known) YDR260C	=	scer_only
YDL008W (known) YLR127C	=	C
YDL008W (known) YKL022C	=	scer_only
YDL008W (known) YGR225W	=	scer_only
YDL008W (known) YNL172W	=	scer_only
YDL008W (known) YIR025W	=	scer_only
YDL008W (known) YFR036W	=	scer_only
YDL008W (known) YLR102C	=	scer_only
YDL008W (known) YDR118W	=	scer_only
YDL009C (known) YNL124W	=	scer_only
YDL011C (known) YEL023C	=	scer_only
YDL011C (known) YOR046C	=	scer_only
YDL012C (known) YDR151C	=	scer_only
YDL012C (known) YHR140W	=	scer_only
YDL012C (known) YOR355W	=	scer_only
YDL012C (known) YJL065C	=	scer_only
YDL012C (known) YHR032W	=	scer_only
YDL012C (known) YFR047C	=	scer_only
YDL012C (known) YPL240C	=	scer_only
YDL013W (known) YLR006C	=	scer_only
YDL013W (known) YML023C	=	scer_only
YDL013W (known) YHR156C	=	scer_only
YDL013W (known) YDR510W	=	scer_only
YDL013W (known) YOR287C	=	scer_only
YDL013W (known) YNR031C	=	scer_only
YDL013W (known) YJL124C	=	scer_only
YDL013W (known) YIL046W	=	scer_only
YDL013W (known) YLR443W	=	scer_only
YDL013W (known) YDL030W	=	scer_only
YDL013W (known) YLR424W	=	scer_only
YDL013W (known) YER116C	=	scer_only
YDL013W (known) YLR438C-A	=	scer_only
YDL013W (known) YIL061C	=	scer_only
YDL013W (known) YJR091C	=	scer_only
YDL013W (known) YOR208W	=	scer_only
YDL014W (known) YLR424W	=	scer_only
YDL014W (known) YJL109C	=	scer_only
YDL014W (known) YGR103W	=	scer_only
YDL014W (known) YGR016W	=	scer_only
YDL014W (known) YPL081W	=	scer_only
YDL014W (known) YPL151C	=	scer_only
YDL014W (known) YKL078W	=	scer_only
YDL014W (known) YER082C	=	scer_only
YDL014W (known) YLR197W	=	scer_only
YDL014W (known) YJL190C	=	scer_only
YDL014W (known) YLR175W	=	scer_only
YDL014W (known) YOL127W	=	scer_only
YDL014W (known) YHR072W-A	=	scer_only
YDL014W (known) YHR089C	=	scer_only
YDL014W (known) YGL120C	=	scer_only
YDL014W (known) YDR101C	=	scer_only
YDL014W (known) YDR138W	=	scer_only
YDL014W (known) YPR016C	=	scer_only
YDL014W (known) YHR196W	=	scer_only
YDL014W (known) YLR003C	=	scer_only
YDL014W (known) YEL026W	=	scer_only
YDL014W (known) YNL224C	=	scer_only
YDL014W (known) YJL033W	=	scer_only
YDL014W (known) YKL129C	=	scer_only
YDL014W (known) YPR181C	=	scer_only
YDL014W (known) YNR051C	=	scer_only
YDL014W (known) YOR078W	=	scer_only
YDL014W (known) YMR230W	=	scer_only
YDL014W (known) YLL011W	=	scer_only
YDL014W (known) YJL069C	=	scer_only
YDL014W (known) YJL080C	=	scer_only
YDL014W (known) YDR060W	=	scer_only
YDL014W (known) YOL010W	=	scer_only
YDL014W (known) YDR299W	=	scer_only
YDL014W (known) YOL102C	=	scer_only
YDL014W (known) YHR052W	=	scer_only
YDL014W (known) YNL230C	=	scer_only
YDL014W (known) YNL308C	=	scer_only
YDL014W (known) YDL084W	=	scer_only
YDL014W (known) YPL043W	=	scer_only
YDL014W (known) YLR432W	=	scer_only
YDL014W (known) YGL130W	=	scer_only
YDL014W (known) YMR116C	=	scer_only
YDL014W (known) YER161C	=	scer_only
YDL014W (known) YDL148C	=	scer_only
YDL014W (known) YHR167W	=	scer_only
YDL014W (known) YHL015W	=	scer_only
YDL014W (known) YGR159C	=	scer_only
YDL014W (known) YGR090W	=	scer_only
YDL014W (known) YOR310C	=	scer_only
YDL014W (known) YPR144C	=	scer_only
YDL014W (known) YHL034C	=	scer_only
YDL014W (known) YFR034C	=	scer_only
YDL014W (known) YIL019W	=	scer_only
YDL014W (known) YNL061W	=	scer_only
YDL014W (known) YPL217C	=	scer_only
YDL014W (known) YJR121W	=	scer_only
YDL014W (known) YIL131C	=	scer_only
YDL014W (known) YGR274C	=	scer_only
YDL014W (known) YLL045C	=	scer_only
YDL014W (known) YDL208W	=	scer_only
YDL015C (known) YNL101W	=	scer_only
YDL015C (known) YFL037W	=	scer_only
YDL015C (known) YGL200C	=	scer_only
YDL015C (known) YHL048W	=	scer_only
YDL015C (known) YLR259C	=	scer_only
YDL015C (known) YGR060W	=	scer_only
YDL015C (known) YGR284C	=	scer_only
YDL015C (known) YHR133C	=	scer_only
YDL015C (known) YMR309C	=	scer_only
YDL015C (known) YJL002C	=	scer_only
YDL015C (known) YPL240C	=	scer_only
YDL015C (known) YLR411W	=	scer_only
YDL015C (known) YDR307W	=	scer_only
YDL015C (known) YGL195W	=	scer_only
YDL015C (known) YLR340W	=	scer_only
YDL015C (known) YKL065C	=	scer_only
YDL015C (known) YNL271C	=	scer_only
YDL015C (known) YNL250W	=	scer_only
YDL015C (known) YML085C	=	scer_only
YDL015C (known) YFL022C	=	scer_only
YDL015C (known) YHR026W	=	scer_only
YDL015C (known) YLR060W	=	scer_only
YDL015C (known) YML024W	=	scer_only
YDL015C (known) YML048W	=	scer_only
YDL015C (known) YLR372W	=	scer_only
YDL015C (known) YKL180W	=	scer_only
YDL015C (known) YDL229W	=	scer_only
YDL015C (known) YJR117W	=	scer_only
YDL015C (known) YDL232W	=	scer_only
YDL015C (known) YPR028W	=	scer_only
YDL015C (known) YDR331W	=	scer_only
YDL015C (known) YDR506C	=	scer_only
YDL015C (known) YLL024C	=	scer_only
YDL015C (known) YHR140W	=	scer_only
YDL015C (known) YHR114W	=	scer_only
YDL015C (known) YHR020W	=	scer_only
YDL015C (known) YDR012W	=	scer_only
YDL015C (known) YNL088W	=	scer_only
YDL015C (known) YHL030W	=	scer_only
YDL015C (known) YDL206W	=	scer_only
YDL015C (known) YDR502C	=	scer_only
YDL015C (known) YER110C	=	scer_only
YDL015C (known) YKL154W	=	scer_only
YDL015C (known) YPL264C	=	scer_only
YDL015C (known) YPL087W	=	scer_only
YDL015C (known) YMR215W	=	scer_only
YDL015C (known) YGL076C	=	scer_only
YDL015C (known) YKL182W	=	scer_only
YDL015C (known) YJL196C	=	scer_only
YDL015C (known) YJL117W	=	scer_only
YDL015C (known) YLR343W	=	scer_only
YDL015C (known) YKL008C	=	scer_only
YDL015C (known) YOR016C	=	scer_only
YDL017W (known) YGL151W	=	scer_only
YDL017W (known) YDL017W	=	scer_only
YDL017W (known) YDR168W	=	scer_only
YDL017W (known) YLR386W	=	scer_only
YDL017W (known) YDR299W	=	scer_only
YDL017W (known) YNR048W	=	scer_only
YDL017W (known) YJL088W	=	scer_only
YDL017W (known) YGR099W	=	scer_only
YDL017W (known) YDR052C	=	scer_only
YDL017W (known) YFR057W	=	scer_only
YDL017W (known) YNL113W	=	scer_only
YDL017W (known) YOR006C	=	C
YDL017W (known) YPL218W	=	scer_only
YDL017W (known) YKL039W	=	scer_only
YDL017W (known) YEL023C	=	scer_only
YDL017W (known) YLR231C	=	scer_only
YDL017W (known) YLR134W	=	scer_only
YDL017W (known) YDR032C	=	scer_only
YDL017W (known) YDL080C	=	scer_only
YDL017W (known) YLR331C	=	scer_only
YDL017W (known) YDL160C	=	C
YDL017W (known) YGR087C	=	scer_only
YDL017W (known) YGL137W	=	scer_only
YDL017W (known) YDR173C	=	scer_only
YDL017W (known) YLR167W	=	scer_only
YDL017W (known) YJR089W	=	scer_only
YDL017W (known) YEL030W	=	scer_only
YDL017W (known) YOR027W	=	scer_only
YDL017W (known) YDL132W	=	scer_only
YDL018C (known) YML012W	=	scer_only
YDL018C (known) YHR110W	=	scer_only
YDL018C (known) YNR016C	=	scer_only
YDL018C (known) YGL200C	=	scer_only
YDL018C (known) YDL229W	=	scer_only
YDL019C (known) YER120W	=	scer_only
YDL019C (known) YMR109W	=	scer_only
YDL020C (known) YIL075C	=	scer_only
YDL020C (known) YIL007C	=	scer_only
YDL020C (known) YLR024C	=	scer_only
YDL022W (known) YPL022W	=	scer_only
YDL022W (known) YGR092W	=	scer_only
YDL023C (known) YJL159W	=	scer_only
YDL024C (known) YMR022W	=	scer_only
YDL024C (known) YEL017W	=	scer_only
YDL025C (known) YGR016W	=	scer_only
YDL025C (known) YOL139C	=	scer_only
YDL025C (known) YDL229W	=	scer_only
YDL025C (known) YMR186W	=	scer_only
YDL025C (known) YHR009C	=	scer_only
YDL026W (known) YDR318W	=	scer_only
YDL028C (known) YMR022W	=	scer_only
YDL028C (known) YIL106W	=	scer_only
YDL028C (known) YGR113W	=	scer_only
YDL028C (known) YDL028C	=	scer_only
YDL028C (known) YDR168W	=	scer_only
YDL028C (known) YKL042W	=	scer_only
YDL029W (known) YNL084C	=	scer_only
YDL029W (known) YGL016W	=	scer_only
YDL029W (known) YJR017C	=	scer_only
YDL029W (known) YDL029W	=	scer_only
YDL029W (known) YMR109W	=	scer_only
YDL029W (known) YPL140C	=	scer_only
YDL029W (known) YJR029W	=	scer_only
YDL029W (known) YKL012W	=	scer_only
YDL029W (known) YPR152C	=	scer_only
YDL029W (known) YPR019W	=	scer_only
YDL029W (known) YDR260C	=	scer_only
YDL029W (known) YNL189W	=	scer_only
YDL029W (known) YOR259C	=	scer_only
YDL029W (known) YJL008C	=	scer_only
YDL029W (known) YOR261C	=	scer_only
YDL029W (known) YDR143C	=	scer_only
YDL029W (known) YER125W	=	scer_only
YDL029W (known) YLL013C	=	scer_only
YDL029W (known) YJR064W	=	scer_only
YDL029W (known) YNR016C	=	scer_only
YDL029W (known) YDR032C	=	scer_only
YDL029W (known) YDR216W	=	scer_only
YDL029W (known) YDL047W	=	scer_only
YDL029W (known) YKL129C	=	scer_only
YDL029W (known) YDR190C	=	scer_only
YDL029W (known) YHR030C	=	scer_only
YDL029W (known) YFL010C	=	scer_only
YDL029W (known) YKL104C	=	scer_only
YDL029W (known) YNL161W	=	scer_only
YDL029W (known) YPR178W	=	scer_only
YDL029W (known) YKL013C	=	scer_only
YDL029W (known) YDL225W	=	scer_only
YDL029W (known) YLR429W	=	scer_only
YDL029W (known) YNL271C	=	scer_only
YDL029W (known) YJL168C	=	scer_only
YDL029W (known) YIL128W	=	scer_only
YDL029W (known) YOR181W	=	scer_only
YDL029W (known) YMR058W	=	scer_only
YDL029W (known) YOR220W	=	scer_only
YDL029W (known) YLR370C	=	scer_only
YDL029W (known) YDR394W	=	scer_only
YDL029W (known) YLR309C	=	scer_only
YDL029W (known) YNR035C	=	scer_only
YDL029W (known) YIL062C	=	H
YDL029W (known) YNR053C	=	scer_only
YDL029W (known) YJR065C	=	HD
YDL029W (known) YIL066C	=	scer_only
YDL029W (known) YDR523C	=	scer_only
YDL029W (known) YOR212W	=	scer_only
YDL029W (known) YKL211C	=	scer_only
YDL030W (known) YDR013W	=	scer_only
YDL030W (known) YOR159C	=	scer_only
YDL030W (known) YJR084W	=	scer_only
YDL030W (known) YJR022W	=	scer_only
YDL030W (known) YDR421W	=	scer_only
YDL030W (known) YDR267C	=	scer_only
YDL030W (known) YPL213W	=	H
YDL030W (known) YDR485C	=	scer_only
YDL030W (known) YOR191W	=	scer_only
YDL030W (known) YDL044C	=	scer_only
YDL030W (known) YDL239C	=	scer_only
YDL030W (known) YDL043C	=	scer_only
YDL030W (known) YFL017W-A	=	scer_only
YDL030W (known) YOR023C	=	scer_only
YDL030W (known) YMR005W	=	scer_only
YDL030W (known) YMR240C	=	scer_only
YDL030W (known) YMR117C	=	scer_only
YDL030W (known) YLL036C	=	D
YDL030W (known) YER029C	=	scer_only
YDL030W (known) YPR182W	=	scer_only
YDL030W (known) YML049C	=	scer_only
YDL030W (known) YER172C	=	scer_only
YDL030W (known) YMR213W	=	scer_only
YDL030W (known) YHR165C	=	scer_only
YDL030W (known) YNR053C	=	scer_only
YDL030W (known) YLR438C-A	=	scer_only
YDL030W (known) YMR083W	=	scer_only
YDL030W (known) YDL030W	=	scer_only
YDL030W (known) YPL146C	=	scer_only
YDL030W (known) YOR017W	=	scer_only
YDL030W (known) YDR026C	=	scer_only
YDL030W (known) YJL203W	=	CHD
YDL030W (known) YGR074W	=	scer_only
YDL030W (known) YER112W	=	scer_only
YDL030W (known) YML104C	=	scer_only
YDL031W (known) YGL147C	=	scer_only
YDL031W (known) YPL012W	=	scer_only
YDL031W (known) YOL127W	=	scer_only
YDL031W (known) YDR382W	=	scer_only
YDL031W (known) YNL002C	=	scer_only
YDL031W (known) YER139C	=	scer_only
YDL031W (known) YOR234C	=	scer_only
YDL031W (known) YLR276C	=	scer_only
YDL031W (known) YNL061W	=	scer_only
YDL031W (known) YPL249C-A	=	scer_only
YDL031W (known) YLL045C	=	scer_only
YDL031W (known) YNL110C	=	scer_only
YDL031W (known) YHR052W	=	scer_only
YDL031W (known) YDR101C	=	scer_only
YDL031W (known) YNL175C	=	scer_only
YDL031W (known) YEL055C	=	scer_only
YDL031W (known) YKL172W	=	scer_only
YDL031W (known) YPL198W	=	scer_only
YDL031W (known) YPL211W	=	scer_only
YDL031W (known) YNL112W	=	scer_only
YDL031W (known) YDL195W	=	scer_only
YDL031W (known) YIL035C	=	scer_only
YDL031W (known) YHR066W	=	scer_only
YDL031W (known) YPR093C	=	scer_only
YDL031W (known) YLL008W	=	scer_only
YDL031W (known) YOR206W	=	scer_only
YDL031W (known) YLL034C	=	scer_only
YDL031W (known) YGR103W	=	scer_only
YDL031W (known) YKR081C	=	scer_only
YDL031W (known) YOR080W	=	scer_only
YDL031W (known) YOL077C	=	scer_only
YDL031W (known) YFR001W	=	scer_only
YDL031W (known) YDR496C	=	scer_only
YDL031W (known) YNR053C	=	scer_only
YDL031W (known) YHR216W	=	scer_only
YDL031W (known) YDR060W	=	scer_only
YDL031W (known) YLR189C	=	scer_only
YDL031W (known) YPL043W	=	scer_only
YDL031W (known) YLR150W	=	scer_only
YDL031W (known) YOR272W	=	scer_only
YDL031W (known) YDR337W	=	scer_only
YDL031W (known) YPR016C	=	scer_only
YDL031W (known) YDR087C	=	scer_only
YDL031W (known) YML073C	=	scer_only
YDL031W (known) YER006W	=	scer_only
YDL031W (known) YGR085C	=	scer_only
YDL033C (known) YDL033C	=	scer_only
YDL033C (known) YLR259C	=	scer_only
YDL033C (known) YGL039W	=	scer_only
YDL033C (known) YPR184W	=	scer_only
YDL035C (known) YKL195W	=	scer_only
YDL035C (known) YER020W	=	scer_only
YDL035C (known) YPL268W	=	scer_only
YDL035C (known) YJL010C	=	scer_only
YDL036C (known) YER087W	=	scer_only
YDL037C (known) YHR114W	=	scer_only
YDL040C (known) YGR214W	=	scer_only
YDL040C (known) YGR254W	=	scer_only
YDL040C (known) YLL024C	=	scer_only
YDL040C (known) YDL055C	=	scer_only
YDL040C (known) YDL149W	=	scer_only
YDL040C (known) YPL198W	=	scer_only
YDL040C (known) YGR016W	=	scer_only
YDL040C (known) YDL229W	=	scer_only
YDL040C (known) YDL040C	=	scer_only
YDL040C (known) YDR012W	=	scer_only
YDL040C (known) YNL178W	=	scer_only
YDL040C (known) YHR013C	=	M
YDL040C (known) YML058W	=	scer_only
YDL040C (known) YMR116C	=	scer_only
YDL041W (known) YIR002C	=	scer_only
YDL041W (known) YDR318W	=	scer_only
YDL042C (known) YJL076W	=	scer_only
YDL042C (known) YLR249W	=	scer_only
YDL042C (known) YGR282C	=	scer_only
YDL042C (known) YLR442C	=	scer_only
YDL042C (known) YNL124W	=	scer_only
YDL042C (known) YLL024C	=	scer_only
YDL042C (known) YIL150C	=	scer_only
YDL042C (known) YOL086C	=	scer_only
YDL042C (known) YLR453C	=	scer_only
YDL042C (known) YDL042C	=	scer_only
YDL042C (known) YDL229W	=	scer_only
YDL042C (known) YDR363W	=	scer_only
YDL042C (known) YDR227W	=	scer_only
YDL042C (known) YDR373W	=	scer_only
YDL042C (known) YNR023W	=	scer_only
YDL042C (known) YGR214W	=	scer_only
YDL042C (known) YPL240C	=	scer_only
YDL042C (known) YGR192C	=	D
YDL042C (known) YLR340W	=	scer_only
YDL042C (known) YPL106C	=	scer_only
YDL042C (known) YOL017W	=	scer_only
YDL042C (known) YJL130C	=	scer_only
YDL042C (known) YML109W	=	scer_only
YDL042C (known) YFR028C	=	scer_only
YDL043C (known) YJL146W	=	scer_only
YDL043C (known) YNL286W	=	scer_only
YDL043C (known) YPL215W	=	scer_only
YDL043C (known) YLR059C	=	scer_only
YDL043C (known) YMR213W	=	scer_only
YDL043C (known) YLL036C	=	scer_only
YDL043C (known) YER029C	=	scer_only
YDL043C (known) YPL126W	=	scer_only
YDL043C (known) YPR160W	=	scer_only
YDL043C (known) YKL155C	=	scer_only
YDL043C (known) YDL185W	=	scer_only
YDL043C (known) YMR083W	=	scer_only
YDL043C (known) YDR131C	=	scer_only
YDL043C (known) YNL023C	=	scer_only
YDL043C (known) YPR121W	=	scer_only
YDL043C (known) YDR226W	=	scer_only
YDL043C (known) YMR117C	=	scer_only
YDL043C (known) YLR058C	=	scer_only
YDL043C (known) YNR031C	=	scer_only
YDL043C (known) YJR084W	=	scer_only
YDL043C (known) YFL017W-A	=	scer_only
YDL043C (known) YGR162W	=	scer_only
YDL043C (known) YDL145C	=	scer_only
YDL043C (known) YGL137W	=	scer_only
YDL043C (known) YER112W	=	scer_only
YDL043C (known) YER172C	=	scer_only
YDL043C (known) YLR438C-A	=	scer_only
YDL043C (known) YMR302C	=	scer_only
YDL043C (known) YGR250C	=	scer_only
YDL043C (known) YLL014W	=	scer_only
YDL043C (known) YMR240C	=	scer_only
YDL043C (known) YMR304W	=	scer_only
YDL043C (known) YMR012W	=	scer_only
YDL043C (known) YKL074C	=	scer_only
YDL043C (known) YLR222C	=	scer_only
YDL043C (known) YNR053C	=	scer_only
YDL043C (known) YER113C	=	scer_only
YDL043C (known) YJL203W	=	scer_only
YDL043C (known) YDR409W	=	scer_only
YDL043C (known) YDR180W	=	scer_only
YDL043C (known) YNL210W	=	scer_only
YDL043C (known) YGL049C	=	scer_only
YDL043C (known) YDR386W	=	scer_only
YDL043C (known) YHR086W	=	scer_only
YDL044C (known) YDL229W	=	scer_only
YDL044C (known) YDL116W	=	scer_only
YDL044C (known) YGR056W	=	scer_only
YDL044C (known) YLR386W	=	scer_only
YDL044C (known) YMR083W	=	scer_only
YDL044C (known) YER144C	=	scer_only
YDL044C (known) YLL024C	=	scer_only
YDL044C (known) YLL051C	=	scer_only
YDL044C (known) YLR139C	=	scer_only
YDL044C (known) YOR319W	=	scer_only
YDL044C (known) YER086W	=	scer_only
YDL044C (known) YDR505C	=	scer_only
YDL045C (known) YLR295C	=	scer_only
YDL045C (known) YGL127C	=	scer_only
YDL046W (known) YJR091C	=	scer_only
YDL046W (known) YDR318W	=	scer_only
YDL047W (known) YML048W	=	scer_only
YDL047W (known) YKR028W	=	scer_only
YDL047W (known) YDL219W	=	scer_only
YDL047W (known) YGL246C	=	scer_only
YDL047W (known) YMR196W	=	scer_only
YDL047W (known) YJL098W	=	scer_only
YDL047W (known) YKL195W	=	scer_only
YDL047W (known) YKR027W	=	scer_only
YDL047W (known) YER155C	=	scer_only
YDL047W (known) YDL229W	=	scer_only
YDL047W (known) YJR105W	=	scer_only
YDL047W (known) YHR096C	=	scer_only
YDL047W (known) YFR021W	=	scer_only
YDL047W (known) YMR024W	=	scer_only
YDL047W (known) YGR282C	=	scer_only
YDL047W (known) YNL101W	=	scer_only
YDL047W (known) YFR019W	=	scer_only
YDL047W (known) YPL204W	=	scer_only
YDL047W (known) YMR028W	=	scer_only
YDL047W (known) YKL029C	=	scer_only
YDL047W (known) YGL197W	=	scer_only
YDL047W (known) YOL127W	=	scer_only
YDL047W (known) YMR205C	=	scer_only
YDL047W (known) YFR040W	=	scer_only
YDL047W (known) YNL187W	=	scer_only
YDL047W (known) YNR016C	=	scer_only
YDL047W (known) YMR145C	=	scer_only
YDL047W (known) YOR259C	=	scer_only
YDL047W (known) YDL171C	=	scer_only
YDL047W (known) YDR465C	=	scer_only
YDL047W (known) YOR267C	=	scer_only
YDL047W (known) YDL047W	=	scer_only
YDL047W (known) YOR317W	=	scer_only
YDL047W (known) YJL026W	=	scer_only
YDL047W (known) YIL142W	=	scer_only
YDL047W (known) YJR072C	=	scer_only
YDL047W (known) YPL049C	=	scer_only
YDL047W (known) YPL106C	=	scer_only
YDL047W (known) YKL139W	=	scer_only
YDL047W (known) YIL061C	=	scer_only
YDL047W (known) YGR085C	=	scer_only
YDL047W (known) YLL024C	=	scer_only
YDL047W (known) YDR188W	=	scer_only
YDL047W (known) YGR161C	=	scer_only
YDL047W (known) YMR246W	=	scer_only
YDL047W (known) YIL153W	=	scer_only
YDL047W (known) YLR310C	=	scer_only
YDL049C (known) YNL124W	=	scer_only
YDL049C (known) YOR311C	=	scer_only
YDL049C (known) YMR289W	=	scer_only
YDL050C (known) YDR318W	=	scer_only
YDL051W (known) YPR016C	=	scer_only
YDL051W (known) YHR089C	=	scer_only
YDL051W (known) YKL012W	=	scer_only
YDL051W (known) YDL092W	=	scer_only
YDL051W (known) YER125W	=	scer_only
YDL051W (known) YLR074C	=	scer_only
YDL051W (known) YFL010C	=	scer_only
YDL051W (known) YNL016W	=	scer_only
YDL051W (known) YOL139C	=	scer_only
YDL051W (known) YDL175C	=	scer_only
YDL051W (known) YIL030C	=	scer_only
YDL051W (known) YPR088C	=	scer_only
YDL051W (known) YGR162W	=	scer_only
YDL051W (known) YDR214W	=	scer_only
YDL051W (known) YDR395W	=	scer_only
YDL051W (known) YPL210C	=	scer_only
YDL051W (known) YJL033W	=	scer_only
YDL051W (known) YMR022W	=	scer_only
YDL051W (known) YDR365C	=	scer_only
YDL051W (known) YLR175W	=	scer_only
YDL051W (known) YKR060W	=	scer_only
YDL051W (known) YDR101C	=	scer_only
YDL051W (known) YPL243W	=	scer_only
YDL051W (known) YJR017C	=	scer_only
YDL051W (known) YMR072W	=	scer_only
YDL051W (known) YER112W	=	scer_only
YDL052C (known) YNL138W	=	scer_only
YDL052C (known) YMR106C	=	scer_only
YDL052C (known) YJL034W	=	scer_only
YDL052C (known) YLR340W	=	scer_only
YDL052C (known) YHL030W	=	scer_only
YDL052C (known) YIL075C	=	scer_only
YDL052C (known) YLR075W	=	scer_only
YDL052C (known) YJL130C	=	scer_only
YDL052C (known) YOR204W	=	scer_only
YDL052C (known) YDL229W	=	scer_only
YDL052C (known) YER110C	=	scer_only
YDL052C (known) YKR026C	=	scer_only
YDL052C (known) YDR170C	=	scer_only
YDL052C (known) YLR071C	=	scer_only
YDL052C (known) YHR027C	=	scer_only
YDL052C (known) YDL052C	=	scer_only
YDL052C (known) YKL182W	=	scer_only
YDL052C (known) YDL143W	=	scer_only
YDL052C (known) YJR091C	=	scer_only
YDL052C (known) YML115C	=	scer_only
YDL052C (known) YOR063W	=	scer_only
YDL052C (known) YMR142C	=	scer_only
YDL052C (known) YOR096W	=	scer_only
YDL052C (known) YGL195W	=	scer_only
YDL052C (known) YER165W	=	scer_only
YDL052C (known) YGL076C	=	scer_only
YDL052C (known) YKL145W	=	scer_only
YDL052C (known) YLL024C	=	scer_only
YDL052C (known) YGR214W	=	scer_only
YDL052C (known) YFR009W	=	scer_only
YDL052C (known) YDR012W	=	scer_only
YDL053C (known) YGL070C	=	scer_only
YDL053C (known) YDR318W	=	scer_only
YDL053C (known) YOR290C	=	scer_only
YDL054C (known) YOR016C	=	scer_only
YDL054C (known) YGL051W	=	scer_only
YDL054C (known) YHR026W	=	scer_only
YDL054C (known) YER140W	=	scer_only
YDL054C (known) YDR307W	=	scer_only
YDL054C (known) YGR173W	=	scer_only
YDL054C (known) YDL212W	=	scer_only
YDL054C (known) YEL027W	=	scer_only
YDL054C (known) YLR372W	=	scer_only
YDL054C (known) YMR013C	=	scer_only
YDL054C (known) YGR174C	=	scer_only
YDL055C (known) YHR092C	=	scer_only
YDL055C (known) YPR135W	=	scer_only
YDL055C (known) YDR068W	=	scer_only
YDL055C (known) YOR016C	=	scer_only
YDL055C (known) YJL130C	=	scer_only
YDL055C (known) YPL061W	=	scer_only
YDL055C (known) YOR230W	=	scer_only
YDL055C (known) YHR158C	=	scer_only
YDL055C (known) YMR315W	=	scer_only
YDL055C (known) YGR166W	=	scer_only
YDL055C (known) YMR316W	=	scer_only
YDL055C (known) YPR173C	=	scer_only
YDL055C (known) YJL101C	=	scer_only
YDL055C (known) YOL145C	=	scer_only
YDL055C (known) YJR016C	=	scer_only
YDL055C (known) YJL098W	=	scer_only
YDL055C (known) YOL062C	=	scer_only
YDL055C (known) YOR059C	=	scer_only
YDL055C (known) YNL056W	=	scer_only
YDL055C (known) YML018C	=	scer_only
YDL055C (known) YKR008W	=	scer_only
YDL055C (known) YPL026C	=	scer_only
YDL055C (known) YMR299C	=	scer_only
YDL055C (known) YHL001W	=	scer_only
YDL055C (known) YJL049W	=	scer_only
YDL055C (known) YKL210W	=	scer_only
YDL055C (known) YMR033W	=	scer_only
YDL055C (known) YLL018C	=	scer_only
YDL055C (known) YOR239W	=	scer_only
YDL055C (known) YER112W	=	scer_only
YDL055C (known) YPL198W	=	scer_only
YDL055C (known) YJL117W	=	scer_only
YDL055C (known) YDR483W	=	scer_only
YDL055C (known) YDL167C	=	scer_only
YDL055C (known) YPL030W	=	scer_only
YDL055C (known) YNL055C	=	scer_only
YDL055C (known) YER110C	=	scer_only
YDL055C (known) YDR171W	=	scer_only
YDL055C (known) YGL150C	=	scer_only
YDL055C (known) YKL150W	=	scer_only
YDL055C (known) YLR175W	=	scer_only
YDL055C (known) YER178W	=	scer_only
YDL055C (known) YER089C	=	scer_only
YDL055C (known) YPL106C	=	scer_only
YDL055C (known) YMR075W	=	scer_only
YDL055C (known) YLR409C	=	scer_only
YDL055C (known) YDR148C	=	scer_only
YDL055C (known) YIL070C	=	scer_only
YDL055C (known) YHR161C	=	scer_only
YDL055C (known) YMR037C	=	scer_only
YDL055C (known) YLR075W	=	scer_only
YDL055C (known) YNL173C	=	scer_only
YDL055C (known) YKR026C	=	scer_only
YDL055C (known) YLR287C	=	scer_only
YDL055C (known) YML028W	=	scer_only
YDL055C (known) YGR081C	=	scer_only
YDL055C (known) YFR052W	=	scer_only
YDL055C (known) YJR137C	=	scer_only
YDL055C (known) YHL020C	=	scer_only
YDL055C (known) YJL034W	=	scer_only
YDL055C (known) YDR190C	=	scer_only
YDL055C (known) YGL014W	=	scer_only
YDL055C (known) YPR052C	=	scer_only
YDL055C (known) YMR229C	=	scer_only
YDL055C (known) YER053C	=	scer_only
YDL055C (known) YGL157W	=	scer_only
YDL055C (known) YMR083W	=	scer_only
YDL055C (known) YKL022C	=	scer_only
YDL055C (known) YMR108W	=	scer_only
YDL055C (known) YER059W	=	scer_only
YDL055C (known) YER134C	=	scer_only
YDL055C (known) YGR165W	=	scer_only
YDL055C (known) YOR352W	=	scer_only
YDL055C (known) YNL271C	=	scer_only
YDL055C (known) YIL075C	=	scer_only
YDL055C (known) YDR434W	=	scer_only
YDL055C (known) YFR009W	=	scer_only
YDL055C (known) YDR358W	=	scer_only
YDL055C (known) YKL067W	=	scer_only
YDL055C (known) YPL211W	=	scer_only
YDL055C (known) YKL157W	=	scer_only
YDL055C (known) YHR200W	=	scer_only
YDL055C (known) YPL160W	=	scer_only
YDL055C (known) YLR180W	=	scer_only
YDL055C (known) YMR277W	=	scer_only
YDL055C (known) YHL017W	=	scer_only
YDL055C (known) YIL147C	=	scer_only
YDL055C (known) YFR051C	=	scer_only
YDL055C (known) YMR272C	=	scer_only
YDL055C (known) YMR091C	=	scer_only
YDL055C (known) YKL029C	=	scer_only
YDL055C (known) YPR105C	=	scer_only
YDL055C (known) YGL201C	=	scer_only
YDL055C (known) YDL215C	=	scer_only
YDL055C (known) YPL048W	=	scer_only
YDL055C (known) YLR055C	=	scer_only
YDL055C (known) YGR028W	=	scer_only
YDL055C (known) YER151C	=	scer_only
YDL055C (known) YKL127W	=	scer_only
YDL055C (known) YKL008C	=	scer_only
YDL055C (known) YDR243C	=	scer_only
YDL055C (known) YNL071W	=	scer_only
YDL055C (known) YPR187W	=	scer_only
YDL055C (known) YKL081W	=	scer_only
YDL055C (known) YDR448W	=	scer_only
YDL055C (known) YGL086W	=	scer_only
YDL055C (known) YPL085W	=	scer_only
YDL055C (known) YLL034C	=	scer_only
YDL055C (known) YLR039C	=	scer_only
YDL055C (known) YDR525W-A	=	scer_only
YDL055C (known) YIL068C	=	scer_only
YDL055C (known) YLR006C	=	scer_only
YDL055C (known) YDR460W	=	scer_only
YDL055C (known) YER090W	=	scer_only
YDL055C (known) YMR142C	=	scer_only
YDL055C (known) YHR117W	=	scer_only
YDL055C (known) YNL177C	=	scer_only
YDL055C (known) YML010W	=	scer_only
YDL055C (known) YHR131C	=	scer_only
YDL055C (known) YPL166W	=	scer_only
YDL055C (known) YLR291C	=	scer_only
YDL055C (known) YGL126W	=	scer_only
YDL055C (known) YPR049C	=	scer_only
YDL055C (known) YLR363C	=	scer_only
YDL055C (known) YKL047W	=	scer_only
YDL055C (known) YGL103W	=	scer_only
YDL055C (known) YDL122W	=	scer_only
YDL055C (known) YFR040W	=	scer_only
YDL055C (known) YFL047W	=	scer_only
YDL055C (known) YFL037W	=	scer_only
YDL055C (known) YMR109W	=	scer_only
YDL055C (known) YGR218W	=	scer_only
YDL055C (known) YLR274W	=	scer_only
YDL055C (known) YMR302C	=	scer_only
YDL055C (known) YHR029C	=	scer_only
YDL055C (known) YDR338C	=	scer_only
YDL055C (known) YPR019W	=	scer_only
YDL055C (known) YKL032C	=	scer_only
YDL055C (known) YPL243W	=	scer_only
YDL055C (known) YPL235W	=	scer_only
YDL055C (known) YLR182W	=	scer_only
YDL055C (known) YPR112C	=	scer_only
YDL055C (known) YKR048C	=	scer_only
YDL055C (known) YOR347C	=	scer_only
YDL055C (known) YIL056W	=	scer_only
YDL055C (known) YML032C	=	scer_only
YDL055C (known) YOR184W	=	scer_only
YDL055C (known) YLR441C	=	scer_only
YDL055C (known) YKL205W	=	scer_only
YDL055C (known) YGL197W	=	scer_only
YDL055C (known) YML103C	=	scer_only
YDL055C (known) YNL288W	=	scer_only
YDL055C (known) YGL016W	=	scer_only
YDL055C (known) YLL045C	=	scer_only
YDL055C (known) YGL137W	=	scer_only
YDL055C (known) YJL148W	=	scer_only
YDL055C (known) YGR056W	=	scer_only
YDL055C (known) YGL076C	=	scer_only
YDL055C (known) YNR074C	=	scer_only
YDL055C (known) YOL089C	=	scer_only
YDL055C (known) YGR241C	=	scer_only
YDL055C (known) YDR539W	=	scer_only
YDL055C (known) YGL001C	=	scer_only
YDL055C (known) YHR169W	=	scer_only
YDL055C (known) YML071C	=	scer_only
YDL055C (known) YNL307C	=	scer_only
YDL055C (known) YJL074C	=	scer_only
YDL055C (known) YOR086C	=	scer_only
YDL055C (known) YGR229C	=	scer_only
YDL055C (known) YGL203C	=	scer_only
YDL055C (known) YOR262W	=	scer_only
YDL055C (known) YFL044C	=	scer_only
YDL055C (known) YLR106C	=	scer_only
YDL055C (known) YNL256W	=	scer_only
YDL055C (known) YDL066W	=	scer_only
YDL055C (known) YNL239W	=	scer_only
YDL055C (known) YKL145W	=	scer_only
YDL055C (known) YJL039C	=	scer_only
YDL055C (known) YDL131W	=	scer_only
YDL055C (known) YPL249C-A	=	scer_only
YDL055C (known) YDR051C	=	scer_only
YDL055C (known) YMR012W	=	scer_only
YDL055C (known) YJR132W	=	scer_only
YDL055C (known) YDR161W	=	scer_only
YDL055C (known) YKL104C	=	scer_only
YDL055C (known) YOR303W	=	scer_only
YDL055C (known) YGL162W	=	scer_only
YDL055C (known) YFL028C	=	scer_only
YDL055C (known) YGR068C	=	scer_only
YDL055C (known) YPL082C	=	scer_only
YDL055C (known) YDR172W	=	scer_only
YDL055C (known) YNR013C	=	scer_only
YDL055C (known) YLR259C	=	scer_only
YDL055C (known) YKR014C	=	scer_only
YDL055C (known) YKL164C	=	scer_only
YDL055C (known) YKL054C	=	scer_only
YDL055C (known) YGR262C	=	scer_only
YDL055C (known) YOL060C	=	scer_only
YDL055C (known) YDL166C	=	scer_only
YDL055C (known) YLR071C	=	scer_only
YDL055C (known) YNL032W	=	scer_only
YDL055C (known) YIL050W	=	scer_only
YDL055C (known) YPR023C	=	scer_only
YDL055C (known) YKL161C	=	scer_only
YDL055C (known) YNL272C	=	scer_only
YDL055C (known) YKL045W	=	scer_only
YDL055C (known) YGR234W	=	scer_only
YDL055C (known) YKL103C	=	scer_only
YDL055C (known) YOR027W	=	scer_only
YDL055C (known) YGR094W	=	scer_only
YDL055C (known) YPR180W	=	scer_only
YDL055C (known) YDL142C	=	scer_only
YDL055C (known) YNL183C	=	scer_only
YDL055C (known) YLL012W	=	scer_only
YDL055C (known) YHR019C	=	scer_only
YDL055C (known) YIL090W	=	scer_only
YDL055C (known) YOL135C	=	scer_only
YDL055C (known) YOR374W	=	scer_only
YDL055C (known) YDR425W	=	scer_only
YDL055C (known) YNL209W	=	scer_only
YDL055C (known) YGL221C	=	scer_only
YDL055C (known) YLR357W	=	scer_only
YDL055C (known) YNL262W	=	scer_only
YDL055C (known) YKL085W	=	scer_only
YDL055C (known) YFL026W	=	scer_only
YDL055C (known) YGL234W	=	scer_only
YDL055C (known) YJL081C	=	scer_only
YDL055C (known) YFR004W	=	scer_only
YDL055C (known) YPR018W	=	scer_only
YDL055C (known) YDR346C	=	scer_only
YDL055C (known) YPR029C	=	scer_only
YDL055C (known) YOR267C	=	scer_only
YDL055C (known) YER008C	=	scer_only
YDL055C (known) YNL313C	=	scer_only
YDL055C (known) YDR179C	=	scer_only
YDL055C (known) YPL126W	=	scer_only
YDL055C (known) YPR010C	=	scer_only
YDL055C (known) YHL011C	=	scer_only
YDL055C (known) YOR014W	=	scer_only
YDL055C (known) YOL090W	=	scer_only
YDL055C (known) YPR070W	=	scer_only
YDL055C (known) YKR067W	=	scer_only
YDL055C (known) YGL056C	=	scer_only
YDL055C (known) YMR093W	=	scer_only
YDL055C (known) YHR027C	=	scer_only
YDL055C (known) YDR214W	=	scer_only
YDL055C (known) YDR395W	=	scer_only
YDL055C (known) YLL013C	=	scer_only
YDL055C (known) YPL125W	=	scer_only
YDL055C (known) YFR037C	=	scer_only
YDL055C (known) YOR299W	=	scer_only
YDL055C (known) YER086W	=	scer_only
YDL055C (known) YMR043W	=	scer_only
YDL055C (known) YML073C	=	scer_only
YDL055C (known) YOR386W	=	scer_only
YDL055C (known) YIL094C	=	scer_only
YDL055C (known) YOR232W	=	scer_only
YDL055C (known) YPR089W	=	scer_only
YDL055C (known) YOR187W	=	scer_only
YDL055C (known) YPR034W	=	scer_only
YDL055C (known) YLR347C	=	scer_only
YDL055C (known) YML126C	=	scer_only
YDL055C (known) YDR232W	=	scer_only
YDL055C (known) YDR378C	=	scer_only
YDL055C (known) YDR394W	=	scer_only
YDL055C (known) YNL161W	=	scer_only
YDL055C (known) YNL076W	=	scer_only
YDL055C (known) YDR062W	=	scer_only
YDL055C (known) YER092W	=	scer_only
YDL055C (known) YHR108W	=	scer_only
YDL055C (known) YML062C	=	scer_only
YDL055C (known) YJR109C	=	scer_only
YDL055C (known) YNL212W	=	scer_only
YDL055C (known) YNL193W	=	scer_only
YDL055C (known) YHL025W	=	scer_only
YDL055C (known) YDR021W	=	scer_only
YDL055C (known) YDR321W	=	scer_only
YDL055C (known) YLR330W	=	scer_only
YDL055C (known) YDR388W	=	scer_only
YDL055C (known) YMR099C	=	scer_only
YDL055C (known) YLR048W	=	scer_only
YDL055C (known) YOL098C	=	scer_only
YDL055C (known) YFL018C	=	scer_only
YDL055C (known) YIL128W	=	scer_only
YDL055C (known) YIL035C	=	scer_only
YDL055C (known) YER171W	=	scer_only
YDL055C (known) YKR090W	=	scer_only
YDL055C (known) YKL211C	=	scer_only
YDL055C (known) YOR229W	=	scer_only
YDL055C (known) YNR016C	=	scer_only
YDL055C (known) YHR025W	=	scer_only
YDL055C (known) YHR024C	=	scer_only
YDL055C (known) YDL198C	=	scer_only
YDL055C (known) YOR375C	=	scer_only
YDL055C (known) YOL130W	=	scer_only
YDL055C (known) YLR410W	=	scer_only
YDL055C (known) YNL189W	=	scer_only
YDL055C (known) YML048W	=	scer_only
YDL055C (known) YLR426W	=	scer_only
YDL055C (known) YGR013W	=	scer_only
YDL055C (known) YMR239C	=	scer_only
YDL055C (known) YNL155W	=	scer_only
YDL055C (known) YGL120C	=	scer_only
YDL055C (known) YDL080C	=	scer_only
YDL055C (known) YMR080C	=	scer_only
YDL055C (known) YDR365C	=	scer_only
YDL055C (known) YJL065C	=	scer_only
YDL055C (known) YNL175C	=	scer_only
YDL055C (known) YLR052W	=	scer_only
YDL055C (known) YDR060W	=	scer_only
YDL055C (known) YGR132C	=	scer_only
YDL055C (known) YHR128W	=	scer_only
YDL055C (known) YHR208W	=	scer_only
YDL055C (known) YDR032C	=	scer_only
YDL055C (known) YML117W	=	scer_only
YDL055C (known) YJR091C	=	scer_only
YDL055C (known) YLR450W	=	scer_only
YDL055C (known) YML114C	=	scer_only
YDL055C (known) YNR029C	=	scer_only
YDL055C (known) YDL171C	=	scer_only
YDL055C (known) YPR072W	=	scer_only
YDL055C (known) YMR246W	=	scer_only
YDL055C (known) YDR170C	=	D
YDL055C (known) YML120C	=	scer_only
YDL055C (known) YJR122W	=	scer_only
YDL055C (known) YMR208W	=	scer_only
YDL055C (known) YEL011W	=	scer_only
YDL055C (known) YGR252W	=	scer_only
YDL055C (known) YIL101C	=	scer_only
YDL055C (known) YGL190C	=	scer_only
YDL055C (known) YNL281W	=	scer_only
YDL055C (known) YNL308C	=	scer_only
YDL055C (known) YPL226W	=	scer_only
YDL055C (known) YPR137W	=	scer_only
YDL055C (known) YIL076W	=	scer_only
YDL055C (known) YGL241W	=	scer_only
YDL055C (known) YNL249C	=	scer_only
YDL055C (known) YIL104C	=	scer_only
YDL055C (known) YKR052C	=	scer_only
YDL055C (known) YLL024C	=	scer_only
YDL055C (known) YGL195W	=	scer_only
YDL055C (known) YLR028C	=	scer_only
YDL055C (known) YML100W	=	scer_only
YDL055C (known) YLR132C	=	scer_only
YDL055C (known) YNR053C	=	scer_only
YDL055C (known) YER073W	=	scer_only
YDL055C (known) YMR072W	=	scer_only
YDL055C (known) YLR168C	=	scer_only
YDL055C (known) YDL174C	=	scer_only
YDL055C (known) YMR005W	=	scer_only
YDL055C (known) YOR096W	=	scer_only
YDL055C (known) YFR014C	=	scer_only
YDL055C (known) YHR167W	=	scer_only
YDL055C (known) YIR012W	=	scer_only
YDL055C (known) YJR072C	=	scer_only
YDL055C (known) YPR149W	=	scer_only
YDL055C (known) YHR121W	=	scer_only
YDL055C (known) YPL032C	=	scer_only
YDL055C (known) YER095W	=	scer_only
YDL055C (known) YNL132W	=	scer_only
YDL055C (known) YLR418C	=	scer_only
YDL055C (known) YGL245W	=	scer_only
YDL055C (known) YGL194C	=	scer_only
YDL055C (known) YDR097C	=	scer_only
YDL055C (known) YDR449C	=	scer_only
YDL055C (known) YMR308C	=	scer_only
YDL055C (known) YJR136C	=	scer_only
YDL055C (known) YML124C	=	scer_only
YDL055C (known) YHL034C	=	scer_only
YDL055C (known) YLL040C	=	scer_only
YDL055C (known) YJL008C	=	scer_only
YDL055C (known) YLR103C	=	scer_only
YDL055C (known) YNR038W	=	scer_only
YDL055C (known) YDR335W	=	scer_only
YDL055C (known) YOR004W	=	scer_only
YDL055C (known) YNL137C	=	scer_only
YDL055C (known) YGR204W	=	scer_only
YDL055C (known) YDR127W	=	scer_only
YDL055C (known) YDL229W	=	scer_only
YDL055C (known) YDL092W	=	scer_only
YDL055C (known) YIL038C	=	scer_only
YDL055C (known) YOR310C	=	scer_only
YDL055C (known) YDL164C	=	scer_only
YDL055C (known) YLR153C	=	scer_only
YDL055C (known) YML075C	=	scer_only
YDL055C (known) YGR060W	=	scer_only
YDL055C (known) YHR118C	=	scer_only
YDL055C (known) YOR326W	=	scer_only
YDL055C (known) YDL209C	=	scer_only
YDL055C (known) YDR303C	=	scer_only
YDL055C (known) YOR021C	=	scer_only
YDL055C (known) YGL206C	=	scer_only
YDL055C (known) YHR077C	=	scer_only
YDL055C (known) YOR116C	=	scer_only
YDL055C (known) YJL111W	=	scer_only
YDL055C (known) YMR055C	=	scer_only
YDL056W (known) YNL124W	=	scer_only
YDL056W (known) YDL229W	=	scer_only
YDL056W (known) YHR206W	=	scer_only
YDL056W (known) YLR182W	=	scer_only
YDL056W (known) YIL131C	=	scer_only
YDL056W (known) YGR214W	=	scer_only
YDL056W (known) YDL056W	=	scer_only
YDL056W (known) YLR424W	=	scer_only
YDL058W (known) YLR429W	=	scer_only
YDL058W (known) YMR176W	=	scer_only
YDL058W (known) YMR078C	=	scer_only
YDL058W (known) YLL024C	=	scer_only
YDL058W (known) YDL058W	=	scer_only
YDL058W (known) YGL190C	=	scer_only
YDL058W (known) YOR303W	=	scer_only
YDL059C (known) YER062C	=	scer_only
YDL059C (known) YDR214W	=	scer_only
YDL059C (known) YER155C	=	scer_only
YDL059C (known) YMR105C	=	scer_only
YDL059C (known) YKL127W	=	scer_only
YDL059C (known) YML032C	=	scer_only
YDL059C (known) YER052C	=	scer_only
YDL059C (known) YER031C	=	scer_only
YDL059C (known) YER025W	=	scer_only
YDL059C (known) YDL130W	=	scer_only
YDL059C (known) YIL053W	=	scer_only
YDL059C (known) YEL051W	=	scer_only
YDL059C (known) YGR086C	=	scer_only
YDL059C (known) YOR069W	=	scer_only
YDL059C (known) YFL045C	=	scer_only
YDL059C (known) YHR179W	=	scer_only
YDL059C (known) YFL059W	=	scer_only
YDL059C (known) YGR049W	=	scer_only
YDL059C (known) YEL060C	=	scer_only
YDL059C (known) YDR394W	=	scer_only
YDL059C (known) YIL021W	=	scer_only
YDL059C (known) YKL081W	=	scer_only
YDL059C (known) YER138C	=	scer_only
YDL059C (known) YEL030W	=	scer_only
YDL059C (known) YMR108W	=	scer_only
YDL059C (known) YKL210W	=	scer_only
YDL059C (known) YGL137W	=	scer_only
YDL060W (known) YDL213C	=	scer_only
YDL060W (known) YDR447C	=	scer_only
YDL060W (known) YOR056C	=	scer_only
YDL060W (known) YER155C	=	scer_only
YDL060W (known) YER006W	=	scer_only
YDL060W (known) YKL054C	=	scer_only
YDL060W (known) YJL190C	=	scer_only
YDL060W (known) YDL229W	=	scer_only
YDL060W (known) YDL060W	=	scer_only
YDL060W (known) YDR224C	=	scer_only
YDL060W (known) YPL012W	=	scer_only
YDL060W (known) YER165W	=	scer_only
YDL060W (known) YPL266W	=	scer_only
YDL060W (known) YNL098C	=	scer_only
YDL060W (known) YML063W	=	scer_only
YDL060W (known) YDL148C	=	scer_only
YDL060W (known) YML010W	=	scer_only
YDL060W (known) YFR034C	=	scer_only
YDL060W (known) YPL204W	=	scer_only
YDL060W (known) YNL207W	=	scer_only
YDL060W (known) YOL041C	=	scer_only
YDL060W (known) YDR299W	=	scer_only
YDL060W (known) YKL143W	=	scer_only
YDL060W (known) YGR081C	=	scer_only
YDL060W (known) YOR096W	=	scer_only
YDL060W (known) YOR204W	=	scer_only
YDL060W (known) YOL121C	=	scer_only
YDL060W (known) YJR123W	=	scer_only
YDL060W (known) YOR145C	=	scer_only
YDL060W (known) YGR162W	=	scer_only
YDL060W (known) YMR315W	=	scer_only
YDL060W (known) YOL123W	=	scer_only
YDL060W (known) YML024W	=	scer_only
YDL060W (known) YPL217C	=	scer_only
YDL060W (known) YDR064W	=	scer_only
YDL061C (known) YGR252W	=	scer_only
YDL061C (known) YDR318W	=	scer_only
YDL061C (known) YGR275W	=	scer_only
YDL061C (known) YLL024C	=	scer_only
YDL061C (known) YJL034W	=	scer_only
YDL061C (known) YFR034C	=	scer_only
YDL062W (known) YLR277C	=	scer_only
YDL063C (known) YDR381W	=	scer_only
YDL063C (known) YPL131W	=	scer_only
YDL064W (known) YDR409W	=	scer_only
YDL064W (known) YDL064W	=	CD
YDL064W (known) YML023C	=	scer_only
YDL064W (known) YJL092W	=	scer_only
YDL064W (known) YER095W	=	CH
YDL064W (known) YJR076C	=	scer_only
YDL064W (known) YDR510W	=	CH
YDL064W (known) YPL161C	=	scer_only
YDL064W (known) YMR190C	=	scer_only
YDL064W (known) YMR168C	=	scer_only
YDL065C (known) YLR071C	=	scer_only
YDL065C (known) YDR235W	=	scer_only
YDL065C (known) YMR026C	=	H
YDL065C (known) YGR242W	=	scer_only
YDL065C (known) YKL189W	=	scer_only
YDL065C (known) YMR284W	=	scer_only
YDL065C (known) YDR265W	=	H
YDL065C (known) YML042W	=	scer_only
YDL065C (known) YGR119C	=	scer_only
YDL065C (known) YLR063W	=	scer_only
YDL065C (known) YMR163C	=	scer_only
YDL065C (known) YDR034C	=	scer_only
YDL065C (known) YJL210W	=	scer_only
YDL065C (known) YER066C-A	=	scer_only
YDL065C (known) YPL204W	=	scer_only
YDL065C (known) YOL147C	=	scer_only
YDL065C (known) YMR155W	=	scer_only
YDL065C (known) YDR329C	=	scer_only
YDL065C (known) YMR047C	=	scer_only
YDL065C (known) YGR218W	=	scer_only
YDL065C (known) YLL034C	=	scer_only
YDL065C (known) YDR244W	=	scer_only
YDL065C (known) YGL153W	=	H
YDL065C (known) YNL214W	=	scer_only
YDL066W (known) YNR051C	=	scer_only
YDL066W (known) YOR204W	=	scer_only
YDL066W (known) YER151C	=	scer_only
YDL066W (known) YGL173C	=	scer_only
YDL066W (known) YMR047C	=	scer_only
YDL066W (known) YNL250W	=	scer_only
YDL066W (known) YJL034W	=	scer_only
YDL066W (known) YER165W	=	scer_only
YDL066W (known) YDL229W	=	scer_only
YDL066W (known) YLR441C	=	scer_only
YDL067C (known) YNL052W	=	scer_only
YDL067C (known) YLL024C	=	scer_only
YDL067C (known) YHR051W	=	scer_only
YDL067C (known) YML085C	=	scer_only
YDL067C (known) YDR318W	=	scer_only
YDL067C (known) YGL187C	=	scer_only
YDL069C (known) YML109W	=	scer_only
YDL069C (known) YHR122W	=	scer_only
YDL070W (known) YOL131W	=	scer_only
YDL070W (known) YER133W	=	scer_only
YDL070W (known) YGL075C	=	scer_only
YDL070W (known) YLR399C	=	scer_only
YDL070W (known) YGL063W	=	scer_only
YDL071C (known) YMR022W	=	scer_only
YDL071C (known) YEL068C	=	scer_only
YDL071C (known) YNL155W	=	scer_only
YDL071C (known) YGR269W	=	scer_only
YDL071C (known) YDR183W	=	scer_only
YDL071C (known) YFL017C	=	scer_only
YDL072C (known) YMR022W	=	scer_only
YDL072C (known) YPL126W	=	scer_only
YDL072C (known) YNL079C	=	scer_only
YDL073W (known) YNL124W	=	scer_only
YDL074C (known) YGR214W	=	scer_only
YDL074C (known) YPR086W	=	scer_only
YDL074C (known) YFR031C	=	scer_only
YDL074C (known) YDL074C	=	scer_only
YDL074C (known) YOR195W	=	scer_only
YDL074C (known) YDR295C	=	scer_only
YDL074C (known) YDL229W	=	scer_only
YDL074C (known) YJL074C	=	scer_only
YDL074C (known) YEL043W	=	scer_only
YDL074C (known) YHR149C	=	scer_only
YDL074C (known) YML085C	=	scer_only
YDL074C (known) YPR169W	=	scer_only
YDL074C (known) YLR356W	=	scer_only
YDL074C (known) YOL069W	=	scer_only
YDL074C (known) YPR191W	=	scer_only
YDL074C (known) YPL055C	=	scer_only
YDL074C (known) YNL153C	=	scer_only
YDL074C (known) YFL008W	=	scer_only
YDL074C (known) YDR432W	=	scer_only
YDL075W (known) YJR091C	=	scer_only
YDL075W (known) YJR067C	=	scer_only
YDL076C (known) YMR263W	=	scer_only
YDL076C (known) YLR098C	=	scer_only
YDL076C (known) YNL330C	=	scer_only
YDL076C (known) YIL084C	=	scer_only
YDL076C (known) YDR012W	=	scer_only
YDL076C (known) YJR123W	=	scer_only
YDL076C (known) YOL004W	=	scer_only
YDL076C (known) YPL181W	=	scer_only
YDL076C (known) YDR207C	=	scer_only
YDL076C (known) YDL076C	=	scer_only
YDL076C (known) YDR447C	=	scer_only
YDL076C (known) YKL180W	=	scer_only
YDL076C (known) YHR197W	=	scer_only
YDL076C (known) YER088C	=	scer_only
YDL076C (known) YPL139C	=	scer_only
YDL076C (known) YOR174W	=	scer_only
YDL076C (known) YMR072W	=	scer_only
YDL076C (known) YHR122W	=	scer_only
YDL077C (known) YKL059C	=	scer_only
YDL077C (known) YLR148W	=	scer_only
YDL077C (known) YDR080W	=	scer_only
YDL077C (known) YGL124C	=	scer_only
YDL077C (known) YPL045W	=	scer_only
YDL077C (known) YMR231W	=	scer_only
YDL077C (known) YML001W	=	D
YDL077C (known) YHR047C	=	scer_only
YDL077C (known) YLR396C	=	scer_only
YDL077C (known) YNL147W	=	scer_only
YDL078C (known) YER125W	=	scer_only
YDL078C (known) YJR017C	=	scer_only
YDL078C (known) YKL012W	=	scer_only
YDL078C (known) YDL078C	=	scer_only
YDL078C (known) YFL010C	=	scer_only
YDL078C (known) YDR244W	=	scer_only
YDL078C (known) YPL240C	=	scer_only
YDL080C (known) YIL142W	=	scer_only
YDL080C (known) YGR214W	=	scer_only
YDL080C (known) YJL130C	=	scer_only
YDL080C (known) YLR048W	=	scer_only
YDL080C (known) YDL080C	=	scer_only
YDL080C (known) YPL198W	=	scer_only
YDL080C (known) YLR259C	=	scer_only
YDL080C (known) YFL037W	=	scer_only
YDL080C (known) YGR196C	=	scer_only
YDL081C (known) YLR340W	=	D
YDL081C (known) YOR229W	=	scer_only
YDL081C (known) YPR078C	=	scer_only
YDL081C (known) YPL005W	=	scer_only
YDL081C (known) YMR022W	=	scer_only
YDL081C (known) YDR382W	=	C
YDL081C (known) YMR047C	=	scer_only
YDL081C (known) YPR086W	=	scer_only
YDL081C (known) YGR209C	=	scer_only
YDL081C (known) YLR295C	=	scer_only
YDL082W (known) YHR183W	=	scer_only
YDL082W (known) YOL077C	=	scer_only
YDL082W (known) YDR101C	=	scer_only
YDL082W (known) YMR061W	=	scer_only
YDL082W (known) YJL033W	=	scer_only
YDL082W (known) YML065W	=	scer_only
YDL082W (known) YLR074C	=	scer_only
YDL082W (known) YDR301W	=	scer_only
YDL082W (known) YDL195W	=	scer_only
YDL082W (known) YKL135C	=	scer_only
YDL082W (known) YNL271C	=	scer_only
YDL082W (known) YPR025C	=	scer_only
YDL082W (known) YDR060W	=	scer_only
YDL082W (known) YNL085W	=	scer_only
YDL082W (known) YPR041W	=	scer_only
YDL082W (known) YDL149W	=	scer_only
YDL082W (known) YOR272W	=	scer_only
YDL082W (known) YHR052W	=	scer_only
YDL084W (known) YMR314W	=	scer_only
YDL084W (known) YJR121W	=	scer_only
YDL084W (known) YHR167W	=	scer_only
YDL084W (known) YMR022W	=	scer_only
YDL084W (known) YHR047C	=	scer_only
YDL084W (known) YER063W	=	H
YDL084W (known) YDR381W	=	H
YDL084W (known) YDR138W	=	scer_only
YDL084W (known) YML062C	=	scer_only
YDL085W (known) YGR139W	=	scer_only
YDL085W (known) YDR034C	=	scer_only
YDL086W (known) YHR169W	=	scer_only
YDL086W (known) YIL030C	=	scer_only
YDL086W (known) YPR086W	=	scer_only
YDL086W (known) YDL086W	=	scer_only
YDL086W (known) YKL012W	=	scer_only
YDL086W (known) YJL168C	=	scer_only
YDL086W (known) YLL024C	=	scer_only
YDL086W (known) YER125W	=	scer_only
YDL086W (known) YJR017C	=	scer_only
YDL086W (known) YDL229W	=	scer_only
YDL087C (known) YGL112C	=	scer_only
YDL087C (known) YML049C	=	scer_only
YDL087C (known) YKL012W	=	scer_only
YDL087C (known) YER165W	=	scer_only
YDL087C (known) YIL061C	=	scer_only
YDL087C (known) YJR084W	=	scer_only
YDL087C (known) YOL139C	=	scer_only
YDL087C (known) YDR235W	=	scer_only
YDL087C (known) YDR080W	=	scer_only
YDL087C (known) YKL173W	=	scer_only
YDL087C (known) YLR147C	=	scer_only
YDL087C (known) YJL074C	=	scer_only
YDL087C (known) YGR162W	=	scer_only
YDL087C (known) YHR086W	=	scer_only
YDL087C (known) YHR165C	=	scer_only
YDL087C (known) YPR182W	=	scer_only
YDL087C (known) YFL017W-A	=	scer_only
YDL087C (known) YMR022W	=	scer_only
YDL087C (known) YPL178W	=	scer_only
YDL087C (known) YLR298C	=	scer_only
YDL087C (known) YDR012W	=	scer_only
YDL087C (known) YLR275W	=	scer_only
YDL087C (known) YGL173C	=	scer_only
YDL087C (known) YML046W	=	scer_only
YDL087C (known) YER029C	=	scer_only
YDL087C (known) YDR240C	=	scer_only
YDL087C (known) YGR013W	=	scer_only
YDL087C (known) YMR288W	=	scer_only
YDL087C (known) YMR125W	=	scer_only
YDL087C (known) YDL087C	=	scer_only
YDL087C (known) YER172C	=	scer_only
YDL088C (known) YDL207W	=	scer_only
YDL088C (known) YML023C	=	scer_only
YDL088C (known) YKL068W	=	scer_only
YDL088C (known) YDR192C	=	scer_only
YDL088C (known) YMR047C	=	scer_only
YDL088C (known) YML031W	=	scer_only
YDL088C (known) YOR257W	=	scer_only
YDL088C (known) YLR347C	=	scer_only
YDL088C (known) YPL217C	=	scer_only
YDL088C (known) YDR365C	=	scer_only
YDL088C (known) YMR153W	=	scer_only
YDL089W (known) YML008C	=	scer_only
YDL089W (known) YDR233C	=	scer_only
YDL089W (known) YLR324W	=	scer_only
YDL089W (known) YPR028W	=	scer_only
YDL089W (known) YJL097W	=	scer_only
YDL089W (known) YML034W	=	scer_only
YDL089W (known) YIR038C	=	scer_only
YDL089W (known) YDL089W	=	scer_only
YDL090C (known) YDL090C	=	scer_only
YDL090C (known) YKL152C	=	scer_only
YDL090C (known) YKL019W	=	CH
YDL090C (known) YDL229W	=	scer_only
YDL090C (known) YNL209W	=	scer_only
YDL091C (known) YER125W	=	scer_only
YDL091C (known) YDL126C	=	scer_only
YDL091C (known) YIL022W	=	scer_only
YDL092W (known) YJL130C	=	scer_only
YDL092W (known) YPL243W	=	scer_only
YDL092W (known) YML105C	=	scer_only
YDL092W (known) YKL122C	=	scer_only
YDL092W (known) YPR088C	=	scer_only
YDL092W (known) YPL210C	=	scer_only
YDL092W (known) YDR214W	=	scer_only
YDL092W (known) YLR452C	=	scer_only
YDL093W (known) YOR321W	=	scer_only
YDL093W (known) YGL055W	=	scer_only
YDL094C (known) YLR115W	=	scer_only
YDL094C (known) YDL196W	=	scer_only
YDL094C (known) YDL193W	=	scer_only
YDL094C (known) YIL046W	=	scer_only
YDL095W (known) YHR096C	=	scer_only
YDL095W (known) YOR321W	=	scer_only
YDL096C (known) YDR318W	=	scer_only
YDL097C (known) YDR142C	=	scer_only
YDL097C (known) YGR040W	=	scer_only
YDL097C (known) YER021W	=	scer_only
YDL097C (known) YOR117W	=	scer_only
YDL097C (known) YPR108W	=	H
YDL097C (known) YHL030W	=	scer_only
YDL097C (known) YOL038W	=	scer_only
YDL097C (known) YHR200W	=	M
YDL097C (known) YER012W	=	scer_only
YDL097C (known) YFR052W	=	scer_only
YDL097C (known) YIL075C	=	scer_only
YDL097C (known) YLR421C	=	scer_only
YDL097C (known) YDR427W	=	scer_only
YDL097C (known) YFR010W	=	scer_only
YDL097C (known) YLL024C	=	scer_only
YDL097C (known) YOR261C	=	H
YDL097C (known) YEL037C	=	scer_only
YDL097C (known) YGL004C	=	H
YDL097C (known) YHR030C	=	scer_only
YDL097C (known) YDL229W	=	scer_only
YDL097C (known) YGL048C	=	scer_only
YDL097C (known) YKL145W	=	scer_only
YDL097C (known) YHR183W	=	scer_only
YDL097C (known) YEL009C	=	scer_only
YDL097C (known) YDL147W	=	HD
YDL097C (known) YGR214W	=	scer_only
YDL097C (known) YGR262C	=	scer_only
YDL097C (known) YHR027C	=	scer_only
YDL097C (known) YDL097C	=	HD
YDL097C (known) YOR259C	=	scer_only
YDL097C (known) YDR394W	=	H
YDL097C (known) YFL007W	=	scer_only
YDL097C (known) YFR004W	=	scer_only
YDL098C (known) YER112W	=	scer_only
YDL098C (known) YLR438C-A	=	scer_only
YDL098C (known) YDR473C	=	scer_only
YDL098C (known) YJR022W	=	scer_only
YDL098C (known) YPR178W	=	scer_only
YDL098C (known) YER172C	=	scer_only
YDL098C (known) YER029C	=	scer_only
YDL098C (known) YGR075C	=	scer_only
YDL098C (known) YNL147W	=	scer_only
YDL098C (known) YDR318W	=	scer_only
YDL098C (known) YLR147C	=	scer_only
YDL098C (known) YKL173W	=	scer_only
YDL099W (known) YNL124W	=	scer_only
YDL099W (known) YDR517W	=	scer_only
YDL099W (known) YDL099W	=	scer_only
YDL099W (known) YKL050C	=	scer_only
YDL099W (known) YML102W	=	scer_only
YDL100C (known) YHR019C	=	scer_only
YDL100C (known) YHR057C	=	scer_only
YDL100C (known) YJL194W	=	scer_only
YDL100C (known) YOL126C	=	scer_only
YDL100C (known) YDR415C	=	scer_only
YDL100C (known) YGL020C	=	scer_only
YDL100C (known) YHR128W	=	scer_only
YDL100C (known) YDR259C	=	scer_only
YDL100C (known) YLL024C	=	scer_only
YDL100C (known) YML101C	=	scer_only
YDL100C (known) YHR180W	=	scer_only
YDL100C (known) YOL159C	=	scer_only
YDL100C (known) YML048W	=	scer_only
YDL100C (known) YDR190C	=	scer_only
YDL100C (known) YJL075C	=	scer_only
YDL100C (known) YDL100C	=	scer_only
YDL100C (known) YKR100C	=	scer_only
YDL100C (known) YER165W	=	scer_only
YDL100C (known) YJR040W	=	scer_only
YDL100C (known) YOR164C	=	C
YDL100C (known) YLR048W	=	scer_only
YDL100C (known) YNL055C	=	scer_only
YDL100C (known) YOL111C	=	scer_only
YDL100C (known) YHL004W	=	scer_only
YDL100C (known) YDL121C	=	scer_only
YDL100C (known) YPR037C	=	scer_only
YDL100C (known) YER083C	=	scer_only
YDL100C (known) YKL062W	=	scer_only
YDL100C (known) YDR437W	=	scer_only
YDL100C (known) YHR005C	=	scer_only
YDL100C (known) YIL162W	=	scer_only
YDL100C (known) YDR513W	=	scer_only
YDL100C (known) YDR304C	=	scer_only
YDL100C (known) YPL252C	=	scer_only
YDL100C (known) YDL229W	=	scer_only
YDL100C (known) YGR189C	=	scer_only
YDL100C (known) YNL199C	=	scer_only
YDL100C (known) YDR431W	=	scer_only
YDL100C (known) YOR204W	=	scer_only
YDL100C (known) YPL063W	=	scer_only
YDL100C (known) YHR114W	=	scer_only
YDL100C (known) YJL153C	=	scer_only
YDL101C (known) YKL027W	=	scer_only
YDL101C (known) YDL200C	=	scer_only
YDL101C (known) YOL139C	=	scer_only
YDL101C (known) YDR217C	=	scer_only
YDL101C (known) YKL025C	=	scer_only
YDL101C (known) YMR226C	=	scer_only
YDL101C (known) YDR051C	=	scer_only
YDL101C (known) YER125W	=	scer_only
YDL101C (known) YLR234W	=	scer_only
YDL101C (known) YOR332W	=	scer_only
YDL101C (known) YKL095W	=	scer_only
YDL101C (known) YPL153C	=	scer_only
YDL101C (known) YPL269W	=	scer_only
YDL101C (known) YML058W	=	scer_only
YDL101C (known) YFL030W	=	scer_only
YDL101C (known) YJR104C	=	scer_only
YDL101C (known) YJL092W	=	scer_only
YDL101C (known) YNL250W	=	scer_only
YDL101C (known) YPL022W	=	scer_only
YDL101C (known) YER173W	=	scer_only
YDL101C (known) YGL256W	=	scer_only
YDL101C (known) YHR135C	=	scer_only
YDL101C (known) YNL088W	=	scer_only
YDL101C (known) YKL011C	=	scer_only
YDL101C (known) YDR030C	=	scer_only
YDL101C (known) YDR155C	=	scer_only
YDL101C (known) YMR105C	=	scer_only
YDL101C (known) YDR214W	=	scer_only
YDL101C (known) YDR158W	=	scer_only
YDL102W (known) YJR043C	=	HM
YDL102W (known) YJR006W	=	HM
YDL102W (known) YNL124W	=	scer_only
YDL103C (known) YDR288W	=	scer_only
YDL104C (known) YGR292W	=	scer_only
YDL105W (known) YOL034W	=	scer_only
YDL105W (known) YML023C	=	scer_only
YDL105W (known) YDR011W	=	scer_only
YDL105W (known) YOL133W	=	scer_only
YDL105W (known) YMR186W	=	scer_only
YDL105W (known) YHR216W	=	scer_only
YDL105W (known) YDR288W	=	scer_only
YDL105W (known) YER081W	=	scer_only
YDL105W (known) YLR216C	=	scer_only
YDL105W (known) YOR027W	=	scer_only
YDL105W (known) YNR031C	=	scer_only
YDL106C (known) YKR099W	=	scer_only
YDL106C (known) YJR028W	=	scer_only
YDL106C (known) YOL133W	=	scer_only
YDL106C (known) YDR170W-A	=	scer_only
YDL106C (known) YDR500C	=	scer_only
YDL106C (known) YFR034C	=	scer_only
YDL106C (known) YDR146C	=	scer_only
YDL106C (known) YNL284C-B	=	scer_only
YDL106C (known) YOL103W-A	=	scer_only
YDL106C (known) YJR123W	=	scer_only
YDL106C (known) YDR261W-B	=	scer_only
YDL106C (known) YFR024C-A	=	scer_only
YDL107W (known) YGR062C	=	scer_only
YDL108W (known) YDL140C	=	H
YDL108W (known) YOR299W	=	scer_only
YDL108W (known) YOR151C	=	scer_only
YDL108W (known) YGL134W	=	scer_only
YDL108W (known) YER171W	=	scer_only
YDL108W (known) YDR460W	=	H
YDL108W (known) YPR025C	=	H
YDL110C (known) YKL015W	=	scer_only
YDL110C (known) YOR078W	=	scer_only
YDL110C (known) YDR318W	=	scer_only
YDL110C (known) YLR125W	=	scer_only
YDL111C (known) YGR095C	=	scer_only
YDL111C (known) YER165W	=	scer_only
YDL111C (known) YJL130C	=	scer_only
YDL111C (known) YOR076C	=	scer_only
YDL111C (known) YLR432W	=	scer_only
YDL111C (known) YDL229W	=	scer_only
YDL111C (known) YOR326W	=	scer_only
YDL111C (known) YOR001W	=	H
YDL111C (known) YDR280W	=	scer_only
YDL111C (known) YHR069C	=	scer_only
YDL111C (known) YGR195W	=	HD
YDL111C (known) YDR168W	=	scer_only
YDL111C (known) YLR367W	=	scer_only
YDL111C (known) YMR229C	=	scer_only
YDL111C (known) YNL232W	=	H
YDL111C (known) YOL142W	=	scer_only
YDL111C (known) YPR189W	=	scer_only
YDL111C (known) YJR022W	=	scer_only
YDL111C (known) YLL024C	=	scer_only
YDL111C (known) YGR158C	=	scer_only
YDL111C (known) YOL021C	=	scer_only
YDL112W (known) YJR045C	=	scer_only
YDL112W (known) YER155C	=	scer_only
YDL112W (known) YLR153C	=	scer_only
YDL112W (known) YER146W	=	scer_only
YDL112W (known) YKL182W	=	scer_only
YDL112W (known) YHR047C	=	scer_only
YDL112W (known) YGR026W	=	scer_only
YDL112W (known) YGR155W	=	scer_only
YDL112W (known) YNL307C	=	scer_only
YDL113C (known) YLR191W	=	scer_only
YDL113C (known) YJL036W	=	scer_only
YDL113C (known) YDR425W	=	scer_only
YDL113C (known) YGR172C	=	scer_only
YDL113C (known) YNL263C	=	scer_only
YDL113C (known) YFR040W	=	scer_only
YDL113C (known) YLR424W	=	scer_only
YDL113C (known) YDL229W	=	scer_only
YDL113C (known) YLL024C	=	scer_only
YDL113C (known) YPL174C	=	scer_only
YDL113C (known) YNL243W	=	scer_only
YDL114W (known) YDR348C	=	scer_only
YDL114W (known) YNL124W	=	scer_only
YDL114W (known) YDL123W	=	scer_only
YDL114W (known) YLR040C	=	scer_only
YDL115C (known) YDL140C	=	scer_only
YDL115C (known) YKL088W	=	scer_only
YDL115C (known) YOR151C	=	scer_only
YDL115C (known) YOL005C	=	scer_only
YDL115C (known) YDL229W	=	scer_only
YDL115C (known) YPL106C	=	scer_only
YDL115C (known) YJL140W	=	scer_only
YDL115C (known) YLL024C	=	scer_only
YDL115C (known) YOR224C	=	scer_only
YDL115C (known) YDR404C	=	scer_only
YDL115C (known) YGL070C	=	scer_only
YDL115C (known) YIL021W	=	scer_only
YDL115C (known) YPR093C	=	scer_only
YDL115C (known) YPR187W	=	scer_only
YDL115C (known) YOR210W	=	scer_only
YDL116W (known) YGL100W	=	scer_only
YDL116W (known) YGR119C	=	scer_only
YDL116W (known) YJR042W	=	scer_only
YDL116W (known) YGL092W	=	scer_only
YDL116W (known) YPL124W	=	scer_only
YDL116W (known) YHR033W	=	scer_only
YDL116W (known) YGL179C	=	scer_only
YDL116W (known) YOR257W	=	scer_only
YDL116W (known) YLR208W	=	scer_only
YDL116W (known) YOL131W	=	scer_only
YDL116W (known) YPL091W	=	scer_only
YDL116W (known) YOR294W	=	scer_only
YDL116W (known) YHL004W	=	scer_only
YDL116W (known) YGR155W	=	scer_only
YDL116W (known) YKL057C	=	scer_only
YDL116W (known) YDR192C	=	scer_only
YDL116W (known) YPL217C	=	scer_only
YDL116W (known) YPL169C	=	scer_only
YDL116W (known) YDR113C	=	scer_only
YDL116W (known) YOR180C	=	scer_only
YDL116W (known) YNL118C	=	scer_only
YDL116W (known) YLL024C	=	scer_only
YDL116W (known) YKR082W	=	scer_only
YDL116W (known) YGL172W	=	scer_only
YDL116W (known) YJL117W	=	scer_only
YDL116W (known) YMR047C	=	scer_only
YDL116W (known) YDR335W	=	scer_only
YDL116W (known) YOL014W	=	scer_only
YDL116W (known) YGL263W	=	scer_only
YDL116W (known) YJL090C	=	scer_only
YDL116W (known) YKL186C	=	scer_only
YDL116W (known) YDL207W	=	scer_only
YDL116W (known) YKL068W	=	scer_only
YDL117W (known) YDL229W	=	scer_only
YDL117W (known) YDR099W	=	scer_only
YDL117W (known) YOL086C	=	scer_only
YDL117W (known) YIL021W	=	scer_only
YDL117W (known) YDL185W	=	scer_only
YDL117W (known) YER177W	=	scer_only
YDL118W (known) YDR318W	=	scer_only
YDL118W (known) YLR295C	=	scer_only
YDL120W (known) YLR304C	=	scer_only
YDL120W (known) YDL120W	=	scer_only
YDL121C (known) YPL217C	=	scer_only
YDL121C (known) YMR305C	=	scer_only
YDL122W (known) YOL004W	=	scer_only
YDL122W (known) YPL231W	=	scer_only
YDL122W (known) YJL130C	=	scer_only
YDL122W (known) YPL106C	=	scer_only
YDL122W (known) YLL024C	=	scer_only
YDL122W (known) YDL229W	=	scer_only
YDL122W (known) YPL131W	=	scer_only
YDL122W (known) YDL185W	=	scer_only
YDL122W (known) YMR022W	=	scer_only
YDL122W (known) YKL145W	=	scer_only
YDL122W (known) YOL086C	=	scer_only
YDL122W (known) YKL182W	=	scer_only
YDL122W (known) YFL037W	=	scer_only
YDL122W (known) YGR192C	=	scer_only
YDL122W (known) YML085C	=	scer_only
YDL122W (known) YKL104C	=	scer_only
YDL122W (known) YJR121W	=	scer_only
YDL123W (known) YER125W	=	scer_only
YDL123W (known) YPR108W	=	scer_only
YDL123W (known) YPR103W	=	scer_only
YDL123W (known) YHR027C	=	scer_only
YDL123W (known) YOL133W	=	scer_only
YDL124W (known) YNL244C	=	scer_only
YDL125C (known) YER075C	=	scer_only
YDL125C (known) YDL125C	=	H
YDL125C (known) YJR091C	=	scer_only
YDL125C (known) YPL240C	=	scer_only
YDL125C (known) YLL024C	=	scer_only
YDL126C (known) YLL024C	=	scer_only
YDL126C (known) YHR092C	=	scer_only
YDL126C (known) YDR342C	=	scer_only
YDL126C (known) YDR057W	=	scer_only
YDL126C (known) YOL013C	=	scer_only
YDL126C (known) YDR337W	=	scer_only
YDL126C (known) YGL246C	=	scer_only
YDL126C (known) YNL271C	=	scer_only
YDL126C (known) YLR207W	=	scer_only
YDL126C (known) YDR330W	=	scer_only
YDL126C (known) YDR406W	=	scer_only
YDL126C (known) YDR447C	=	scer_only
YDL126C (known) YML013W	=	scer_only
YDL126C (known) YLR450W	=	scer_only
YDL126C (known) YDL126C	=	HM
YDL126C (known) YDL190C	=	M
YDL126C (known) YGR048W	=	scer_only
YDL126C (known) YML029W	=	scer_only
YDL126C (known) YKL213C	=	scer_only
YDL126C (known) YMR272C	=	scer_only
YDL126C (known) YJL048C	=	scer_only
YDL126C (known) YDR321W	=	scer_only
YDL126C (known) YLL045C	=	scer_only
YDL126C (known) YGR060W	=	scer_only
YDL126C (known) YGR078C	=	scer_only
YDL126C (known) YEL037C	=	scer_only
YDL126C (known) YIL090W	=	scer_only
YDL126C (known) YJL177W	=	scer_only
YDL126C (known) YKL008C	=	scer_only
YDL126C (known) YDR037W	=	scer_only
YDL126C (known) YJL130C	=	scer_only
YDL126C (known) YER155C	=	scer_only
YDL126C (known) YFL044C	=	scer_only
YDL126C (known) YMR297W	=	scer_only
YDL126C (known) YDR028C	=	scer_only
YDL126C (known) YML074C	=	scer_only
YDL126C (known) YOL127W	=	scer_only
YDL126C (known) YKL209C	=	scer_only
YDL126C (known) YMR067C	=	scer_only
YDL126C (known) YLR167W	=	scer_only
YDL126C (known) YIL030C	=	scer_only
YDL126C (known) YJL157C	=	scer_only
YDL126C (known) YDR049W	=	scer_only
YDL126C (known) YFL026W	=	scer_only
YDL126C (known) YKL039W	=	scer_only
YDL126C (known) YDR411C	=	H
YDL127W (known) YLR453C	=	scer_only
YDL127W (known) YPL031C	=	scer_only
YDL127W (known) YKL002W	=	scer_only
YDL127W (known) YDR146C	=	scer_only
YDL127W (known) YDR388W	=	scer_only
YDL128W (known) YER005W	=	scer_only
YDL128W (known) YGR295C	=	scer_only
YDL128W (known) YKL102C	=	scer_only
YDL128W (known) YPR124W	=	scer_only
YDL129W (known) YJL020C	=	scer_only
YDL129W (known) YJR063W	=	scer_only
YDL130W (known) YDR367W	=	scer_only
YDL130W (known) YJL208C	=	scer_only
YDL130W (known) YJL173C	=	scer_only
YDL130W (known) YLR287C	=	scer_only
YDL130W (known) YJR108W	=	scer_only
YDL130W (known) YOL039W	=	C
YDL130W (known) YJL210W	=	scer_only
YDL130W (known) YDR382W	=	C
YDL130W (known) YJR012C	=	scer_only
YDL130W (known) YKL002W	=	scer_only
YDL130W (known) YJR144W	=	scer_only
YDL130W (known) YLR340W	=	D
YDL130W (known) YDR399W	=	scer_only
YDL130W (known) YLR051C	=	scer_only
YDL131W (known) YLR427W	=	scer_only
YDL131W (known) YJR017C	=	scer_only
YDL131W (known) YFR034C	=	scer_only
YDL131W (known) YPL240C	=	scer_only
YDL131W (known) YLR048W	=	scer_only
YDL131W (known) YHR183W	=	scer_only
YDL131W (known) YKL012W	=	scer_only
YDL131W (known) YLL024C	=	scer_only
YDL131W (known) YJL034W	=	scer_only
YDL131W (known) YHR083W	=	scer_only
YDL131W (known) YIL094C	=	scer_only
YDL131W (known) YJL168C	=	scer_only
YDL131W (known) YFL010C	=	scer_only
YDL132W (known) YLR097C	=	scer_only
YDL132W (known) YOL133W	=	HD
YDL132W (known) YJR090C	=	M
YDL132W (known) YDR285W	=	scer_only
YDL132W (known) YLR368W	=	scer_only
YDL132W (known) YDR179C	=	scer_only
YDL132W (known) YIL046W	=	H
YDL132W (known) YDR274C	=	scer_only
YDL132W (known) YEL060C	=	scer_only
YDL132W (known) YLR079W	=	scer_only
YDL132W (known) YNL055C	=	scer_only
YDL132W (known) YMR199W	=	scer_only
YDL132W (known) YOR080W	=	scer_only
YDL132W (known) YDR306C	=	scer_only
YDL132W (known) YFL009W	=	scer_only
YDL132W (known) YGR087C	=	scer_only
YDL132W (known) YOR057W	=	scer_only
YDL132W (known) YDR054C	=	scer_only
YDL132W (known) YJL149W	=	scer_only
YDL132W (known) YLR128W	=	scer_only
YDL132W (known) YPL256C	=	scer_only
YDL132W (known) YLR352W	=	scer_only
YDL132W (known) YML088W	=	scer_only
YDL132W (known) YGL249W	=	scer_only
YDL132W (known) YDR328C	=	HD
YDL132W (known) YDR139C	=	scer_only
YDL132W (known) YLR100W	=	scer_only
YDL132W (known) YLR134W	=	scer_only
YDL132W (known) YPL258C	=	scer_only
YDL133W (known) YPL240C	=	scer_only
YDL133W (known) YJL097W	=	scer_only
YDL133W (known) YJR013W	=	scer_only
YDL133W (known) YMR052W	=	scer_only
YDL134C (known) YOR014W	=	scer_only
YDL134C (known) YOR176W	=	scer_only
YDL134C (known) YGR161C	=	scer_only
YDL134C (known) YKR027W	=	scer_only
YDL134C (known) YHR135C	=	scer_only
YDL134C (known) YPR040W	=	D
YDL134C (known) YIL021W	=	scer_only
YDL134C (known) YDL188C	=	scer_only
YDL134C (known) YPR110C	=	scer_only
YDL134C (known) YGL190C	=	scer_only
YDL134C (known) YLR373C	=	scer_only
YDL134C (known) YHR114W	=	scer_only
YDL134C (known) YPL152W	=	scer_only
YDL134C (known) YMR028W	=	M
YDL134C (known) YDR523C	=	scer_only
YDL134C (known) YHR075C	=	scer_only
YDL135C (known) YLR229C	=	H
YDL135C (known) YPR165W	=	H
YDL135C (known) YKR055W	=	scer_only
YDL135C (known) YDL135C	=	H
YDL135C (known) YNL176C	=	scer_only
YDL137W (known) YJL130C	=	scer_only
YDL137W (known) YKL180W	=	scer_only
YDL137W (known) YML073C	=	scer_only
YDL137W (known) YHR108W	=	H
YDL137W (known) YLR340W	=	scer_only
YDL137W (known) YOR063W	=	scer_only
YDL137W (known) YDL192W	=	H
YDL137W (known) YDL137W	=	H
YDL137W (known) YLL024C	=	scer_only
YDL137W (known) YER165W	=	scer_only
YDL137W (known) YDR358W	=	H
YDL137W (known) YDR447C	=	scer_only
YDL137W (known) YGR052W	=	scer_only
YDL137W (known) YPR110C	=	scer_only
YDL137W (known) YJL177W	=	scer_only
YDL137W (known) YNL209W	=	scer_only
YDL137W (known) YHR188C	=	scer_only
YDL137W (known) YLR432W	=	scer_only
YDL137W (known) YDR007W	=	scer_only
YDL138W (known) YEL026W	=	scer_only
YDL138W (known) YHR135C	=	scer_only
YDL138W (known) YLL015W	=	scer_only
YDL138W (known) YPR077C	=	scer_only
YDL138W (known) YMR035W	=	scer_only
YDL138W (known) YDR034C	=	scer_only
YDL138W (known) YLR313C	=	scer_only
YDL138W (known) YNL124W	=	scer_only
YDL138W (known) YDR277C	=	scer_only
YDL138W (known) YPL145C	=	scer_only
YDL138W (known) YIR039C	=	scer_only
YDL138W (known) YLL034C	=	scer_only
YDL138W (known) YPR023C	=	scer_only
YDL138W (known) YHR154W	=	scer_only
YDL138W (known) YJL186W	=	scer_only
YDL138W (known) YPR079W	=	scer_only
YDL138W (known) YOR047C	=	scer_only
YDL139C (known) YGR024C	=	scer_only
YDL139C (known) YHR154W	=	scer_only
YDL139C (known) YGL153W	=	scer_only
YDL140C (known) YGL130W	=	scer_only
YDL140C (known) YDR167W	=	scer_only
YDL140C (known) YJR072C	=	scer_only
YDL140C (known) YML010W	=	scer_only
YDL140C (known) YLR015W	=	scer_only
YDL140C (known) YOL051W	=	scer_only
YDL140C (known) YLR430W	=	scer_only
YDL140C (known) YJL140W	=	H
YDL140C (known) YJR017C	=	scer_only
YDL140C (known) YGL043W	=	scer_only
YDL140C (known) YKR062W	=	scer_only
YDL140C (known) YNL236W	=	scer_only
YDL140C (known) YPR086W	=	scer_only
YDL140C (known) YGR005C	=	scer_only
YDL140C (known) YPL228W	=	scer_only
YDL140C (known) YPL129W	=	scer_only
YDL140C (known) YOR224C	=	H
YDL140C (known) YGR063C	=	scer_only
YDL140C (known) YER139C	=	scer_only
YDL140C (known) YLR033W	=	scer_only
YDL140C (known) YLL034C	=	scer_only
YDL140C (known) YER125W	=	H
YDL140C (known) YOR151C	=	scer_only
YDL140C (known) YLR384C	=	scer_only
YDL140C (known) YHR052W	=	scer_only
YDL140C (known) YOL145C	=	scer_only
YDL140C (known) YLR115W	=	scer_only
YDL140C (known) YDR301W	=	scer_only
YDL140C (known) YDR404C	=	H
YDL140C (known) YIL021W	=	H
YDL140C (known) YKL088W	=	scer_only
YDL140C (known) YDR251W	=	scer_only
YDL140C (known) YOL005C	=	scer_only
YDL140C (known) YGL070C	=	D
YDL140C (known) YMR201C	=	scer_only
YDL140C (known) YDR289C	=	scer_only
YDL140C (known) YMR022W	=	scer_only
YDL140C (known) YDR138W	=	scer_only
YDL140C (known) YPR187W	=	scer_only
YDL140C (known) YGR186W	=	scer_only
YDL140C (known) YLR180W	=	scer_only
YDL140C (known) YNL266W	=	scer_only
YDL140C (known) YPR093C	=	scer_only
YDL140C (known) YLR418C	=	scer_only
YDL140C (known) YOR210W	=	H
YDL140C (known) YEL037C	=	scer_only
YDL140C (known) YDR228C	=	scer_only
YDL141W (known) YMR022W	=	scer_only
YDL142C (known) YLR259C	=	scer_only
YDL142C (known) YLR075W	=	scer_only
YDL142C (known) YHR019C	=	scer_only
YDL142C (known) YDL229W	=	scer_only
YDL142C (known) YDR447C	=	scer_only
YDL142C (known) YLR180W	=	scer_only
YDL142C (known) YJL130C	=	scer_only
YDL142C (known) YGL031C	=	scer_only
YDL142C (known) YER110C	=	scer_only
YDL142C (known) YML085C	=	scer_only
YDL142C (known) YFL037W	=	scer_only
YDL142C (known) YKL180W	=	scer_only
YDL142C (known) YLR342W	=	scer_only
YDL142C (known) YMR012W	=	scer_only
YDL142C (known) YLL024C	=	scer_only
YDL142C (known) YLR340W	=	scer_only
YDL143W (known) YPL240C	=	scer_only
YDL143W (known) YKL029C	=	scer_only
YDL143W (known) YKL157W	=	scer_only
YDL143W (known) YGR187C	=	scer_only
YDL143W (known) YDR214W	=	scer_only
YDL143W (known) YHR169W	=	scer_only
YDL143W (known) YPR112C	=	scer_only
YDL143W (known) YGL116W	=	scer_only
[truncated: 1,266,517 more chars]
