# Supplementary material for: Building and analyzing protein interactome networks by cross-species comparisons
Source: BMC Syst Biol. 2010 Mar 30;4:36. doi: 10.1186/1752-0509-4-36 (PMC2859380; doi:10.1186/1752-0509-4-36)
Supplement: Additional file 10 — Zip Cele. A zipped folder containing files formatted for use in Cytoscape listed in Supplemental Table 3. These files are for Caenorhabditis elegans proteins. [file 1752-0509-4-36-S10.ZIP › scerexptList.eda]

experiment type
Q0032 (known) YNL182C	=	MI:0019(coimmunoprecipitation)|MI:0007(anti_tag_coimmunoprecipitation)
Q0050 (known) YER142C	=	MI:0007(anti_tag_coimmunoprecipitation)
Q0080 (known) YHR047C	=	MI:0676(tandem_affinity_purification)
Q0080 (known) YLR148W	=	MI:0676(tandem_affinity_purification)
Q0080 (known) YLL024C	=	MI:0676(tandem_affinity_purification)
Q0080 (known) YJR121W	=	MI:0404(comigration_in_non_denaturing_gel_electrophoresis)
Q0080 (known) YBL099W	=	MI:0404(comigration_in_non_denaturing_gel_electrophoresis)
Q0085 (known) YKL016C	=	MI:0030(cross-linking_study)
Q0085 (known) YDR377W	=	MI:0030(cross-linking_study)
Q0085 (known) YBL099W	=	MI:0404(comigration_in_non_denaturing_gel_electrophoresis)
Q0085 (known) YML081C-A	=	MI:0030(cross-linking_study)
Q0085 (known) YJR121W	=	MI:0404(comigration_in_non_denaturing_gel_electrophoresis)
Q0085 (known) YDR298C	=	MI:0030(cross-linking_study)
Q0085 (known) YPL078C	=	MI:0030(cross-linking_study)
Q0092 (known) YOR026W	=	MI:0019(coimmunoprecipitation)|MI:0007(anti_tag_coimmunoprecipitation)
Q0105 (known) YBL045C	=	protein_protein
Q0105 (known) Q0105	=	protein_protein
Q0105 (known) YJL166W	=	protein_protein
Q0105 (known) YEL024W	=	protein_protein
Q0105 (known) YOR065W	=	MI:0114(x-ray_crystallography)|MI:0364(inferred_by_curator)
Q0105 (known) YDR529C	=	protein_protein
Q0130 (known) YJR121W	=	MI:0404(comigration_in_non_denaturing_gel_electrophoresis)
Q0130 (known) YBL099W	=	MI:0404(comigration_in_non_denaturing_gel_electrophoresis)
Q0140 (known) YHL004W	=	MI:0004(affinity_chromatography_technology)
Q0250 (known) YER154W	=	MI:0030(cross-linking_study)
Q0250 (known) YBR037C	=	MI:0071(molecular_sieving)|MI:0019(coimmunoprecipitation)|MI:0004(affinity_chromatography_technology)
Q0250 (known) YDR231C	=	MI:0030(cross-linking_study)|MI:0006(anti_bait_coip)
Q0250 (known) YBR024W	=	MI:0004(affinity_chromatography_technology)|MI:0019(coimmunoprecipitation)
Q0275 (known) YER154W	=	MI:0030(cross-linking_study)
R0010W (known) R0010W	=	protein_protein
R0020C (known) YBR217W	=	MI:0007(anti_tag_coimmunoprecipitation)
R0020C (known) YBL056W	=	MI:0007(anti_tag_coimmunoprecipitation)
R0020C (known) YDR523C	=	MI:0007(anti_tag_coimmunoprecipitation)
YAL001C (known) YPL007C	=	MI:0676(tandem_affinity_purification)
YAL001C (known) YBR123C	=	MI:0676(tandem_affinity_purification)|MI:0363(inferred_by_author)
YAL001C (known) YOR110W	=	MI:0676(tandem_affinity_purification)
YAL002W (known) YLR396C	=	MI:0676(tandem_affinity_purification)
YAL002W (known) YAL005C	=	MI:0676(tandem_affinity_purification)
YAL002W (known) YKL193C	=	MI:0676(tandem_affinity_purification)
YAL002W (known) YDL229W	=	MI:0676(tandem_affinity_purification)
YAL002W (known) YPL045W	=	MI:0676(tandem_affinity_purification)
YAL002W (known) YHR047C	=	MI:0363(inferred_by_author)
YAL002W (known) YLL024C	=	MI:0676(tandem_affinity_purification)
YAL002W (known) YMR231W	=	MI:0676(tandem_affinity_purification)
YAL002W (known) YAL002W	=	MI:0676(tandem_affinity_purification)
YAL002W (known) YLR148W	=	MI:0676(tandem_affinity_purification)
YAL002W (known) YKR026C	=	MI:0019(coimmunoprecipitation)|MI:0007(anti_tag_coimmunoprecipitation)
YAL003W (known) YHR047C	=	MI:0363(inferred_by_author)
YAL003W (known) YML064C	=	MI:0019(coimmunoprecipitation)|MI:0007(anti_tag_coimmunoprecipitation)
YAL003W (known) YDR314C	=	MI:0363(inferred_by_author)
YAL003W (known) YPL048W	=	MI:0676(tandem_affinity_purification)|MI:0363(inferred_by_author)
YAL003W (known) YKL101W	=	MI:0363(inferred_by_author)
YAL003W (known) YJL072C	=	MI:0096(pull_down)
YAL003W (known) YKL081W	=	MI:0676(tandem_affinity_purification)
YAL003W (known) YLR153C	=	MI:0363(inferred_by_author)
YAL004W (known) YML109W	=	MI:0397(two_hybrid_array)|MI:0018(Two_hybrid_test)
YAL004W (known) YGL181W	=	MI:0018(Two_hybrid_test)
YAL005C (known) YPL207W	=	protein_protein
YAL005C (known) YNL209W	=	MI:0363(inferred_by_author)
YAL005C (known) YHR187W	=	MI:0676(tandem_affinity_purification)
YAL005C (known) YCR009C	=	MI:0676(tandem_affinity_purification)|MI:0363(inferred_by_author)
YAL005C (known) YGR192C	=	protein_protein
YAL005C (known) YGR005C	=	MI:0676(tandem_affinity_purification)
YAL005C (known) YKL209C	=	MI:0007(anti_tag_coimmunoprecipitation)
YAL005C (known) YBR172C	=	protein_protein
YAL005C (known) YDR217C	=	MI:0676(tandem_affinity_purification)
YAL005C (known) YHR169W	=	MI:0676(tandem_affinity_purification)
YAL005C (known) YCR004C	=	MI:0676(tandem_affinity_purification)
YAL005C (known) YML007W	=	MI:0676(tandem_affinity_purification)
YAL005C (known) YNL169C	=	MI:0676(tandem_affinity_purification)
YAL005C (known) YPL178W	=	MI:0676(tandem_affinity_purification)
YAL005C (known) YJL197W	=	MI:0676(tandem_affinity_purification)
YAL005C (known) YCR036W	=	MI:0676(tandem_affinity_purification)
YAL005C (known) YJL062W	=	MI:0676(tandem_affinity_purification)
YAL005C (known) YLR287C	=	MI:0676(tandem_affinity_purification)
YAL005C (known) YGL119W	=	MI:0676(tandem_affinity_purification)
YAL005C (known) YGR214W	=	MI:0676(tandem_affinity_purification)
YAL005C (known) YOR332W	=	protein_protein
YAL005C (known) YLR176C	=	MI:0676(tandem_affinity_purification)
YAL005C (known) YLR335W	=	MI:0004(affinity_chromatography_technology)
YAL005C (known) YKL150W	=	MI:0676(tandem_affinity_purification)
YAL005C (known) YJL102W	=	MI:0676(tandem_affinity_purification)
YAL005C (known) YPR055W	=	MI:0676(tandem_affinity_purification)
YAL005C (known) YOR375C	=	MI:0676(tandem_affinity_purification)
YAL005C (known) YDR303C	=	MI:0004(affinity_chromatography_technology)|MI:0676(tandem_affinity_purification)
YAL005C (known) YOR230W	=	MI:0676(tandem_affinity_purification)
YAL005C (known) YJR052W	=	MI:0676(tandem_affinity_purification)
YAL005C (known) YLL024C	=	MI:0676(tandem_affinity_purification)
YAL005C (known) YDR047W	=	MI:0676(tandem_affinity_purification)
YAL005C (known) YNL265C	=	MI:0676(tandem_affinity_purification)
YAL005C (known) YPL003W	=	MI:0676(tandem_affinity_purification)
YAL005C (known) YDL047W	=	MI:0676(tandem_affinity_purification)
YAL005C (known) YKL112W	=	MI:0676(tandem_affinity_purification)
YAL005C (known) YKR091W	=	MI:0676(tandem_affinity_purification)
YAL005C (known) YDR190C	=	protein_protein
YAL005C (known) YKL215C	=	MI:0676(tandem_affinity_purification)
YAL005C (known) YER020W	=	MI:0676(tandem_affinity_purification)
YAL005C (known) YMR027W	=	MI:0676(tandem_affinity_purification)
YAL005C (known) YLR262C	=	MI:0676(tandem_affinity_purification)
YAL005C (known) YLR069C	=	protein_protein
YAL005C (known) YMR282C	=	protein_protein
YAL005C (known) YPL190C	=	MI:0676(tandem_affinity_purification)
YAL005C (known) YAR015W	=	protein_protein
YAL005C (known) YGL128C	=	MI:0676(tandem_affinity_purification)
YAL005C (known) YDR490C	=	protein_protein
YAL005C (known) YKR082W	=	MI:0676(tandem_affinity_purification)
YAL005C (known) YJR043C	=	MI:0676(tandem_affinity_purification)
YAL005C (known) YDR399W	=	MI:0676(tandem_affinity_purification)
YAL005C (known) YJL130C	=	MI:0676(tandem_affinity_purification)
YAL005C (known) YBR086C	=	MI:0676(tandem_affinity_purification)
YAL005C (known) YNL233W	=	protein_protein
YAL005C (known) YKL164C	=	MI:0676(tandem_affinity_purification)
YAL005C (known) YOL016C	=	MI:0676(tandem_affinity_purification)
YAL005C (known) YJL061W	=	MI:0676(tandem_affinity_purification)
YAL005C (known) YGL066W	=	MI:0676(tandem_affinity_purification)
YAL005C (known) YFR037C	=	MI:0004(affinity_chromatography_technology)
YAL005C (known) YOR171C	=	MI:0676(tandem_affinity_purification)
YAL005C (known) YDL166C	=	MI:0676(tandem_affinity_purification)
YAL005C (known) YOL051W	=	MI:0676(tandem_affinity_purification)
YAL005C (known) YPR175W	=	MI:0676(tandem_affinity_purification)
YAL005C (known) YKR029C	=	MI:0676(tandem_affinity_purification)
YAL005C (known) YER006W	=	protein_protein
YAL005C (known) YGR136W	=	MI:0676(tandem_affinity_purification)
YAL005C (known) YHR146W	=	MI:0676(tandem_affinity_purification)
YAL005C (known) YGR028W	=	MI:0676(tandem_affinity_purification)
YAL005C (known) YCR057C	=	MI:0676(tandem_affinity_purification)
YAL005C (known) YML059C	=	MI:0676(tandem_affinity_purification)
YAL005C (known) YOR218C	=	protein_protein
YAL005C (known) YBR290W	=	protein_protein
YAL005C (known) YNL124W	=	MI:0397(two_hybrid_array)
YAL005C (known) YBR101C	=	MI:0676(tandem_affinity_purification)
YAL005C (known) YGR163W	=	MI:0676(tandem_affinity_purification)
YAL005C (known) YGR104C	=	MI:0676(tandem_affinity_purification)
YAL005C (known) YER120W	=	MI:0676(tandem_affinity_purification)
YAL005C (known) YFR013W	=	MI:0676(tandem_affinity_purification)
YAL005C (known) YCR046C	=	MI:0676(tandem_affinity_purification)
YAL005C (known) YDL025C	=	protein_protein
YAL005C (known) YGL048C	=	MI:0096(pull_down)
YAL005C (known) YDL061C	=	MI:0676(tandem_affinity_purification)
YAL005C (known) YFR053C	=	MI:0676(tandem_affinity_purification)
YAL005C (known) YNR011C	=	protein_protein
YAL005C (known) YML056C	=	MI:0676(tandem_affinity_purification)
YAL005C (known) YOR136W	=	MI:0363(inferred_by_author)
YAL005C (known) YDR068W	=	MI:0676(tandem_affinity_purification)
YAL005C (known) YGR294W	=	protein_protein
YAL005C (known) YDR170C	=	MI:0363(inferred_by_author)
YAL005C (known) YOR341W	=	MI:0676(tandem_affinity_purification)
YAL005C (known) YDR192C	=	MI:0004(affinity_chromatography_technology)
YAL005C (known) YER148W	=	protein_protein
YAL005C (known) YDR122W	=	MI:0676(tandem_affinity_purification)
YAL005C (known) YPL249C-A	=	MI:0363(inferred_by_author)
YAL005C (known) YBL103C	=	protein_protein
YAL005C (known) YKL095W	=	MI:0676(tandem_affinity_purification)
YAL005C (known) YML106W	=	MI:0676(tandem_affinity_purification)
YAL005C (known) YAL016W	=	MI:0676(tandem_affinity_purification)
YAL005C (known) YGR016W	=	MI:0676(tandem_affinity_purification)
YAL005C (known) YLR090W	=	MI:0676(tandem_affinity_purification)
YAL005C (known) YLL007C	=	protein_protein
YAL005C (known) YGR210C	=	MI:0676(tandem_affinity_purification)
YAL005C (known) YDR347W	=	MI:0676(tandem_affinity_purification)
YAL005C (known) YDL197C	=	protein_protein
YAL005C (known) YIL159W	=	protein_protein
YAL005C (known) YGR123C	=	MI:0676(tandem_affinity_purification)
YAL005C (known) YBR003W	=	MI:0676(tandem_affinity_purification)
YAL005C (known) YOR243C	=	MI:0676(tandem_affinity_purification)
YAL005C (known) YDL018C	=	MI:0676(tandem_affinity_purification)
YAL005C (known) YNL025C	=	MI:0676(tandem_affinity_purification)
YAL005C (known) YGL137W	=	protein_protein
YAL005C (known) YBL032W	=	MI:0676(tandem_affinity_purification)
YAL005C (known) YNL007C	=	MI:0019(coimmunoprecipitation)|MI:0007(anti_tag_coimmunoprecipitation)|MI:0013(biophysical)|MI:0004(affinity_chromatography_technology)
YAL005C (known) YPL016W	=	protein_protein
YAL005C (known) YBR155W	=	protein_protein
YAL005C (known) YDR443C	=	MI:0676(tandem_affinity_purification)
YAL005C (known) YKL035W	=	MI:0676(tandem_affinity_purification)
YAL005C (known) YEL011W	=	MI:0676(tandem_affinity_purification)
YAL005C (known) YAL043C	=	MI:0676(tandem_affinity_purification)
YAL005C (known) YGL011C	=	MI:0676(tandem_affinity_purification)
YAL005C (known) YDR168W	=	protein_protein
YAL005C (known) YPL141C	=	protein_protein
YAL005C (known) YDR001C	=	protein_protein
YAL005C (known) YGR128C	=	MI:0676(tandem_affinity_purification)
YAL005C (known) YDL090C	=	MI:0676(tandem_affinity_purification)
YAL005C (known) YPL106C	=	MI:0676(tandem_affinity_purification)
YAL005C (known) YNL193W	=	MI:0676(tandem_affinity_purification)
YAL005C (known) YHR080C	=	protein_protein
YAL005C (known) YER091C	=	protein_protein
YAL005C (known) YJL006C	=	MI:0676(tandem_affinity_purification)
YAL005C (known) YHR202W	=	protein_protein
YAL005C (known) YFL013C	=	protein_protein
YAL005C (known) YNR029C	=	MI:0676(tandem_affinity_purification)
YAL005C (known) YJL124C	=	MI:0676(tandem_affinity_purification)
YAL005C (known) YPL169C	=	MI:0676(tandem_affinity_purification)
YAL005C (known) YIL016W	=	MI:0676(tandem_affinity_purification)
YAL005C (known) YOR076C	=	MI:0676(tandem_affinity_purification)
YAL005C (known) YDR388W	=	MI:0676(tandem_affinity_purification)|MI:0363(inferred_by_author)
YAL005C (known) YBR130C	=	MI:0676(tandem_affinity_purification)
YAL005C (known) YPL083C	=	MI:0676(tandem_affinity_purification)
YAL005C (known) YFL017W-A	=	MI:0676(tandem_affinity_purification)
YAL005C (known) YOR250C	=	MI:0676(tandem_affinity_purification)
YAL005C (known) YBL035C	=	MI:0676(tandem_affinity_purification)
YAL005C (known) YOR275C	=	MI:0676(tandem_affinity_purification)
YAL005C (known) YPR178W	=	MI:0676(tandem_affinity_purification)
YAL005C (known) YDR214W	=	protein_protein
YAL005C (known) YKL182W	=	MI:0676(tandem_affinity_purification)
YAL005C (known) YDL080C	=	MI:0676(tandem_affinity_purification)
YAL005C (known) YOR377W	=	protein_protein
YAL005C (known) YMR192W	=	MI:0363(inferred_by_author)
YAL005C (known) YMR104C	=	MI:0676(tandem_affinity_purification)
YAL005C (known) YOR057W	=	protein_protein
YAL005C (known) YJR137C	=	MI:0676(tandem_affinity_purification)
YAL005C (known) YDR457W	=	protein_protein
YAL005C (known) YGR204W	=	MI:0676(tandem_affinity_purification)
YAL005C (known) YOR231W	=	MI:0676(tandem_affinity_purification)
YAL005C (known) YDR320C	=	MI:0676(tandem_affinity_purification)
YAL005C (known) YNL173C	=	MI:0676(tandem_affinity_purification)
YAL005C (known) YOR098C	=	MI:0004(affinity_chromatography_technology)
YAL005C (known) YDR390C	=	MI:0676(tandem_affinity_purification)
YAL005C (known) YGL040C	=	MI:0676(tandem_affinity_purification)
YAL005C (known) YAL007C	=	MI:0676(tandem_affinity_purification)
YAL005C (known) YHR161C	=	MI:0676(tandem_affinity_purification)
YAL005C (known) YER055C	=	MI:0676(tandem_affinity_purification)
YAL005C (known) YBR030W	=	protein_protein
YAL005C (known) YIL109C	=	MI:0676(tandem_affinity_purification)
YAL005C (known) YMR061W	=	MI:0676(tandem_affinity_purification)
YAL005C (known) YDR243C	=	MI:0676(tandem_affinity_purification)
YAL005C (known) YOL135C	=	MI:0676(tandem_affinity_purification)
YAL005C (known) YGL044C	=	MI:0676(tandem_affinity_purification)
YAL005C (known) YKL139W	=	MI:0676(tandem_affinity_purification)|MI:0363(inferred_by_author)
YAL005C (known) YJR138W	=	protein_protein
YAL005C (known) YGR179C	=	MI:0676(tandem_affinity_purification)
YAL005C (known) YPL204W	=	MI:0676(tandem_affinity_purification)
YAL005C (known) YPL020C	=	MI:0676(tandem_affinity_purification)
YAL005C (known) YDR346C	=	MI:0676(tandem_affinity_purification)
YAL005C (known) YDL148C	=	protein_protein
YAL005C (known) YLR436C	=	MI:0676(tandem_affinity_purification)
YAL005C (known) YNR031C	=	MI:0363(inferred_by_author)
YAL005C (known) YGR167W	=	MI:0676(tandem_affinity_purification)
YAL005C (known) YOR299W	=	MI:0676(tandem_affinity_purification)
YAL005C (known) YNL262W	=	MI:0676(tandem_affinity_purification)
YAL005C (known) YJR148W	=	MI:0676(tandem_affinity_purification)
YAL005C (known) YPL048W	=	MI:0676(tandem_affinity_purification)
YAL005C (known) YGR165W	=	MI:0676(tandem_affinity_purification)
YAL005C (known) YKR014C	=	MI:0676(tandem_affinity_purification)
YAL005C (known) YOR386W	=	MI:0676(tandem_affinity_purification)
YAL005C (known) YOR033C	=	protein_protein
YAL005C (known) YLR277C	=	MI:0676(tandem_affinity_purification)
YAL005C (known) YOL090W	=	MI:0676(tandem_affinity_purification)
YAL005C (known) YDR258C	=	MI:0676(tandem_affinity_purification)
YAL005C (known) YAL019W	=	MI:0676(tandem_affinity_purification)
YAL005C (known) YMR229C	=	MI:0676(tandem_affinity_purification)
YAL005C (known) YHR042W	=	protein_protein
YAL005C (known) YGR061C	=	MI:0676(tandem_affinity_purification)
YAL005C (known) YDR027C	=	MI:0676(tandem_affinity_purification)
YAL005C (known) YNL001W	=	MI:0676(tandem_affinity_purification)
YAL005C (known) YGR233C	=	MI:0676(tandem_affinity_purification)
YAL005C (known) YDR135C	=	MI:0676(tandem_affinity_purification)
YAL005C (known) YPL050C	=	MI:0676(tandem_affinity_purification)
YAL005C (known) YBR121C	=	MI:0363(inferred_by_author)
YAL005C (known) YBR117C	=	MI:0676(tandem_affinity_purification)
YAL005C (known) YGL035C	=	protein_protein
YAL005C (known) YNR050C	=	MI:0676(tandem_affinity_purification)
YAL005C (known) YHR121W	=	protein_protein
YAL005C (known) YPR002W	=	protein_protein
YAL005C (known) YDL005C	=	MI:0676(tandem_affinity_purification)
YAL005C (known) YNL242W	=	MI:0676(tandem_affinity_purification)
YAL005C (known) YER023W	=	MI:0676(tandem_affinity_purification)
YAL005C (known) YHR064C	=	protein_protein
YAL005C (known) YNL272C	=	MI:0676(tandem_affinity_purification)
YAL005C (known) YKL145W	=	MI:0676(tandem_affinity_purification)
YAL005C (known) YNL186W	=	protein_protein
YAL005C (known) YOR347C	=	MI:0676(tandem_affinity_purification)
YAL005C (known) YLR177W	=	MI:0676(tandem_affinity_purification)
YAL005C (known) YKL154W	=	MI:0676(tandem_affinity_purification)
YAL005C (known) YOR164C	=	MI:0676(tandem_affinity_purification)
YAL005C (known) YPR105C	=	MI:0676(tandem_affinity_purification)
YAL005C (known) YOR074C	=	MI:0676(tandem_affinity_purification)
YAL005C (known) YMR091C	=	MI:0676(tandem_affinity_purification)
YAL005C (known) YGL151W	=	MI:0676(tandem_affinity_purification)
YAL005C (known) YLR430W	=	MI:0676(tandem_affinity_purification)
YAL005C (known) YER141W	=	MI:0676(tandem_affinity_purification)
YAL005C (known) YDL122W	=	MI:0676(tandem_affinity_purification)
YAL005C (known) YOR007C	=	MI:0676(tandem_affinity_purification)
YAL005C (known) YLR216C	=	protein_protein
YAL005C (known) YOR027W	=	protein_protein
YAL005C (known) YLR321C	=	MI:0676(tandem_affinity_purification)
YAL005C (known) YPL240C	=	MI:0004(affinity_chromatography_technology)
YAL005C (known) YGL237C	=	MI:0676(tandem_affinity_purification)
YAL005C (known) YOR270C	=	MI:0676(tandem_affinity_purification)
YAL005C (known) YNR007C	=	MI:0676(tandem_affinity_purification)
YAL005C (known) YHR086W	=	MI:0676(tandem_affinity_purification)
YAL005C (known) YDR483W	=	MI:0676(tandem_affinity_purification)
YAL005C (known) YNL121C	=	MI:0676(tandem_affinity_purification)
YAL005C (known) YDR301W	=	protein_protein
YAL005C (known) YPR029C	=	protein_protein
YAL005C (known) YPR010C	=	MI:0676(tandem_affinity_purification)
YAL005C (known) YHR108W	=	MI:0676(tandem_affinity_purification)
YAL005C (known) YOL012C	=	protein_protein
YAL005C (known) YDR216W	=	protein_protein
YAL005C (known) YJR032W	=	protein_protein
YAL005C (known) YLR396C	=	MI:0676(tandem_affinity_purification)
YAL005C (known) YDR449C	=	MI:0676(tandem_affinity_purification)
YAL005C (known) YHR069C	=	MI:0401(biochemical)
YAL005C (known) YGR229C	=	MI:0676(tandem_affinity_purification)
YAL005C (known) YDR261C	=	protein_protein
YAL005C (known) YNL280C	=	MI:0676(tandem_affinity_purification)
YAL005C (known) YOR274W	=	MI:0676(tandem_affinity_purification)
YAL005C (known) YML016C	=	MI:0676(tandem_affinity_purification)
YAL005C (known) YDL190C	=	protein_protein
YAL005C (known) YMR014W	=	protein_protein
YAL005C (known) YCR012W	=	protein_protein
YAL005C (known) YCR095C	=	MI:0676(tandem_affinity_purification)
YAL005C (known) YML074C	=	protein_protein
YAL005C (known) YBR021W	=	MI:0676(tandem_affinity_purification)
YAL005C (known) YDR516C	=	MI:0363(inferred_by_author)
YAL005C (known) YDR481C	=	MI:0676(tandem_affinity_purification)
YAL005C (known) YJL041W	=	protein_protein
YAL005C (known) YGR180C	=	protein_protein
YAL005C (known) YOL013C	=	MI:0676(tandem_affinity_purification)
YAL005C (known) YIL055C	=	MI:0676(tandem_affinity_purification)
YAL005C (known) YIL112W	=	MI:0676(tandem_affinity_purification)
YAL005C (known) YDR358W	=	MI:0676(tandem_affinity_purification)
YAL005C (known) YER107C	=	MI:0676(tandem_affinity_purification)
YAL005C (known) YDR021W	=	MI:0676(tandem_affinity_purification)
YAL005C (known) YDR172W	=	MI:0676(tandem_affinity_purification)
YAL005C (known) YHR183W	=	MI:0004(affinity_chromatography_technology)
YAL005C (known) YPR089W	=	protein_protein
YAL005C (known) YER134C	=	MI:0676(tandem_affinity_purification)
YAL005C (known) YMR128W	=	MI:0676(tandem_affinity_purification)
YAL005C (known) YML012W	=	MI:0676(tandem_affinity_purification)
YAL005C (known) YHR029C	=	MI:0676(tandem_affinity_purification)
YAL005C (known) YML103C	=	MI:0676(tandem_affinity_purification)
YAL005C (known) YBR152W	=	MI:0676(tandem_affinity_purification)
YAL005C (known) YLR257W	=	MI:0676(tandem_affinity_purification)
YAL005C (known) YER086W	=	MI:0676(tandem_affinity_purification)
YAL005C (known) YDR127W	=	protein_protein
YAL005C (known) YMR049C	=	MI:0676(tandem_affinity_purification)
YAL005C (known) YNL137C	=	MI:0676(tandem_affinity_purification)
YAL005C (known) YER151C	=	MI:0676(tandem_affinity_purification)
YAL005C (known) YLL036C	=	MI:0676(tandem_affinity_purification)
YAL005C (known) YLR310C	=	MI:0019(coimmunoprecipitation)
YAL005C (known) YDL203C	=	MI:0676(tandem_affinity_purification)
YAL005C (known) YGL171W	=	MI:0676(tandem_affinity_purification)
YAL005C (known) YOR009W	=	protein_protein
YAL005C (known) YBR058C	=	MI:0676(tandem_affinity_purification)
YAL005C (known) YGL203C	=	MI:0676(tandem_affinity_purification)
YAL005C (known) YIL103W	=	MI:0676(tandem_affinity_purification)
YAL005C (known) YMR213W	=	MI:0676(tandem_affinity_purification)
YAL005C (known) YLR398C	=	MI:0676(tandem_affinity_purification)
YAL005C (known) YOR078W	=	MI:0676(tandem_affinity_purification)
YAL005C (known) YJR110W	=	MI:0676(tandem_affinity_purification)
YAL005C (known) YOR151C	=	MI:0676(tandem_affinity_purification)
YAL005C (known) YLR438W	=	MI:0676(tandem_affinity_purification)
YAL005C (known) YIL021W	=	protein_protein
YAL005C (known) YCL014W	=	protein_protein
YAL005C (known) YPR033C	=	MI:0676(tandem_affinity_purification)
YAL005C (known) YJL171C	=	MI:0676(tandem_affinity_purification)
YAL005C (known) YPR149W	=	MI:0676(tandem_affinity_purification)
YAL005C (known) YBL047C	=	MI:0676(tandem_affinity_purification)
YAL005C (known) YGL131C	=	MI:0676(tandem_affinity_purification)
YAL005C (known) YCR043C	=	MI:0676(tandem_affinity_purification)
YAL005C (known) YGL086W	=	MI:0676(tandem_affinity_purification)
YAL005C (known) YDR108W	=	MI:0676(tandem_affinity_purification)
YAL005C (known) YIL070C	=	MI:0676(tandem_affinity_purification)
YAL005C (known) YHR193C	=	MI:0676(tandem_affinity_purification)
YAL005C (known) YOR352W	=	MI:0676(tandem_affinity_purification)
YAL005C (known) YER111C	=	MI:0676(tandem_affinity_purification)
YAL005C (known) YGR030C	=	MI:0676(tandem_affinity_purification)
YAL005C (known) YDR233C	=	MI:0676(tandem_affinity_purification)
YAL005C (known) YMR205C	=	MI:0363(inferred_by_author)
YAL005C (known) YOR117W	=	MI:0363(inferred_by_author)
YAL005C (known) YOR216C	=	MI:0676(tandem_affinity_purification)
YAL005C (known) YFL024C	=	MI:0676(tandem_affinity_purification)
YAL005C (known) YMR240C	=	MI:0676(tandem_affinity_purification)
YAL005C (known) YML109W	=	MI:0676(tandem_affinity_purification)
YAL005C (known) YAR002W	=	MI:0004(affinity_chromatography_technology)
YAL005C (known) YLR347C	=	MI:0004(affinity_chromatography_technology)
YAL005C (known) YBR105C	=	MI:0676(tandem_affinity_purification)
YAL005C (known) YMR075W	=	protein_protein
YAL005C (known) YOR160W	=	MI:0004(affinity_chromatography_technology)
YAL005C (known) YDL229W	=	protein_protein
YAL005C (known) YHR181W	=	protein_protein
YAL005C (known) YLR440C	=	MI:0676(tandem_affinity_purification)
YAL005C (known) YKL025C	=	MI:0676(tandem_affinity_purification)
YAL005C (known) YIL161W	=	MI:0676(tandem_affinity_purification)
YAL005C (known) YJL141C	=	MI:0676(tandem_affinity_purification)
YAL005C (known) YHR027C	=	protein_protein
YAL005C (known) YLR354C	=	MI:0676(tandem_affinity_purification)
YAL005C (known) YLR418C	=	MI:0676(tandem_affinity_purification)
YAL005C (known) YLR357W	=	MI:0004(affinity_chromatography_technology)
YAL005C (known) YGL191W	=	MI:0676(tandem_affinity_purification)
YAL005C (known) YKL157W	=	MI:0676(tandem_affinity_purification)
YAL005C (known) YNR053C	=	MI:0676(tandem_affinity_purification)
YAL005C (known) YPL254W	=	MI:0676(tandem_affinity_purification)
YAL005C (known) YGL124C	=	protein_protein
YAL005C (known) YNL281W	=	protein_protein
YAL005C (known) YKL126W	=	MI:0676(tandem_affinity_purification)
YAL005C (known) YHR176W	=	protein_protein
YAL005C (known) YBR238C	=	MI:0676(tandem_affinity_purification)
YAL005C (known) YNL088W	=	MI:0676(tandem_affinity_purification)
YAL005C (known) YKL014C	=	MI:0676(tandem_affinity_purification)
YAL005C (known) YJL026W	=	MI:0676(tandem_affinity_purification)
YAL005C (known) YNL064C	=	MI:0019(coimmunoprecipitation)|MI:0028(cosedimentation_in_solution)|MI:0030(cross-linking_study)|MI:0071(molecular_sieving)
YAL005C (known) YOR061W	=	MI:0676(tandem_affinity_purification)
YAL005C (known) YPL026C	=	MI:0676(tandem_affinity_purification)
YAL005C (known) YNL077W	=	MI:0007(anti_tag_coimmunoprecipitation)
YAL005C (known) YPR086W	=	MI:0676(tandem_affinity_purification)
YAL005C (known) YKL129C	=	MI:0676(tandem_affinity_purification)
YAL005C (known) YPL226W	=	MI:0676(tandem_affinity_purification)
YAL005C (known) YKR068C	=	protein_protein
YAL005C (known) YHR077C	=	MI:0676(tandem_affinity_purification)
YAL005C (known) YMR186W	=	MI:0004(affinity_chromatography_technology)
YAL005C (known) YKL125W	=	MI:0676(tandem_affinity_purification)
YAL005C (known) YNL224C	=	MI:0676(tandem_affinity_purification)
YAL007C (known) YDR101C	=	MI:0676(tandem_affinity_purification)
YAL007C (known) YJL117W	=	MI:0112(ubiquitin_reconstruction)
YAL007C (known) YBR127C	=	MI:0676(tandem_affinity_purification)
YAL007C (known) YNL130C	=	MI:0112(ubiquitin_reconstruction)
YAL007C (known) YML024W	=	MI:0676(tandem_affinity_purification)
YAL007C (known) YPL131W	=	MI:0676(tandem_affinity_purification)
YAL007C (known) YAR002C-A	=	MI:0019(coimmunoprecipitation)|MI:0676(tandem_affinity_purification)
YAL007C (known) YML012W	=	MI:0676(tandem_affinity_purification)
YAL007C (known) YAL007C	=	MI:0676(tandem_affinity_purification)
YAL007C (known) YBR183W	=	MI:0112(ubiquitin_reconstruction)
YAL007C (known) YHR083W	=	MI:0397(two_hybrid_array)
YAL007C (known) YEL063C	=	MI:0112(ubiquitin_reconstruction)
YAL007C (known) YDR087C	=	MI:0676(tandem_affinity_purification)
YAL007C (known) YLR342W	=	MI:0676(tandem_affinity_purification)
YAL007C (known) YHR110W	=	MI:0112(ubiquitin_reconstruction)
YAL007C (known) YHR140W	=	MI:0112(ubiquitin_reconstruction)
YAL007C (known) YDL229W	=	MI:0676(tandem_affinity_purification)
YAL007C (known) YPL211W	=	MI:0676(tandem_affinity_purification)
YAL007C (known) YPR201W	=	MI:0112(ubiquitin_reconstruction)
YAL007C (known) YPL264C	=	MI:0112(ubiquitin_reconstruction)
YAL007C (known) YPL076W	=	MI:0112(ubiquitin_reconstruction)
YAL007C (known) YDL054C	=	MI:0112(ubiquitin_reconstruction)
YAL007C (known) YDR127W	=	MI:0676(tandem_affinity_purification)
YAL007C (known) YGL200C	=	MI:0112(ubiquitin_reconstruction)|MI:0676(tandem_affinity_purification)|MI:0363(inferred_by_author)
YAL007C (known) YER110C	=	MI:0676(tandem_affinity_purification)
YAL007C (known) YEL002C	=	MI:0112(ubiquitin_reconstruction)
YAL007C (known) YCL025C	=	MI:0112(ubiquitin_reconstruction)
YAL007C (known) YMR290C	=	MI:0676(tandem_affinity_purification)
YAL007C (known) YHR026W	=	MI:0112(ubiquitin_reconstruction)
YAL007C (known) YDR012W	=	MI:0676(tandem_affinity_purification)
YAL007C (known) YGR060W	=	MI:0112(ubiquitin_reconstruction)
YAL007C (known) YGR085C	=	MI:0676(tandem_affinity_purification)
YAL007C (known) YBR036C	=	MI:0112(ubiquitin_reconstruction)
YAL008W (known) YMR022W	=	MI:0397(two_hybrid_array)
YAL009W (known) YDR012W	=	MI:0676(tandem_affinity_purification)
YAL009W (known) YLR448W	=	MI:0676(tandem_affinity_purification)
YAL009W (known) YDR211W	=	MI:0676(tandem_affinity_purification)
YAL009W (known) YGL076C	=	MI:0676(tandem_affinity_purification)
YAL009W (known) YDL040C	=	MI:0676(tandem_affinity_purification)
YAL009W (known) YJL176C	=	MI:0676(tandem_affinity_purification)
YAL009W (known) YPL106C	=	MI:0676(tandem_affinity_purification)
YAL009W (known) YML024W	=	MI:0676(tandem_affinity_purification)
YAL009W (known) YHR004C	=	MI:0401(biochemical)|MI:0676(tandem_affinity_purification)
YAL009W (known) YER165W	=	MI:0676(tandem_affinity_purification)
YAL009W (known) YBR127C	=	MI:0676(tandem_affinity_purification)
YAL009W (known) YLR342W	=	MI:0676(tandem_affinity_purification)
YAL009W (known) YDL229W	=	MI:0676(tandem_affinity_purification)
YAL009W (known) YLL024C	=	MI:0676(tandem_affinity_purification)
YAL009W (known) YBR031W	=	MI:0676(tandem_affinity_purification)
YAL010C (known) YDR190C	=	MI:0676(tandem_affinity_purification)
YAL010C (known) YMR203W	=	MI:0676(tandem_affinity_purification)
YAL010C (known) YFL048C	=	MI:0112(ubiquitin_reconstruction)
YAL010C (known) YBR127C	=	MI:0676(tandem_affinity_purification)
YAL010C (known) YAL010C	=	MI:0676(tandem_affinity_purification)
YAL010C (known) YLL024C	=	MI:0676(tandem_affinity_purification)
YAL010C (known) YJL066C	=	MI:0676(tandem_affinity_purification)
YAL010C (known) YDL055C	=	MI:0676(tandem_affinity_purification)
YAL010C (known) YPL235W	=	MI:0676(tandem_affinity_purification)
YAL011W (known) YJL081C	=	MI:0676(tandem_affinity_purification)|MI:0029(cosedimentation_through_density_gradient)
YAL011W (known) YDR485C	=	MI:0676(tandem_affinity_purification)
YAL011W (known) YOR269W	=	MI:0018(Two_hybrid_test)
YAL011W (known) YPL235W	=	MI:0676(tandem_affinity_purification)
YAL011W (known) YFL039C	=	MI:0676(tandem_affinity_purification)|MI:0364(inferred_by_curator)
YAL011W (known) YDL181W	=	MI:0018(Two_hybrid_test)
YAL011W (known) YIR018W	=	MI:0018(Two_hybrid_test)
YAL011W (known) YNL107W	=	MI:0676(tandem_affinity_purification)
YAL011W (known) YBR231C	=	MI:0676(tandem_affinity_purification)
YAL011W (known) YER081W	=	MI:0018(Two_hybrid_test)|MI:0399(2h_fragment_pooling)
YAL011W (known) YOR127W	=	MI:0018(Two_hybrid_test)
YAL011W (known) YHR158C	=	MI:0018(Two_hybrid_test)
YAL011W (known) YDR190C	=	MI:0676(tandem_affinity_purification)
YAL011W (known) YGR002C	=	MI:0676(tandem_affinity_purification)|MI:0096(pull_down)
YAL011W (known) YML041C	=	MI:0676(tandem_affinity_purification)
YAL011W (known) YMR022W	=	MI:0397(two_hybrid_array)
YAL011W (known) YOL012C	=	MI:0007(anti_tag_coimmunoprecipitation)|MI:0676(tandem_affinity_purification)
YAL011W (known) YDR334W	=	MI:0676(tandem_affinity_purification)|MI:0007(anti_tag_coimmunoprecipitation)
YAL011W (known) YLR085C	=	MI:0676(tandem_affinity_purification)
YAL012W (known) YJR091C	=	MI:0018(Two_hybrid_test)|MI:0399(2h_fragment_pooling)
YAL012W (known) YAL012W	=	MI:0676(tandem_affinity_purification)
YAL012W (known) YLL024C	=	MI:0676(tandem_affinity_purification)
YAL012W (known) YBR055C	=	MI:0019(coimmunoprecipitation)|MI:0007(anti_tag_coimmunoprecipitation)
YAL012W (known) YMR300C	=	MI:0676(tandem_affinity_purification)
YAL012W (known) YMR101C	=	MI:0018(Two_hybrid_test)|MI:0399(2h_fragment_pooling)
YAL012W (known) YPL149W	=	MI:0019(coimmunoprecipitation)|MI:0007(anti_tag_coimmunoprecipitation)
YAL012W (known) YHR152W	=	MI:0676(tandem_affinity_purification)
YAL012W (known) YMR235C	=	MI:0363(inferred_by_author)
YAL012W (known) YPL106C	=	MI:0676(tandem_affinity_purification)
YAL013W (known) YOL004W	=	MI:0676(tandem_affinity_purification)
YAL013W (known) YGL061C	=	MI:0018(Two_hybrid_test)
YAL013W (known) YFL039C	=	MI:0363(inferred_by_author)
YAL013W (known) YOL077C	=	MI:0363(inferred_by_author)
YAL013W (known) YMR072W	=	MI:0363(inferred_by_author)
YAL013W (known) YPL139C	=	MI:0676(tandem_affinity_purification)
YAL013W (known) YNL330C	=	MI:0676(tandem_affinity_purification)
YAL013W (known) YMR263W	=	MI:0676(tandem_affinity_purification)
YAL013W (known) YIL084C	=	MI:0676(tandem_affinity_purification)
YAL014C (known) YOR036W	=	protein_protein
YAL014C (known) YMR197C	=	protein_protein
YAL014C (known) YAL030W	=	protein_protein
YAL014C (known) YDR264C	=	MI:0676(tandem_affinity_purification)
YAL014C (known) YER133W	=	MI:0018(Two_hybrid_test)
YAL014C (known) YIL034C	=	MI:0018(Two_hybrid_test)|MI:0399(2h_fragment_pooling)
YAL014C (known) YDR437W	=	MI:0397(two_hybrid_array)
YAL015C (known) YEL060C	=	MI:0019(coimmunoprecipitation)|MI:0007(anti_tag_coimmunoprecipitation)
YAL015C (known) YNL037C	=	MI:0019(coimmunoprecipitation)|MI:0007(anti_tag_coimmunoprecipitation)
YAL015C (known) YDL029W	=	MI:0019(coimmunoprecipitation)|MI:0007(anti_tag_coimmunoprecipitation)
YAL015C (known) YMR058W	=	MI:0019(coimmunoprecipitation)|MI:0007(anti_tag_coimmunoprecipitation)
YAL015C (known) YMR146C	=	MI:0019(coimmunoprecipitation)|MI:0007(anti_tag_coimmunoprecipitation)
YAL015C (known) YEL030W	=	MI:0019(coimmunoprecipitation)|MI:0007(anti_tag_coimmunoprecipitation)
YAL015C (known) YPR110C	=	MI:0019(coimmunoprecipitation)|MI:0007(anti_tag_coimmunoprecipitation)
YAL015C (known) YDL059C	=	MI:0019(coimmunoprecipitation)|MI:0007(anti_tag_coimmunoprecipitation)
YAL015C (known) YMR012W	=	MI:0019(coimmunoprecipitation)|MI:0007(anti_tag_coimmunoprecipitation)
YAL015C (known) YDR214W	=	MI:0019(coimmunoprecipitation)|MI:0007(anti_tag_coimmunoprecipitation)
YAL015C (known) YJR068W	=	MI:0019(coimmunoprecipitation)|MI:0007(anti_tag_coimmunoprecipitation)
YAL016W (known) YHR158C	=	MI:0676(tandem_affinity_purification)
YAL016W (known) YGL190C	=	MI:0676(tandem_affinity_purification)|MI:0019(coimmunoprecipitation)|MI:0007(anti_tag_coimmunoprecipitation)|MI:0363(inferred_by_author)
YAL016W (known) YJL177W	=	MI:0676(tandem_affinity_purification)
YAL016W (known) YMR142C	=	MI:0676(tandem_affinity_purification)
YAL016W (known) YOR014W	=	MI:0676(tandem_affinity_purification)|MI:0363(inferred_by_author)
YAL016W (known) YOR349W	=	MI:0363(inferred_by_author)
YAL016W (known) YOR096W	=	MI:0676(tandem_affinity_purification)
YAL016W (known) YAL024C	=	MI:0676(tandem_affinity_purification)
YAL016W (known) YOL113W	=	MI:0019(coimmunoprecipitation)|MI:0007(anti_tag_coimmunoprecipitation)
YAL016W (known) YML063W	=	MI:0676(tandem_affinity_purification)
YAL016W (known) YBL104C	=	MI:0363(inferred_by_author)
YAL016W (known) YPL152W	=	MI:0676(tandem_affinity_purification)
YAL016W (known) YAL016W	=	MI:0676(tandem_affinity_purification)
YAL016W (known) YGR161C	=	MI:0676(tandem_affinity_purification)
YAL016W (known) YBR031W	=	MI:0676(tandem_affinity_purification)
YAL016W (known) YMR273C	=	MI:0676(tandem_affinity_purification)|MI:0363(inferred_by_author)
YAL016W (known) YPL198W	=	MI:0676(tandem_affinity_purification)
YAL016W (known) YHR135C	=	MI:0019(coimmunoprecipitation)|MI:0007(anti_tag_coimmunoprecipitation)
YAL016W (known) YDR482C	=	MI:0019(coimmunoprecipitation)|MI:0007(anti_tag_coimmunoprecipitation)
YAL016W (known) YGR281W	=	MI:0676(tandem_affinity_purification)
YAL016W (known) YLL045C	=	MI:0676(tandem_affinity_purification)
YAL016W (known) YDL134C	=	MI:0676(tandem_affinity_purification)|MI:0019(coimmunoprecipitation)|MI:0007(anti_tag_coimmunoprecipitation)
YAL016W (known) YNL178W	=	MI:0676(tandem_affinity_purification)
YAL016W (known) YDL188C	=	MI:0676(tandem_affinity_purification)|MI:0019(coimmunoprecipitation)|MI:0007(anti_tag_coimmunoprecipitation)
YAL016W (known) YKL059C	=	MI:0397(two_hybrid_array)
YAL016W (known) YML024W	=	MI:0676(tandem_affinity_purification)
YAL016W (known) YNL127W	=	MI:0018(Two_hybrid_test)
YAL016W (known) YPL106C	=	MI:0676(tandem_affinity_purification)
YAL016W (known) YDR012W	=	MI:0676(tandem_affinity_purification)
YAL016W (known) YLR340W	=	MI:0676(tandem_affinity_purification)
YAL016W (known) YHR082C	=	MI:0019(coimmunoprecipitation)|MI:0007(anti_tag_coimmunoprecipitation)
YAL016W (known) YML109W	=	MI:0676(tandem_affinity_purification)|MI:0363(inferred_by_author)
YAL016W (known) YJR138W	=	MI:0363(inferred_by_author)
YAL017W (known) YDR044W	=	MI:0363(inferred_by_author)
YAL017W (known) YDR190C	=	MI:0019(coimmunoprecipitation)|MI:0007(anti_tag_coimmunoprecipitation)
YAL017W (known) YCL027W	=	MI:0018(Two_hybrid_test)
YAL017W (known) YOL045W	=	MI:0019(coimmunoprecipitation)|MI:0007(anti_tag_coimmunoprecipitation)
YAL017W (known) YER177W	=	MI:0363(inferred_by_author)
YAL017W (known) YDR176W	=	MI:0363(inferred_by_author)
YAL017W (known) YAL017W	=	MI:0676(tandem_affinity_purification)
YAL017W (known) YFR024C-A	=	MI:0081(peptide_array)
YAL017W (known) YGL112C	=	MI:0676(tandem_affinity_purification)
YAL017W (known) YDR388W	=	MI:0081(peptide_array)
YAL017W (known) YDR448W	=	MI:0363(inferred_by_author)
YAL017W (known) YDR099W	=	MI:0676(tandem_affinity_purification)
YAL017W (known) YMR227C	=	MI:0363(inferred_by_author)
YAL017W (known) YPR160W	=	MI:0019(coimmunoprecipitation)|MI:0007(anti_tag_coimmunoprecipitation)
YAL018C (known) YHR026W	=	MI:0112(ubiquitin_reconstruction)
YAL018C (known) YLR264W	=	MI:0018(Two_hybrid_test)
YAL018C (known) YBR036C	=	MI:0112(ubiquitin_reconstruction)
YAL018C (known) YCL025C	=	MI:0112(ubiquitin_reconstruction)
YAL018C (known) YLR034C	=	MI:0112(ubiquitin_reconstruction)
YAL018C (known) YBR290W	=	MI:0112(ubiquitin_reconstruction)
YAL018C (known) YDR331W	=	MI:0112(ubiquitin_reconstruction)
YAL018C (known) YLL028W	=	MI:0112(ubiquitin_reconstruction)
YAL019W (known) YBR160W	=	MI:0424(protein_kinase_assay)|MI:0401(biochemical)
YAL019W (known) YIL075C	=	MI:0676(tandem_affinity_purification)
YAL019W (known) YJL124C	=	MI:0018(Two_hybrid_test)
YAL019W (known) YLL024C	=	MI:0676(tandem_affinity_purification)
YAL019W (known) YAL019W	=	MI:0676(tandem_affinity_purification)
YAL019W (known) YBL088C	=	MI:0676(tandem_affinity_purification)
YAL019W (known) YBR031W	=	MI:0676(tandem_affinity_purification)
YAL019W (known) YDL229W	=	MI:0676(tandem_affinity_purification)
YAL019W (known) YJL130C	=	MI:0676(tandem_affinity_purification)
YAL019W (known) YOL045W	=	MI:0019(coimmunoprecipitation)|MI:0007(anti_tag_coimmunoprecipitation)
YAL019W (known) YBR084W	=	MI:0676(tandem_affinity_purification)
YAL019W (known) YPL198W	=	MI:0676(tandem_affinity_purification)
YAL021C (known) YER133W	=	MI:0676(tandem_affinity_purification)
YAL021C (known) YGR086C	=	MI:0019(coimmunoprecipitation)|MI:0007(anti_tag_coimmunoprecipitation)
YAL021C (known) YLR340W	=	MI:0676(tandem_affinity_purification)
YAL021C (known) YDR064W	=	MI:0676(tandem_affinity_purification)
YAL021C (known) YBR031W	=	MI:0676(tandem_affinity_purification)
YAL021C (known) YNL288W	=	MI:0676(tandem_affinity_purification)|MI:0401(biochemical)|MI:0019(coimmunoprecipitation)
YAL021C (known) YPR072W	=	MI:0401(biochemical)|MI:0019(coimmunoprecipitation)
YAL021C (known) YOR027W	=	MI:0019(coimmunoprecipitation)|MI:0007(anti_tag_coimmunoprecipitation)
YAL021C (known) YLL024C	=	MI:0676(tandem_affinity_purification)
YAL021C (known) YCL028W	=	MI:0019(coimmunoprecipitation)|MI:0007(anti_tag_coimmunoprecipitation)
YAL021C (known) YKR036C	=	MI:0018(Two_hybrid_test)
YAL021C (known) YLR432W	=	MI:0676(tandem_affinity_purification)
YAL021C (known) YER068W	=	MI:0019(coimmunoprecipitation)|MI:0676(tandem_affinity_purification)|MI:0401(biochemical)
YAL021C (known) YLR075W	=	MI:0676(tandem_affinity_purification)
YAL021C (known) YGR134W	=	MI:0676(tandem_affinity_purification)|MI:0019(coimmunoprecipitation)|MI:0401(biochemical)
YAL021C (known) YDL229W	=	MI:0676(tandem_affinity_purification)
YAL021C (known) YFL028C	=	MI:0018(Two_hybrid_test)
YAL021C (known) YGL195W	=	MI:0676(tandem_affinity_purification)
YAL021C (known) YER165W	=	MI:0676(tandem_affinity_purification)
YAL021C (known) YBR127C	=	MI:0676(tandem_affinity_purification)
YAL021C (known) YGR184C	=	MI:0019(coimmunoprecipitation)|MI:0007(anti_tag_coimmunoprecipitation)
YAL021C (known) YGR155W	=	MI:0019(coimmunoprecipitation)|MI:0007(anti_tag_coimmunoprecipitation)
YAL021C (known) YDR188W	=	MI:0676(tandem_affinity_purification)
YAL021C (known) YNL025C	=	MI:0019(coimmunoprecipitation)
YAL021C (known) YNR052C	=	MI:0018(Two_hybrid_test)|MI:0019(coimmunoprecipitation)|MI:0071(molecular_sieving)|MI:0096(pull_down)|MI:0676(tandem_affinity_purification)|MI:0401(biochemical)|MI:0007(anti_tag_coimmunoprecipitation)
YAL021C (known) YGL178W	=	MI:0096(pull_down)
YAL021C (known) YAL021C	=	MI:0676(tandem_affinity_purification)
YAL021C (known) YCR093W	=	MI:0676(tandem_affinity_purification)|MI:0401(biochemical)|MI:0019(coimmunoprecipitation)|MI:0018(Two_hybrid_test)|MI:0007(anti_tag_coimmunoprecipitation)
YAL021C (known) YPL042C	=	MI:0019(coimmunoprecipitation)
YAL021C (known) YGR092W	=	MI:0019(coimmunoprecipitation)|MI:0018(Two_hybrid_test)
YAL021C (known) YDL149W	=	MI:0676(tandem_affinity_purification)|MI:0363(inferred_by_author)
YAL021C (known) YDL165W	=	MI:0019(coimmunoprecipitation)|MI:0401(biochemical)|MI:0007(anti_tag_coimmunoprecipitation)
YAL021C (known) YDR443C	=	MI:0019(coimmunoprecipitation)|MI:0018(Two_hybrid_test)
YAL021C (known) YDR190C	=	MI:0019(coimmunoprecipitation)|MI:0007(anti_tag_coimmunoprecipitation)
YAL021C (known) YMR142C	=	MI:0676(tandem_affinity_purification)
YAL022C (known) YGL132W	=	MI:0399(2h_fragment_pooling)
YAL022C (known) YPL240C	=	MI:0397(two_hybrid_array)
YAL022C (known) YJR117W	=	MI:0112(ubiquitin_reconstruction)
YAL022C (known) YBR159W	=	MI:0112(ubiquitin_reconstruction)
YAL022C (known) YDR497C	=	MI:0112(ubiquitin_reconstruction)
YAL022C (known) YHR140W	=	MI:0112(ubiquitin_reconstruction)
YAL023C (known) YDL093W	=	MI:0019(coimmunoprecipitation)
YAL023C (known) YAL023C	=	MI:0676(tandem_affinity_purification)
YAL023C (known) YAR027W	=	MI:0112(ubiquitin_reconstruction)
YAL023C (known) YDL095W	=	MI:0019(coimmunoprecipitation)
YAL024C (known) YBR160W	=	MI:0424(protein_kinase_assay)
YAL024C (known) YKR001C	=	MI:0676(tandem_affinity_purification)
YAL024C (known) YDR300C	=	MI:0676(tandem_affinity_purification)
YAL024C (known) YAL024C	=	MI:0676(tandem_affinity_purification)
YAL024C (known) YER109C	=	MI:0676(tandem_affinity_purification)
YAL024C (known) YER177W	=	MI:0676(tandem_affinity_purification)
YAL024C (known) YOL056W	=	MI:0676(tandem_affinity_purification)
YAL024C (known) YMR300C	=	MI:0676(tandem_affinity_purification)
YAL024C (known) YDR348C	=	MI:0676(tandem_affinity_purification)
YAL024C (known) YIL033C	=	MI:0676(tandem_affinity_purification)
YAL024C (known) YDR050C	=	MI:0676(tandem_affinity_purification)
YAL024C (known) YLR058C	=	MI:0676(tandem_affinity_purification)
YAL024C (known) YGR234W	=	MI:0676(tandem_affinity_purification)
YAL024C (known) YER155C	=	MI:0363(inferred_by_author)
YAL024C (known) YGL148W	=	MI:0676(tandem_affinity_purification)
YAL024C (known) YCL017C	=	MI:0676(tandem_affinity_purification)
YAL024C (known) YMR217W	=	MI:0676(tandem_affinity_purification)
YAL024C (known) YFL018C	=	MI:0676(tandem_affinity_purification)
YAL024C (known) YGR254W	=	MI:0676(tandem_affinity_purification)
YAL024C (known) YOR014W	=	MI:0363(inferred_by_author)
YAL024C (known) YNL015W	=	MI:0676(tandem_affinity_purification)
YAL024C (known) YLR084C	=	MI:0676(tandem_affinity_purification)
YAL024C (known) YHR158C	=	MI:0676(tandem_affinity_purification)
YAL024C (known) YDL061C	=	MI:0676(tandem_affinity_purification)
YAL024C (known) YNL014W	=	MI:0676(tandem_affinity_purification)
YAL024C (known) YLR259C	=	MI:0676(tandem_affinity_purification)
YAL024C (known) YJR123W	=	MI:0676(tandem_affinity_purification)
YAL024C (known) YHL021C	=	MI:0676(tandem_affinity_purification)
YAL024C (known) YIL109C	=	MI:0676(tandem_affinity_purification)
YAL024C (known) YDR232W	=	MI:0676(tandem_affinity_purification)
YAL024C (known) YEL046C	=	MI:0676(tandem_affinity_purification)
YAL024C (known) YGL037C	=	MI:0676(tandem_affinity_purification)
YAL024C (known) YDL171C	=	MI:0676(tandem_affinity_purification)
YAL024C (known) YCR012W	=	MI:0676(tandem_affinity_purification)
YAL024C (known) YDR516C	=	MI:0676(tandem_affinity_purification)
YAL024C (known) YLR388W	=	MI:0676(tandem_affinity_purification)
YAL024C (known) YGR124W	=	MI:0676(tandem_affinity_purification)
YAL024C (known) YNL085W	=	MI:0676(tandem_affinity_purification)
YAL024C (known) YML109W	=	MI:0397(two_hybrid_array)
YAL024C (known) YMR116C	=	MI:0676(tandem_affinity_purification)
YAL024C (known) YJR104C	=	MI:0676(tandem_affinity_purification)
YAL024C (known) YCL009C	=	MI:0676(tandem_affinity_purification)
YAL024C (known) YIL046W	=	MI:0397(two_hybrid_array)
YAL024C (known) YLR438W	=	MI:0676(tandem_affinity_purification)
YAL024C (known) YIR009W	=	MI:0018(Two_hybrid_test)
YAL024C (known) YHR174W	=	MI:0676(tandem_affinity_purification)
YAL024C (known) YMR250W	=	MI:0676(tandem_affinity_purification)
YAL024C (known) YGL049C	=	MI:0676(tandem_affinity_purification)
YAL024C (known) YCL040W	=	MI:0676(tandem_affinity_purification)
YAL024C (known) YLR044C	=	MI:0676(tandem_affinity_purification)
YAL024C (known) YPR181C	=	MI:0676(tandem_affinity_purification)
YAL024C (known) YOL143C	=	MI:0676(tandem_affinity_purification)
YAL025C (known) YGR103W	=	MI:0676(tandem_affinity_purification)
YAL025C (known) YOR005C	=	MI:0019(coimmunoprecipitation)|MI:0007(anti_tag_coimmunoprecipitation)
YAL025C (known) YJR044C	=	MI:0399(2h_fragment_pooling)
YAL025C (known) YHR066W	=	protein_protein
YAL026C (known) YBR196C	=	MI:0363(inferred_by_author)
YAL026C (known) YDR170C	=	MI:0663(confocal_microscopy)
YAL026C (known) YNL271C	=	MI:0363(inferred_by_author)
YAL026C (known) YNR050C	=	MI:0363(inferred_by_author)
YAL026C (known) YKL119C	=	MI:0363(inferred_by_author)
YAL026C (known) YML029W	=	MI:0363(inferred_by_author)
YAL026C (known) YLR088W	=	MI:0363(inferred_by_author)
YAL026C (known) YGR281W	=	MI:0363(inferred_by_author)
YAL026C (known) YDL192W	=	MI:0045(experimental)|MI:0013(biophysical)
YAL026C (known) YLR044C	=	MI:0363(inferred_by_author)
YAL026C (known) YJL012C	=	MI:0363(inferred_by_author)
YAL026C (known) YEL013W	=	MI:0363(inferred_by_author)
YAL026C (known) YDR381W	=	MI:0363(inferred_by_author)
YAL026C (known) YOR153W	=	MI:0363(inferred_by_author)
YAL026C (known) YPL146C	=	MI:0018(Two_hybrid_test)|MI:0399(2h_fragment_pooling)
YAL026C (known) YAL053W	=	MI:0676(tandem_affinity_purification)
YAL026C (known) YML072C	=	MI:0363(inferred_by_author)
YAL026C (known) YHR039C-A	=	MI:0363(inferred_by_author)
YAL026C (known) YDR516C	=	MI:0363(inferred_by_author)
YAL026C (known) YBR127C	=	MI:0363(inferred_by_author)
YAL026C (known) YGR020C	=	MI:0363(inferred_by_author)
YAL026C (known) YNL323W	=	MI:0007(anti_tag_coimmunoprecipitation)
YAL026C (known) YOR270C	=	MI:0363(inferred_by_author)
YAL026C (known) YCR094W	=	MI:0007(anti_tag_coimmunoprecipitation)
YAL026C (known) YLR447C	=	MI:0676(tandem_affinity_purification)|MI:0363(inferred_by_author)
YAL026C (known) YDL213C	=	MI:0363(inferred_by_author)
YAL027W (known) YDR064W	=	MI:0676(tandem_affinity_purification)
YAL027W (known) YPL022W	=	MI:0676(tandem_affinity_purification)|MI:0019(coimmunoprecipitation)|MI:0007(anti_tag_coimmunoprecipitation)
YAL027W (known) YCL024W	=	MI:0676(tandem_affinity_purification)
YAL027W (known) YDL229W	=	MI:0676(tandem_affinity_purification)
YAL027W (known) YKL182W	=	MI:0676(tandem_affinity_purification)
YAL027W (known) YPL131W	=	MI:0676(tandem_affinity_purification)
YAL027W (known) YDR174W	=	MI:0676(tandem_affinity_purification)
YAL027W (known) YLR044C	=	MI:0676(tandem_affinity_purification)
YAL027W (known) YDR381W	=	MI:0676(tandem_affinity_purification)
YAL027W (known) YGL173C	=	MI:0676(tandem_affinity_purification)
YAL027W (known) YDR012W	=	MI:0676(tandem_affinity_purification)
YAL027W (known) YLR432W	=	MI:0676(tandem_affinity_purification)
YAL027W (known) YBR196C	=	MI:0676(tandem_affinity_purification)
YAL027W (known) YLL024C	=	MI:0676(tandem_affinity_purification)
YAL027W (known) YOL086C	=	MI:0676(tandem_affinity_purification)
YAL027W (known) YMR229C	=	MI:0676(tandem_affinity_purification)
YAL027W (known) YDR507C	=	MI:0676(tandem_affinity_purification)
YAL027W (known) YLR340W	=	MI:0676(tandem_affinity_purification)
YAL027W (known) YML095C	=	MI:0676(tandem_affinity_purification)
YAL027W (known) YCL011C	=	MI:0676(tandem_affinity_purification)
YAL028W (known) YJR013W	=	MI:0397(two_hybrid_array)
YAL028W (known) YLR233C	=	MI:0018(Two_hybrid_test)
YAL028W (known) YOR324C	=	protein_protein
YAL028W (known) YBR160W	=	MI:0424(protein_kinase_assay)
YAL028W (known) YBL050W	=	MI:0018(Two_hybrid_test)
YAL028W (known) YOL034W	=	protein_protein
YAL028W (known) YDL239C	=	MI:0018(Two_hybrid_test)|MI:0399(2h_fragment_pooling)
YAL029C (known) YAL029C	=	MI:0676(tandem_affinity_purification)
YAL029C (known) YDL229W	=	MI:0676(tandem_affinity_purification)
YAL029C (known) YLR196W	=	MI:0676(tandem_affinity_purification)
YAL029C (known) YLR249W	=	MI:0676(tandem_affinity_purification)
YAL029C (known) YHR216W	=	MI:0676(tandem_affinity_purification)
YAL029C (known) YML085C	=	MI:0676(tandem_affinity_purification)
YAL029C (known) YMR142C	=	MI:0676(tandem_affinity_purification)
YAL029C (known) YLR340W	=	MI:0676(tandem_affinity_purification)
YAL029C (known) YHR023W	=	MI:0676(tandem_affinity_purification)
YAL029C (known) YBR109C	=	MI:0004(affinity_chromatography_technology)|MI:0019(coimmunoprecipitation)|MI:0007(anti_tag_coimmunoprecipitation)
YAL029C (known) YGL076C	=	MI:0676(tandem_affinity_purification)
YAL029C (known) YDL055C	=	MI:0676(tandem_affinity_purification)
YAL029C (known) YPL106C	=	MI:0676(tandem_affinity_purification)
YAL029C (known) YOL086C	=	MI:0676(tandem_affinity_purification)
YAL029C (known) YMR309C	=	MI:0676(tandem_affinity_purification)
YAL029C (known) YGL106W	=	MI:0676(tandem_affinity_purification)
YAL029C (known) YPL131W	=	MI:0676(tandem_affinity_purification)
YAL029C (known) YMR186W	=	MI:0676(tandem_affinity_purification)
YAL029C (known) YFL039C	=	MI:0676(tandem_affinity_purification)|MI:0363(inferred_by_author)
YAL029C (known) YMR229C	=	MI:0676(tandem_affinity_purification)
YAL029C (known) YDR101C	=	MI:0676(tandem_affinity_purification)
YAL029C (known) YKL130C	=	MI:0676(tandem_affinity_purification)|MI:0018(Two_hybrid_test)
YAL029C (known) YDR064W	=	MI:0676(tandem_affinity_purification)
YAL029C (known) YML056C	=	MI:0676(tandem_affinity_purification)
YAL029C (known) YGL195W	=	MI:0676(tandem_affinity_purification)
YAL029C (known) YOR181W	=	MI:0019(coimmunoprecipitation)|MI:0007(anti_tag_coimmunoprecipitation)
YAL029C (known) YLR274W	=	MI:0676(tandem_affinity_purification)
YAL029C (known) YBR130C	=	MI:0096(pull_down)|MI:0007(anti_tag_coimmunoprecipitation)|MI:0018(Two_hybrid_test)|MI:0029(cosedimentation_through_density_gradient)|MI:0019(coimmunoprecipitation)|MI:0107(surface_plasmon_resonance)|MI:0676(tandem_affinity_purification)|MI:0004(affinity_chromatography_technology)
YAL029C (known) YMR139W	=	MI:0019(coimmunoprecipitation)|MI:0007(anti_tag_coimmunoprecipitation)
YAL029C (known) YER110C	=	MI:0676(tandem_affinity_purification)
YAL029C (known) YBR081C	=	MI:0676(tandem_affinity_purification)
YAL030W (known) YGR009C	=	MI:0004(affinity_chromatography_technology)|MI:0019(coimmunoprecipitation)
YAL030W (known) YDR468C	=	MI:0019(coimmunoprecipitation)
YAL031C (known) YER133W	=	MI:0007(anti_tag_coimmunoprecipitation)|MI:0676(tandem_affinity_purification)
YAL031C (known) YCL027W	=	MI:0018(Two_hybrid_test)
YAL031C (known) YBR160W	=	MI:0424(protein_kinase_assay)
YAL032C (known) YJL149W	=	protein_protein
YAL032C (known) YNL243W	=	protein_protein
YAL032C (known) YLR345W	=	MI:0018(Two_hybrid_test)|MI:0399(2h_fragment_pooling)
YAL032C (known) YOR156C	=	protein_protein
YAL032C (known) YNR059W	=	protein_protein
YAL032C (known) YIL068C	=	protein_protein
YAL032C (known) YLR024C	=	protein_protein
YAL032C (known) YOR353C	=	MI:0397(two_hybrid_array)
YAL032C (known) YNL078W	=	protein_protein
YAL032C (known) YGR071C	=	protein_protein
YAL032C (known) YML049C	=	MI:0676(tandem_affinity_purification)
YAL032C (known) YPR189W	=	protein_protein
YAL032C (known) YDL116W	=	protein_protein
YAL032C (known) YJL103C	=	protein_protein
YAL032C (known) YDR176W	=	protein_protein
YAL032C (known) YER032W	=	protein_protein
YAL032C (known) YGR061C	=	protein_protein
YAL032C (known) YMR213W	=	MI:0676(tandem_affinity_purification)
YAL032C (known) YER013W	=	protein_protein
YAL032C (known) YBL084C	=	protein_protein
YAL032C (known) YPL151C	=	MI:0018(Two_hybrid_test)|MI:0676(tandem_affinity_purification)|MI:0399(2h_fragment_pooling)
YAL032C (known) YBR017C	=	MI:0018(Two_hybrid_test)
YAL032C (known) YGR198W	=	MI:0397(two_hybrid_array)
YAL032C (known) YDR364C	=	MI:0676(tandem_affinity_purification)
YAL032C (known) YLR386W	=	protein_protein
YAL032C (known) YLR187W	=	protein_protein
YAL032C (known) YGL026C	=	protein_protein
YAL032C (known) YBL105C	=	protein_protein
YAL032C (known) YHR161C	=	protein_protein
YAL032C (known) YPR023C	=	protein_protein
YAL032C (known) YKL173W	=	MI:0676(tandem_affinity_purification)
YAL032C (known) YMR288W	=	MI:0676(tandem_affinity_purification)
YAL032C (known) YBL074C	=	MI:0363(inferred_by_author)
YAL032C (known) YBR114W	=	protein_protein
YAL032C (known) YGR270W	=	protein_protein
YAL032C (known) YNL246W	=	protein_protein
YAL032C (known) YDR141C	=	protein_protein
YAL032C (known) YDL001W	=	protein_protein
YAL032C (known) YLR424W	=	MI:0397(two_hybrid_array)|MI:0096(pull_down)
YAL032C (known) YJR005W	=	protein_protein
YAL032C (known) YER165W	=	MI:0676(tandem_affinity_purification)
YAL032C (known) YPR101W	=	MI:0676(tandem_affinity_purification)
YAL032C (known) YJL203W	=	MI:0676(tandem_affinity_purification)
YAL032C (known) YLR338W	=	MI:0018(Two_hybrid_test)|MI:0399(2h_fragment_pooling)
YAL032C (known) YPL106C	=	MI:0676(tandem_affinity_purification)
YAL032C (known) YMR031C	=	protein_protein
YAL032C (known) YML103C	=	protein_protein
YAL032C (known) YLR117C	=	MI:0676(tandem_affinity_purification)
YAL032C (known) YER172C	=	MI:0676(tandem_affinity_purification)
YAL032C (known) YMR176W	=	protein_protein
YAL032C (known) YGL128C	=	MI:0676(tandem_affinity_purification)
YAL032C (known) YDL209C	=	MI:0676(tandem_affinity_purification)|MI:0096(pull_down)
YAL032C (known) YHR165C	=	MI:0676(tandem_affinity_purification)
YAL032C (known) YLR320W	=	protein_protein
YAL032C (known) YKL095W	=	MI:0676(tandem_affinity_purification)
YAL032C (known) YNL271C	=	protein_protein
YAL032C (known) YPL213W	=	MI:0676(tandem_affinity_purification)
YAL032C (known) YDR416W	=	MI:0018(Two_hybrid_test)|MI:0676(tandem_affinity_purification)|MI:0399(2h_fragment_pooling)
YAL032C (known) YKR054C	=	protein_protein
YAL032C (known) YNL189W	=	MI:0018(Two_hybrid_test)|MI:0399(2h_fragment_pooling)
YAL032C (known) YLR423C	=	MI:0018(Two_hybrid_test)|MI:0399(2h_fragment_pooling)
YAL032C (known) YMR190C	=	protein_protein
YAL032C (known) YJR061W	=	protein_protein
YAL032C (known) YLL024C	=	MI:0676(tandem_affinity_purification)
YAL032C (known) YGL120C	=	MI:0676(tandem_affinity_purification)
YAL032C (known) YLL036C	=	MI:0676(tandem_affinity_purification)
YAL032C (known) YGR278W	=	MI:0676(tandem_affinity_purification)
YAL032C (known) YOR023C	=	protein_protein
YAL032C (known) YOR036W	=	MI:0018(Two_hybrid_test)|MI:0399(2h_fragment_pooling)
YAL033W (known) YBR257W	=	MI:0676(tandem_affinity_purification)
YAL033W (known) YNL221C	=	MI:0363(inferred_by_author)
YAL033W (known) YGR030C	=	MI:0676(tandem_affinity_purification)
YAL033W (known) YBR167C	=	MI:0676(tandem_affinity_purification)
YAL033W (known) YJR115W	=	MI:0018(Two_hybrid_test)|MI:0399(2h_fragment_pooling)
YAL033W (known) YLR145W	=	MI:0096(pull_down)
YAL033W (known) YNL282W	=	MI:0676(tandem_affinity_purification)
YAL033W (known) YMR022W	=	MI:0397(two_hybrid_array)
YAL034C (known) YGL173C	=	MI:0676(tandem_affinity_purification)
YAL034C (known) YHR216W	=	MI:0676(tandem_affinity_purification)
YAL034C (known) YMR229C	=	MI:0676(tandem_affinity_purification)
YAL034C (known) YBR198C	=	MI:0676(tandem_affinity_purification)
YAL034C (known) YLL024C	=	MI:0676(tandem_affinity_purification)
YAL034C (known) YNL178W	=	MI:0676(tandem_affinity_purification)
YAL034C (known) YGR214W	=	MI:0676(tandem_affinity_purification)
YAL034C (known) YDR214W	=	MI:0363(inferred_by_author)
YAL034C (known) YLR340W	=	MI:0676(tandem_affinity_purification)
YAL034C (known) YML063W	=	MI:0676(tandem_affinity_purification)|MI:0363(inferred_by_author)
YAL034C (known) YPL131W	=	MI:0676(tandem_affinity_purification)
YAL034C (known) YCL011C	=	MI:0676(tandem_affinity_purification)
YAL034C (known) YOL086C	=	MI:0676(tandem_affinity_purification)
YAL034C (known) YLL045C	=	MI:0676(tandem_affinity_purification)
YAL034C (known) YHR122W	=	MI:0397(two_hybrid_array)
YAL034C (known) YDR012W	=	MI:0676(tandem_affinity_purification)
YAL034C (known) YKL182W	=	MI:0676(tandem_affinity_purification)
YAL034C (known) YJR123W	=	MI:0676(tandem_affinity_purification)|MI:0363(inferred_by_author)
YAL034C (known) YDL229W	=	MI:0676(tandem_affinity_purification)
YAL034C (known) YAL034C	=	MI:0676(tandem_affinity_purification)
YAL034C (known) YOR204W	=	MI:0676(tandem_affinity_purification)
YAL034C (known) YMR116C	=	MI:0363(inferred_by_author)
YAL034C (known) YGR274C	=	MI:0676(tandem_affinity_purification)
YAL034C (known) YOL004W	=	MI:0676(tandem_affinity_purification)
YAL034C (known) YBR127C	=	MI:0676(tandem_affinity_purification)
YAL034C (known) YER165W	=	MI:0676(tandem_affinity_purification)
YAL034C (known) YER110C	=	MI:0676(tandem_affinity_purification)
YAL034W-A (known) YIL144W	=	MI:0676(tandem_affinity_purification)
YAL034W-A (known) YGL093W	=	MI:0676(tandem_affinity_purification)
YAL034W-A (known) YPR046W	=	MI:0676(tandem_affinity_purification)
YAL034W-A (known) YIR010W	=	MI:0676(tandem_affinity_purification)|MI:0364(inferred_by_curator)|MI:0096(pull_down)
YAL034W-A (known) YDR532C	=	MI:0676(tandem_affinity_purification)
YAL034W-A (known) YOL069W	=	MI:0676(tandem_affinity_purification)
YAL034W-A (known) YJR112W	=	MI:0676(tandem_affinity_purification)
YAL034W-A (known) YKL103C	=	MI:0018(Two_hybrid_test)
YAL034W-A (known) YJR091C	=	MI:0018(Two_hybrid_test)|MI:0399(2h_fragment_pooling)
YAL034W-A (known) YPL233W	=	MI:0676(tandem_affinity_purification)|MI:0096(pull_down)
YAL034W-A (known) YBR211C	=	MI:0363(inferred_by_author)
YAL034W-A (known) YLR424W	=	MI:0397(two_hybrid_array)
YAL034W-A (known) YGL172W	=	MI:0018(Two_hybrid_test)
YAL034W-A (known) YMR117C	=	MI:0676(tandem_affinity_purification)
YAL034W-A (known) YGR120C	=	MI:0018(Two_hybrid_test)
YAL034W-A (known) YER018C	=	MI:0676(tandem_affinity_purification)
YAL035W (known) YGL076C	=	MI:0676(tandem_affinity_purification)
YAL035W (known) YFR034C	=	MI:0676(tandem_affinity_purification)
YAL035W (known) YMR260C	=	protein_protein
YAL035W (known) YNL271C	=	MI:0363(inferred_by_author)
YAL035W (known) YLR427W	=	MI:0019(coimmunoprecipitation)|MI:0007(anti_tag_coimmunoprecipitation)
YAL035W (known) YPL009C	=	MI:0363(inferred_by_author)
YAL035W (known) YML056C	=	MI:0676(tandem_affinity_purification)
YAL035W (known) YMR194W	=	MI:0676(tandem_affinity_purification)
YAL035W (known) YLL045C	=	MI:0676(tandem_affinity_purification)
YAL035W (known) YLR241W	=	MI:0018(Two_hybrid_test)|MI:0399(2h_fragment_pooling)
YAL035W (known) YGL130W	=	MI:0676(tandem_affinity_purification)
YAL035W (known) YBR158W	=	MI:0363(inferred_by_author)
YAL035W (known) YLR175W	=	MI:0676(tandem_affinity_purification)
YAL035W (known) YDL014W	=	MI:0676(tandem_affinity_purification)
YAL035W (known) YDR012W	=	MI:0676(tandem_affinity_purification)
YAL035W (known) YLR432W	=	MI:0676(tandem_affinity_purification)
YAL035W (known) YDL149W	=	MI:0363(inferred_by_author)
YAL035W (known) YDL220C	=	MI:0018(Two_hybrid_test)
YAL035W (known) YMR309C	=	MI:0676(tandem_affinity_purification)|MI:0363(inferred_by_author)
YAL035W (known) YLR340W	=	MI:0676(tandem_affinity_purification)
YAL035W (known) YGL030W	=	MI:0676(tandem_affinity_purification)
YAL035W (known) YGL173C	=	MI:0676(tandem_affinity_purification)
YAL035W (known) YPL217C	=	MI:0363(inferred_by_author)
YAL035W (known) YNL209W	=	MI:0676(tandem_affinity_purification)
YAL035W (known) YLR367W	=	MI:0676(tandem_affinity_purification)
YAL035W (known) YOR361C	=	MI:0676(tandem_affinity_purification)
YAL035W (known) YGR102C	=	MI:0676(tandem_affinity_purification)
YAL035W (known) YPL198W	=	MI:0676(tandem_affinity_purification)
YAL035W (known) YDR228C	=	MI:0397(two_hybrid_array)
YAL035W (known) YJR123W	=	MI:0676(tandem_affinity_purification)
YAL035W (known) YOR063W	=	MI:0676(tandem_affinity_purification)|MI:0363(inferred_by_author)
YAL035W (known) YDR496C	=	MI:0676(tandem_affinity_purification)
YAL035W (known) YAL035W	=	MI:0676(tandem_affinity_purification)
YAL035W (known) YLR075W	=	MI:0676(tandem_affinity_purification)
YAL035W (known) YDL082W	=	MI:0676(tandem_affinity_purification)|MI:0363(inferred_by_author)
YAL035W (known) YDR127W	=	MI:0363(inferred_by_author)
YAL035W (known) YMR142C	=	MI:0676(tandem_affinity_purification)
YAL035W (known) YFL037W	=	MI:0676(tandem_affinity_purification)
YAL035W (known) YHL033C	=	MI:0676(tandem_affinity_purification)|MI:0363(inferred_by_author)
YAL035W (known) YER036C	=	MI:0676(tandem_affinity_purification)|MI:0363(inferred_by_author)
YAL035W (known) YMR229C	=	MI:0676(tandem_affinity_purification)
YAL035W (known) YBR084W	=	MI:0676(tandem_affinity_purification)
YAL035W (known) YDR429C	=	MI:0676(tandem_affinity_purification)
YAL035W (known) YJL190C	=	MI:0676(tandem_affinity_purification)|MI:0363(inferred_by_author)
YAL035W (known) YIR001C	=	MI:0019(coimmunoprecipitation)|MI:0007(anti_tag_coimmunoprecipitation)
YAL035W (known) YER142C	=	MI:0019(coimmunoprecipitation)|MI:0007(anti_tag_coimmunoprecipitation)
YAL035W (known) YDL229W	=	MI:0676(tandem_affinity_purification)
YAL035W (known) YPR041W	=	MI:0676(tandem_affinity_purification)
YAL035W (known) YMR106C	=	MI:0019(coimmunoprecipitation)|MI:0007(anti_tag_coimmunoprecipitation)
YAL035W (known) YHR216W	=	MI:0676(tandem_affinity_purification)
YAL035W (known) YBR031W	=	MI:0676(tandem_affinity_purification)
YAL035W (known) YNL178W	=	MI:0676(tandem_affinity_purification)|MI:0363(inferred_by_author)
YAL035W (known) YML073C	=	MI:0363(inferred_by_author)
YAL036C (known) YDL065C	=	MI:0018(Two_hybrid_test)|MI:0399(2h_fragment_pooling)
YAL036C (known) YGR250C	=	MI:0018(Two_hybrid_test)|MI:0399(2h_fragment_pooling)
YAL036C (known) YDR152W	=	MI:0018(Two_hybrid_test)
YAL036C (known) YHR027C	=	MI:0019(coimmunoprecipitation)|MI:0007(anti_tag_coimmunoprecipitation)
YAL036C (known) YER155C	=	MI:0363(inferred_by_author)
YAL036C (known) YBR158W	=	MI:0363(inferred_by_author)
YAL036C (known) YCR038C	=	MI:0018(Two_hybrid_test)|MI:0399(2h_fragment_pooling)
YAL036C (known) YNR022C	=	MI:0018(Two_hybrid_test)|MI:0399(2h_fragment_pooling)
YAL036C (known) YLR175W	=	MI:0363(inferred_by_author)
YAL036C (known) YHR064C	=	MI:0676(tandem_affinity_purification)
YAL036C (known) YMR012W	=	MI:0019(coimmunoprecipitation)|MI:0007(anti_tag_coimmunoprecipitation)
YAL036C (known) YGR162W	=	MI:0676(tandem_affinity_purification)
YAL036C (known) YBL074C	=	MI:0363(inferred_by_author)
YAL038W (known) YIL128W	=	MI:0676(tandem_affinity_purification)
YAL038W (known) YPL032C	=	MI:0676(tandem_affinity_purification)
YAL038W (known) YLR132C	=	MI:0676(tandem_affinity_purification)
YAL038W (known) YMR037C	=	MI:0676(tandem_affinity_purification)
YAL038W (known) YNL191W	=	MI:0676(tandem_affinity_purification)
YAL038W (known) YLR180W	=	MI:0676(tandem_affinity_purification)
YAL038W (known) YNL307C	=	MI:0018(Two_hybrid_test)|MI:0019(coimmunoprecipitation)
YAL038W (known) YOR004W	=	MI:0676(tandem_affinity_purification)
YAL038W (known) YPR042C	=	MI:0676(tandem_affinity_purification)
YAL038W (known) YLR398C	=	MI:0676(tandem_affinity_purification)
YAL038W (known) YIR001C	=	MI:0676(tandem_affinity_purification)
YAL038W (known) YFR040W	=	MI:0676(tandem_affinity_purification)
YAL038W (known) YDR021W	=	MI:0676(tandem_affinity_purification)
YAL038W (known) YCL030C	=	MI:0676(tandem_affinity_purification)
YAL038W (known) YDL090C	=	MI:0676(tandem_affinity_purification)
YAL038W (known) YDR335W	=	MI:0676(tandem_affinity_purification)
YAL038W (known) YDR321W	=	MI:0676(tandem_affinity_purification)
YAL038W (known) YHR013C	=	MI:0676(tandem_affinity_purification)
YAL038W (known) YJL049W	=	MI:0676(tandem_affinity_purification)
YAL038W (known) YDL052C	=	MI:0676(tandem_affinity_purification)
YAL038W (known) YER171W	=	MI:0676(tandem_affinity_purification)
YAL038W (known) YNL027W	=	MI:0676(tandem_affinity_purification)
YAL038W (known) YKL150W	=	MI:0676(tandem_affinity_purification)
YAL038W (known) YDR429C	=	MI:0676(tandem_affinity_purification)
YAL038W (known) YNL127W	=	MI:0676(tandem_affinity_purification)
YAL038W (known) YMR165C	=	MI:0676(tandem_affinity_purification)
YAL038W (known) YGR068C	=	MI:0676(tandem_affinity_purification)
YAL038W (known) YDR148C	=	MI:0676(tandem_affinity_purification)
YAL038W (known) YBR238C	=	MI:0676(tandem_affinity_purification)
YAL038W (known) YLR006C	=	MI:0676(tandem_affinity_purification)
YAL038W (known) YDL122W	=	MI:0676(tandem_affinity_purification)
YAL038W (known) YMR315W	=	MI:0676(tandem_affinity_purification)
YAL038W (known) YNL249C	=	MI:0676(tandem_affinity_purification)
YAL038W (known) YBR221C	=	MI:0676(tandem_affinity_purification)
YAL038W (known) YLR108C	=	MI:0676(tandem_affinity_purification)
YAL038W (known) YOR001W	=	MI:0676(tandem_affinity_purification)
YAL038W (known) YKL054C	=	MI:0676(tandem_affinity_purification)
YAL038W (known) YJL176C	=	MI:0676(tandem_affinity_purification)
YAL038W (known) YNL313C	=	MI:0676(tandem_affinity_purification)
YAL038W (known) YCL034W	=	MI:0676(tandem_affinity_purification)
YAL038W (known) YGR234W	=	MI:0676(tandem_affinity_purification)
YAL038W (known) YMR178W	=	MI:0676(tandem_affinity_purification)
YAL038W (known) YER174C	=	MI:0676(tandem_affinity_purification)
YAL038W (known) YJR122W	=	MI:0676(tandem_affinity_purification)
YAL038W (known) YMR237W	=	MI:0676(tandem_affinity_purification)
YAL038W (known) YDL198C	=	MI:0676(tandem_affinity_purification)
YAL038W (known) YGR165W	=	MI:0676(tandem_affinity_purification)
YAL038W (known) YJL065C	=	MI:0676(tandem_affinity_purification)
YAL038W (known) YOL089C	=	MI:0676(tandem_affinity_purification)
YAL038W (known) YPR149W	=	MI:0676(tandem_affinity_purification)
YAL038W (known) YGL197W	=	MI:0676(tandem_affinity_purification)
YAL038W (known) YPR010C	=	MI:0676(tandem_affinity_purification)
YAL038W (known) YMR309C	=	MI:0676(tandem_affinity_purification)
YAL038W (known) YKR026C	=	MI:0676(tandem_affinity_purification)
YAL038W (known) YIL056W	=	MI:0676(tandem_affinity_purification)
YAL038W (known) YCL050C	=	MI:0676(tandem_affinity_purification)
YAL038W (known) YMR239C	=	MI:0676(tandem_affinity_purification)
YAL038W (known) YNL193W	=	MI:0676(tandem_affinity_purification)
YAL038W (known) YLR153C	=	MI:0676(tandem_affinity_purification)|MI:0363(inferred_by_author)
YAL038W (known) YER151C	=	MI:0676(tandem_affinity_purification)
YAL038W (known) YDL144C	=	MI:0676(tandem_affinity_purification)
YAL038W (known) YPR097W	=	MI:0676(tandem_affinity_purification)
YAL038W (known) YPL266W	=	MI:0676(tandem_affinity_purification)
YAL038W (known) YML117W	=	MI:0676(tandem_affinity_purification)
YAL038W (known) YOR375C	=	MI:0676(tandem_affinity_purification)
YAL038W (known) YPL211W	=	MI:0676(tandem_affinity_purification)
YAL038W (known) YKL032C	=	MI:0676(tandem_affinity_purification)
YAL038W (known) YPR052C	=	MI:0676(tandem_affinity_purification)
YAL038W (known) YJR046W	=	MI:0676(tandem_affinity_purification)
YAL038W (known) YGR092W	=	MI:0676(tandem_affinity_purification)
YAL038W (known) YER134C	=	MI:0676(tandem_affinity_purification)
YAL038W (known) YOR226C	=	MI:0018(Two_hybrid_test)|MI:0399(2h_fragment_pooling)
YAL038W (known) YNL272C	=	MI:0676(tandem_affinity_purification)
YAL038W (known) YJR091C	=	MI:0676(tandem_affinity_purification)
YAL038W (known) YOL090W	=	MI:0676(tandem_affinity_purification)
YAL038W (known) YGR218W	=	MI:0676(tandem_affinity_purification)
YAL038W (known) YNL071W	=	MI:0676(tandem_affinity_purification)
YAL038W (known) YHR128W	=	MI:0676(tandem_affinity_purification)
YAL038W (known) YHR167W	=	MI:0676(tandem_affinity_purification)
YAL038W (known) YNR051C	=	MI:0363(inferred_by_author)
YAL038W (known) YGL233W	=	MI:0676(tandem_affinity_purification)
YAL038W (known) YKL210W	=	MI:0676(tandem_affinity_purification)
YAL038W (known) YJL081C	=	MI:0676(tandem_affinity_purification)
YAL038W (known) YDL213C	=	MI:0676(tandem_affinity_purification)
YAL038W (known) YOR136W	=	MI:0676(tandem_affinity_purification)
YAL038W (known) YNR053C	=	MI:0676(tandem_affinity_purification)
YAL038W (known) YNR029C	=	MI:0676(tandem_affinity_purification)
YAL038W (known) YPL026C	=	MI:0676(tandem_affinity_purification)
YAL038W (known) YKR090W	=	MI:0676(tandem_affinity_purification)
YAL038W (known) YKL022C	=	MI:0676(tandem_affinity_purification)
YAL038W (known) YLR335W	=	MI:0676(tandem_affinity_purification)
YAL038W (known) YHR206W	=	MI:0676(tandem_affinity_purification)
YAL038W (known) YPL126W	=	MI:0676(tandem_affinity_purification)
YAL038W (known) YNR007C	=	MI:0363(inferred_by_author)
YAL038W (known) YPL004C	=	MI:0676(tandem_affinity_purification)
YAL038W (known) YDL005C	=	MI:0676(tandem_affinity_purification)
YAL038W (known) YPR187W	=	MI:0676(tandem_affinity_purification)
YAL038W (known) YGL221C	=	MI:0676(tandem_affinity_purification)
YAL038W (known) YDR161W	=	MI:0676(tandem_affinity_purification)
YAL038W (known) YOL031C	=	MI:0676(tandem_affinity_purification)
YAL038W (known) YNL281W	=	MI:0676(tandem_affinity_purification)
YAL038W (known) YMR229C	=	MI:0676(tandem_affinity_purification)
YAL038W (known) YMR277W	=	MI:0676(tandem_affinity_purification)
YAL038W (known) YJR121W	=	MI:0363(inferred_by_author)
YAL038W (known) YLR071C	=	MI:0676(tandem_affinity_purification)
YAL038W (known) YHR183W	=	MI:0004(affinity_chromatography_technology)
YAL038W (known) YKL047W	=	MI:0676(tandem_affinity_purification)
YAL038W (known) YBL039C	=	MI:0676(tandem_affinity_purification)
YAL038W (known) YML071C	=	MI:0676(tandem_affinity_purification)
YAL038W (known) YNL032W	=	MI:0676(tandem_affinity_purification)
YAL038W (known) YJL098W	=	MI:0676(tandem_affinity_purification)
YAL038W (known) YJR136C	=	MI:0676(tandem_affinity_purification)
YAL038W (known) YDL066W	=	MI:0676(tandem_affinity_purification)
YAL038W (known) YMR091C	=	MI:0676(tandem_affinity_purification)
YAL038W (known) YLR052W	=	MI:0676(tandem_affinity_purification)
YAL038W (known) YMR055C	=	MI:0676(tandem_affinity_purification)
YAL038W (known) YML103C	=	MI:0676(tandem_affinity_purification)
YAL038W (known) YNR038W	=	MI:0676(tandem_affinity_purification)
YAL038W (known) YGL091C	=	MI:0676(tandem_affinity_purification)
YAL038W (known) YOR187W	=	MI:0676(tandem_affinity_purification)
YAL038W (known) YDL174C	=	MI:0676(tandem_affinity_purification)
YAL038W (known) YOR221C	=	MI:0676(tandem_affinity_purification)
YAL038W (known) YNL175C	=	MI:0676(tandem_affinity_purification)
YAL038W (known) YPR072W	=	MI:0676(tandem_affinity_purification)
YAL038W (known) YAL039C	=	MI:0676(tandem_affinity_purification)
YAL038W (known) YCR004C	=	MI:0676(tandem_affinity_purification)
YAL038W (known) YNL177C	=	MI:0676(tandem_affinity_purification)
YAL038W (known) YLL034C	=	MI:0676(tandem_affinity_purification)
YAL038W (known) YKL085W	=	MI:0676(tandem_affinity_purification)
YAL038W (known) YNL137C	=	MI:0676(tandem_affinity_purification)
YAL038W (known) YMR308C	=	MI:0676(tandem_affinity_purification)
YAL038W (known) YMR208W	=	MI:0676(tandem_affinity_purification)
YAL038W (known) YLR033W	=	MI:0676(tandem_affinity_purification)
YAL038W (known) YMR108W	=	MI:0676(tandem_affinity_purification)
YAL038W (known) YGL201C	=	MI:0676(tandem_affinity_purification)
YAL038W (known) YDL215C	=	MI:0676(tandem_affinity_purification)
YAL038W (known) YOR027W	=	MI:0676(tandem_affinity_purification)
YAL038W (known) YDL055C	=	MI:0676(tandem_affinity_purification)
YAL038W (known) YJR132W	=	MI:0676(tandem_affinity_purification)
YAL038W (known) YLR291C	=	MI:0676(tandem_affinity_purification)
YAL038W (known) YIR010W	=	MI:0676(tandem_affinity_purification)
YAL038W (known) YGL016W	=	MI:0676(tandem_affinity_purification)
YAL038W (known) YDR127W	=	MI:0363(inferred_by_author)
YAL038W (known) YBL051C	=	MI:0676(tandem_affinity_purification)
YAL038W (known) YKL029C	=	MI:0676(tandem_affinity_purification)
YAL038W (known) YNR013C	=	MI:0676(tandem_affinity_purification)
YAL038W (known) YGR229C	=	MI:0676(tandem_affinity_purification)
YAL038W (known) YKL157W	=	MI:0676(tandem_affinity_purification)
YAL038W (known) YDR068W	=	MI:0676(tandem_affinity_purification)
YAL038W (known) YDR204W	=	MI:0676(tandem_affinity_purification)
YAL038W (known) YOL087C	=	MI:0676(tandem_affinity_purification)
YAL038W (known) YDR449C	=	MI:0676(tandem_affinity_purification)
YAL038W (known) YDR539W	=	MI:0676(tandem_affinity_purification)
YAL038W (known) YML069W	=	MI:0676(tandem_affinity_purification)
YAL038W (known) YBR105C	=	MI:0676(tandem_affinity_purification)
YAL038W (known) YJL101C	=	MI:0676(tandem_affinity_purification)
YAL038W (known) YDR103W	=	MI:0676(tandem_affinity_purification)
YAL038W (known) YHR047C	=	MI:0363(inferred_by_author)
YAL038W (known) YFL045C	=	MI:0676(tandem_affinity_purification)
YAL038W (known) YPR093C	=	MI:0676(tandem_affinity_purification)
YAL038W (known) YBR143C	=	MI:0676(tandem_affinity_purification)
YAL038W (known) YKL164C	=	MI:0676(tandem_affinity_purification)
YAL038W (known) YPR029C	=	MI:0676(tandem_affinity_purification)
YAL038W (known) YML010W	=	MI:0676(tandem_affinity_purification)
YAL038W (known) YML059C	=	MI:0676(tandem_affinity_purification)
YAL038W (known) YOL098C	=	MI:0676(tandem_affinity_purification)
YAL038W (known) YOR239W	=	MI:0676(tandem_affinity_purification)
YAL038W (known) YHR131C	=	MI:0676(tandem_affinity_purification)
YAL038W (known) YOR347C	=	MI:0676(tandem_affinity_purification)
YAL038W (known) YDR214W	=	MI:0676(tandem_affinity_purification)
YAL038W (known) YFL018C	=	MI:0363(inferred_by_author)
YAL038W (known) YFR049W	=	MI:0676(tandem_affinity_purification)
YAL038W (known) YPR105C	=	MI:0676(tandem_affinity_purification)
YAL038W (known) YOR160W	=	MI:0676(tandem_affinity_purification)
YAL038W (known) YLR287C	=	MI:0676(tandem_affinity_purification)
YAL038W (known) YPR019W	=	MI:0676(tandem_affinity_purification)
YAL038W (known) YCR092C	=	MI:0676(tandem_affinity_purification)
YAL038W (known) YLR363C	=	MI:0676(tandem_affinity_purification)
YAL038W (known) YJL148W	=	MI:0676(tandem_affinity_purification)
YAL038W (known) YDL042C	=	MI:0676(tandem_affinity_purification)
YAL038W (known) YGL014W	=	MI:0676(tandem_affinity_purification)
YAL038W (known) YHR019C	=	MI:0676(tandem_affinity_purification)
YAL038W (known) YHR169W	=	MI:0676(tandem_affinity_purification)
YAL038W (known) YJR093C	=	MI:0676(tandem_affinity_purification)
YAL038W (known) YJR016C	=	MI:0676(tandem_affinity_purification)
YAL038W (known) YDR395W	=	MI:0676(tandem_affinity_purification)
YAL038W (known) YJL074C	=	MI:0676(tandem_affinity_purification)
YAL039C (known) YDR012W	=	MI:0676(tandem_affinity_purification)
YAL039C (known) YER165W	=	MI:0676(tandem_affinity_purification)
YAL039C (known) YLR044C	=	MI:0676(tandem_affinity_purification)
YAL039C (known) YHR174W	=	MI:0676(tandem_affinity_purification)
YAL039C (known) YAR035W	=	MI:0676(tandem_affinity_purification)
YAL039C (known) YLL024C	=	MI:0676(tandem_affinity_purification)
YAL039C (known) YDL229W	=	MI:0676(tandem_affinity_purification)
YAL039C (known) YPL235W	=	MI:0676(tandem_affinity_purification)
YAL039C (known) YBR127C	=	MI:0676(tandem_affinity_purification)
YAL039C (known) YML085C	=	MI:0676(tandem_affinity_purification)
YAL039C (known) YDR190C	=	MI:0676(tandem_affinity_purification)
YAL040C (known) YPL014W	=	MI:0018(Two_hybrid_test)
YAL040C (known) YJR132W	=	MI:0018(Two_hybrid_test)
YAL040C (known) YDL132W	=	protein_protein
YAL040C (known) YJL157C	=	MI:0019(coimmunoprecipitation)
YAL040C (known) YOR269W	=	MI:0018(Two_hybrid_test)
YAL040C (known) YJL013C	=	MI:0018(Two_hybrid_test)
YAL040C (known) YLL021W	=	MI:0018(Two_hybrid_test)
YAL040C (known) YNL064C	=	MI:0019(coimmunoprecipitation)
YAL040C (known) YBR160W	=	MI:0018(Two_hybrid_test)|MI:0019(coimmunoprecipitation)|MI:0424(protein_kinase_assay)|MI:0397(two_hybrid_array)
YAL041W (known) YIL079C	=	MI:0018(Two_hybrid_test)
YAL041W (known) YJL187C	=	MI:0018(Two_hybrid_test)
YAL041W (known) YDL229W	=	MI:0676(tandem_affinity_purification)
YAL041W (known) YGR221C	=	MI:0018(Two_hybrid_test)
YAL041W (known) YJL157C	=	MI:0018(Two_hybrid_test)|MI:0019(coimmunoprecipitation)
YAL041W (known) YNL007C	=	MI:0676(tandem_affinity_purification)
YAL041W (known) YOR212W	=	MI:0018(Two_hybrid_test)|MI:0004(affinity_chromatography_technology)
YAL041W (known) YGL233W	=	MI:0018(Two_hybrid_test)
YAL041W (known) YER114C	=	MI:0676(tandem_affinity_purification)|MI:0363(inferred_by_author)
YAL041W (known) YCL011C	=	MI:0676(tandem_affinity_purification)
YAL041W (known) YJL177W	=	MI:0676(tandem_affinity_purification)
YAL041W (known) YJL008C	=	MI:0018(Two_hybrid_test)
YAL041W (known) YDL055C	=	MI:0676(tandem_affinity_purification)
YAL041W (known) YLL024C	=	MI:0676(tandem_affinity_purification)
YAL041W (known) YKL182W	=	MI:0676(tandem_affinity_purification)
YAL041W (known) YMR232W	=	protein_protein
YAL041W (known) YLR340W	=	MI:0676(tandem_affinity_purification)
YAL041W (known) YGL076C	=	MI:0676(tandem_affinity_purification)
YAL041W (known) YGR268C	=	MI:0018(Two_hybrid_test)|MI:0399(2h_fragment_pooling)
YAL041W (known) YGL052W	=	MI:0399(2h_fragment_pooling)
YAL041W (known) YMR298W	=	MI:0018(Two_hybrid_test)|MI:0399(2h_fragment_pooling)
YAL041W (known) YDR012W	=	MI:0676(tandem_affinity_purification)
YAL041W (known) YKL130C	=	MI:0018(Two_hybrid_test)|MI:0399(2h_fragment_pooling)
YAL041W (known) YJL130C	=	MI:0676(tandem_affinity_purification)
YAL041W (known) YLR357W	=	MI:0676(tandem_affinity_purification)
YAL041W (known) YNL298W	=	protein_protein
YAL041W (known) YCR009C	=	protein_protein
YAL041W (known) YGL127C	=	MI:0018(Two_hybrid_test)|MI:0399(2h_fragment_pooling)
YAL041W (known) YBR200W	=	MI:0018(Two_hybrid_test)|MI:0004(affinity_chromatography_technology)|MI:0676(tandem_affinity_purification)|MI:0019(coimmunoprecipitation)|MI:0397(two_hybrid_array)
YAL041W (known) YLR229C	=	MI:0018(Two_hybrid_test)|MI:0004(affinity_chromatography_technology)
YAL041W (known) YLR206W	=	MI:0018(Two_hybrid_test)
YAL041W (known) YPL161C	=	MI:0018(Two_hybrid_test)
YAL041W (known) YAL041W	=	MI:0676(tandem_affinity_purification)
YAL041W (known) YGR152C	=	MI:0004(affinity_chromatography_technology)|MI:0018(Two_hybrid_test)
YAL041W (known) YHL007C	=	MI:0018(Two_hybrid_test)
YAL041W (known) YOR204W	=	MI:0676(tandem_affinity_purification)
YAL042W (known) YML067C	=	MI:0112(ubiquitin_reconstruction)|MI:0019(coimmunoprecipitation)|MI:0676(tandem_affinity_purification)
YAL042W (known) YML130C	=	MI:0676(tandem_affinity_purification)|MI:0363(inferred_by_author)
YAL042W (known) YPL240C	=	MI:0397(two_hybrid_array)
YAL042W (known) YDL145C	=	MI:0363(inferred_by_author)
YAL042W (known) YDL239C	=	MI:0018(Two_hybrid_test)|MI:0399(2h_fragment_pooling)
YAL043C (known) YNL222W	=	MI:0676(tandem_affinity_purification)
YAL043C (known) YDR301W	=	MI:0676(tandem_affinity_purification)
YAL043C (known) YLL024C	=	MI:0676(tandem_affinity_purification)
YAL043C (known) YKL018W	=	MI:0019(coimmunoprecipitation)|MI:0676(tandem_affinity_purification)
YAL043C (known) YDL229W	=	MI:0676(tandem_affinity_purification)
YAL043C (known) YPR107C	=	MI:0676(tandem_affinity_purification)
YAL043C (known) YDR447C	=	MI:0676(tandem_affinity_purification)
YAL043C (known) YOR179C	=	MI:0676(tandem_affinity_purification)
YAL043C (known) YLR340W	=	MI:0676(tandem_affinity_purification)
YAL043C (known) YER133W	=	MI:0676(tandem_affinity_purification)
YAL043C (known) YKL059C	=	MI:0676(tandem_affinity_purification)
YAL043C (known) YOR204W	=	MI:0676(tandem_affinity_purification)
YAL043C (known) YLR115W	=	MI:0004(affinity_chromatography_technology)|MI:0676(tandem_affinity_purification)
YAL043C (known) YJL033W	=	MI:0676(tandem_affinity_purification)
YAL043C (known) YDR195W	=	MI:0676(tandem_affinity_purification)
YAL043C (known) YDR228C	=	MI:0004(affinity_chromatography_technology)
YAL043C (known) YPL198W	=	MI:0676(tandem_affinity_purification)
YAL043C (known) YBR031W	=	MI:0676(tandem_affinity_purification)
YAL043C (known) YBR127C	=	MI:0676(tandem_affinity_purification)
YAL043C (known) YAL043C	=	MI:0676(tandem_affinity_purification)
YAL043C (known) YMR182C	=	MI:0018(Two_hybrid_test)|MI:0399(2h_fragment_pooling)
YAL043C (known) YDR012W	=	MI:0676(tandem_affinity_purification)
YAL043C (known) YKR002W	=	MI:0019(coimmunoprecipitation)|MI:0676(tandem_affinity_purification)
YAL043C (known) YLR277C	=	MI:0676(tandem_affinity_purification)
YAL043C (known) YLL045C	=	MI:0676(tandem_affinity_purification)
YAL043C (known) YGR156W	=	MI:0676(tandem_affinity_purification)
YAL043C (known) YMR061W	=	MI:0676(tandem_affinity_purification)
YAL043C (known) YJR093C	=	MI:0676(tandem_affinity_purification)
YAL043C (known) YDR311W	=	MI:0018(Two_hybrid_test)|MI:0399(2h_fragment_pooling)
YAL043C (known) YNL317W	=	MI:0676(tandem_affinity_purification)
YAL043C (known) YAR014C	=	MI:0363(inferred_by_author)
YAL044C (known) YJR072C	=	MI:0397(two_hybrid_array)
YAL044C (known) YAL044C	=	MI:0676(tandem_affinity_purification)
YAL045C (known) YJR063W	=	MI:0399(2h_fragment_pooling)
YAL047C (known) YHR158C	=	MI:0018(Two_hybrid_test)
YAL047C (known) YMR047C	=	MI:0018(Two_hybrid_test)|MI:0399(2h_fragment_pooling)
YAL047C (known) YPL093W	=	MI:0018(Two_hybrid_test)
YAL047C (known) YHR172W	=	MI:0019(coimmunoprecipitation)|MI:0004(affinity_chromatography_technology)|MI:0018(Two_hybrid_test)|MI:0676(tandem_affinity_purification)
YAL047C (known) YGL212W	=	MI:0018(Two_hybrid_test)|MI:0397(two_hybrid_array)
YAL047C (known) YLR429W	=	MI:0018(Two_hybrid_test)
YAL047C (known) YGR240C	=	MI:0363(inferred_by_author)
YAL047C (known) YGR218W	=	MI:0018(Two_hybrid_test)
YAL047C (known) YJL113W	=	MI:0018(Two_hybrid_test)
YAL047C (known) YNL188W	=	MI:0018(Two_hybrid_test)|MI:0004(affinity_chromatography_technology)
YAL047C (known) YIL061C	=	MI:0018(Two_hybrid_test)
YAL047C (known) YEL061C	=	MI:0018(Two_hybrid_test)
YAL047C (known) YCL032W	=	MI:0018(Two_hybrid_test)
YAL047C (known) YNL126W	=	MI:0018(Two_hybrid_test)|MI:0019(coimmunoprecipitation)|MI:0004(affinity_chromatography_technology)|MI:0676(tandem_affinity_purification)
YAL047C (known) YLR212C	=	MI:0004(affinity_chromatography_technology)|MI:0019(coimmunoprecipitation)
YAL047C (known) YAL047C	=	MI:0018(Two_hybrid_test)
YAL047C (known) YJL114W	=	MI:0018(Two_hybrid_test)
YAL047C (known) YMR001C	=	MI:0019(coimmunoprecipitation)|MI:0007(anti_tag_coimmunoprecipitation)
YAL047C (known) YLR045C	=	MI:0018(Two_hybrid_test)|MI:0004(affinity_chromatography_technology)|MI:0019(coimmunoprecipitation)
YAL048C (known) YHR174W	=	MI:0676(tandem_affinity_purification)
YAL048C (known) YDL229W	=	MI:0676(tandem_affinity_purification)
YAL048C (known) YBR034C	=	MI:0397(two_hybrid_array)
YAL048C (known) YDR228C	=	MI:0397(two_hybrid_array)
YAL048C (known) YFR037C	=	MI:0676(tandem_affinity_purification)
YAL048C (known) YPL206C	=	MI:0363(inferred_by_author)
YAL048C (known) YLR075W	=	MI:0676(tandem_affinity_purification)
YAL048C (known) YOL086C	=	MI:0676(tandem_affinity_purification)
YAL048C (known) YBR127C	=	MI:0676(tandem_affinity_purification)
YAL048C (known) YJR009C	=	MI:0676(tandem_affinity_purification)
YAL048C (known) YLL024C	=	MI:0676(tandem_affinity_purification)
YAL048C (known) YOR284W	=	MI:0676(tandem_affinity_purification)|MI:0363(inferred_by_author)
YAL048C (known) YMR246W	=	MI:0363(inferred_by_author)
YAL048C (known) YBR031W	=	MI:0676(tandem_affinity_purification)
YAL048C (known) YKL007W	=	MI:0676(tandem_affinity_purification)
YAL048C (known) YOR014W	=	MI:0363(inferred_by_author)
YAL048C (known) YGR218W	=	MI:0363(inferred_by_author)
YAL048C (known) YML085C	=	MI:0676(tandem_affinity_purification)
YAL048C (known) YDR171W	=	MI:0676(tandem_affinity_purification)
YAL049C (known) YAL049C	=	MI:0676(tandem_affinity_purification)
YAL049C (known) YPL240C	=	MI:0397(two_hybrid_array)
YAL049C (known) YDL025C	=	MI:0019(coimmunoprecipitation)|MI:0007(anti_tag_coimmunoprecipitation)
YAL049C (known) YNL094W	=	MI:0018(Two_hybrid_test)
YAL051W (known) YKL088W	=	MI:0397(two_hybrid_array)
YAL051W (known) YNL175C	=	MI:0676(tandem_affinity_purification)
YAL051W (known) YOR363C	=	MI:0019(coimmunoprecipitation)|MI:0364(inferred_by_curator)|MI:0006(anti_bait_coip)
YAL051W (known) YIL046W	=	MI:0397(two_hybrid_array)
YAL053W (known) YLR292C	=	MI:0112(ubiquitin_reconstruction)
YAL053W (known) YLR083C	=	MI:0112(ubiquitin_reconstruction)
YAL053W (known) YER100W	=	MI:0112(ubiquitin_reconstruction)
YAL053W (known) YML072C	=	MI:0676(tandem_affinity_purification)
YAL053W (known) YAL053W	=	MI:0676(tandem_affinity_purification)
YAL053W (known) YJL130C	=	MI:0676(tandem_affinity_purification)
YAL053W (known) YOR153W	=	MI:0676(tandem_affinity_purification)
YAL053W (known) YLR342W	=	MI:0676(tandem_affinity_purification)
YAL054C (known) YLR049C	=	MI:0018(Two_hybrid_test)|MI:0399(2h_fragment_pooling)
YAL054C (known) YNL189W	=	MI:0018(Two_hybrid_test)|MI:0399(2h_fragment_pooling)
YAL054C (known) YHR041C	=	MI:0018(Two_hybrid_test)|MI:0399(2h_fragment_pooling)
YAL055W (known) YOL044W	=	MI:0112(ubiquitin_reconstruction)
YAL055W (known) YGR133W	=	MI:0112(ubiquitin_reconstruction)
YAL055W (known) YDL065C	=	MI:0112(ubiquitin_reconstruction)
YAL055W (known) YOR098C	=	MI:0018(Two_hybrid_test)
YAL055W (known) YDR265W	=	MI:0112(ubiquitin_reconstruction)
YAL055W (known) YMR026C	=	MI:0019(coimmunoprecipitation)
YAL056W (known) YAL056W	=	MI:0676(tandem_affinity_purification)
YAL056W (known) YDR531W	=	MI:0397(two_hybrid_array)
YAL056W (known) YER020W	=	MI:0004(affinity_chromatography_technology)|MI:0018(Two_hybrid_test)
YAL056W (known) YGL121C	=	MI:0018(Two_hybrid_test)
YAL058W (known) YIL120W	=	MI:0112(ubiquitin_reconstruction)
YAL058W (known) YOR236W	=	MI:0018(Two_hybrid_test)|MI:0399(2h_fragment_pooling)
YAL059W (known) YLR340W	=	MI:0676(tandem_affinity_purification)
YAL059W (known) YPL131W	=	MI:0676(tandem_affinity_purification)
YAL059W (known) YDR395W	=	MI:0019(coimmunoprecipitation)|MI:0676(tandem_affinity_purification)|MI:0007(anti_tag_coimmunoprecipitation)
YAL059W (known) YHR216W	=	MI:0676(tandem_affinity_purification)
YAL059W (known) YDL229W	=	MI:0676(tandem_affinity_purification)
YAL059W (known) YAL059W	=	MI:0676(tandem_affinity_purification)
YAL059W (known) YOL086C	=	MI:0676(tandem_affinity_purification)
YAL059W (known) YMR186W	=	MI:0676(tandem_affinity_purification)
YAL059W (known) YBR127C	=	MI:0676(tandem_affinity_purification)
YAL059W (known) YLL024C	=	MI:0676(tandem_affinity_purification)
YAL059W (known) YCL011C	=	MI:0676(tandem_affinity_purification)
YAL059W (known) YER110C	=	MI:0676(tandem_affinity_purification)
YAL059W (known) YER165W	=	MI:0018(Two_hybrid_test)
YAL059W (known) YKL182W	=	MI:0676(tandem_affinity_purification)
YAL059W (known) YMR229C	=	MI:0676(tandem_affinity_purification)
YAL059W (known) YBR115C	=	MI:0676(tandem_affinity_purification)
YAL059W (known) YDR373W	=	MI:0397(two_hybrid_array)
YAL059W (known) YGL173C	=	MI:0676(tandem_affinity_purification)
YAL059W (known) YBR031W	=	MI:0676(tandem_affinity_purification)
YAL059W (known) YGL195W	=	MI:0676(tandem_affinity_purification)
YAL059W (known) YMR308C	=	MI:0676(tandem_affinity_purification)
YAL059W (known) YOR204W	=	MI:0676(tandem_affinity_purification)
YAL060W (known) YER081W	=	MI:0018(Two_hybrid_test)|MI:0399(2h_fragment_pooling)
YAL060W (known) YNL124W	=	MI:0397(two_hybrid_array)
YAL060W (known) YKL195W	=	MI:0096(pull_down)
YAL061W (known) YAL061W	=	MI:0676(tandem_affinity_purification)
YAL061W (known) YMR308C	=	MI:0676(tandem_affinity_purification)
YAL062W (known) YLR267W	=	MI:0018(Two_hybrid_test)|MI:0399(2h_fragment_pooling)
YAL062W (known) YOR375C	=	MI:0676(tandem_affinity_purification)
YAL062W (known) YNL189W	=	MI:0018(Two_hybrid_test)|MI:0399(2h_fragment_pooling)
YAL063C (known) YIL046W	=	MI:0397(two_hybrid_array)
YAL064W (known) YKR011C	=	MI:0018(Two_hybrid_test)|MI:0399(2h_fragment_pooling)
YAL064W (known) YHR114W	=	MI:0018(Two_hybrid_test)|MI:0399(2h_fragment_pooling)
YAL064W (known) YMR149W	=	MI:0018(Two_hybrid_test)|MI:0399(2h_fragment_pooling)
YAL064W (known) YKL088W	=	MI:0397(two_hybrid_array)
YAL064W-B (known) YPR126C	=	MI:0399(2h_fragment_pooling)
YAL066W (known) YJR091C	=	MI:0399(2h_fragment_pooling)
YAL067C (known) YGR260W	=	MI:0112(ubiquitin_reconstruction)
YAL067C (known) YHR042W	=	MI:0112(ubiquitin_reconstruction)
YAL067C (known) YER118C	=	MI:0112(ubiquitin_reconstruction)
YAR002C-A (known) YJR091C	=	MI:0018(Two_hybrid_test)|MI:0399(2h_fragment_pooling)
YAR002C-A (known) YIL133C	=	MI:0676(tandem_affinity_purification)
YAR002C-A (known) YML073C	=	MI:0676(tandem_affinity_purification)
YAR002C-A (known) YAR002C-A	=	MI:0676(tandem_affinity_purification)
YAR002C-A (known) YJL190C	=	MI:0676(tandem_affinity_purification)
YAR002C-A (known) YOR016C	=	MI:0676(tandem_affinity_purification)
YAR002C-A (known) YLR048W	=	MI:0676(tandem_affinity_purification)
YAR002C-A (known) YML012W	=	MI:0019(coimmunoprecipitation)|MI:0676(tandem_affinity_purification)
YAR002C-A (known) YGL076C	=	MI:0676(tandem_affinity_purification)
YAR002C-A (known) YGL200C	=	MI:0019(coimmunoprecipitation)|MI:0676(tandem_affinity_purification)|MI:0363(inferred_by_author)
YAR002C-A (known) YLR075W	=	MI:0676(tandem_affinity_purification)
YAR002C-A (known) YNL178W	=	MI:0676(tandem_affinity_purification)
YAR002C-A (known) YKL180W	=	MI:0676(tandem_affinity_purification)
YAR002C-A (known) YJR123W	=	MI:0676(tandem_affinity_purification)
YAR002C-A (known) YLR340W	=	MI:0676(tandem_affinity_purification)
YAR002C-A (known) YLL045C	=	MI:0676(tandem_affinity_purification)
YAR002C-A (known) YMR142C	=	MI:0676(tandem_affinity_purification)
YAR002C-A (known) YGR132C	=	MI:0676(tandem_affinity_purification)
YAR002C-A (known) YOR096W	=	MI:0676(tandem_affinity_purification)
YAR002C-A (known) YHL033C	=	MI:0676(tandem_affinity_purification)
YAR002C-A (known) YGL030W	=	MI:0676(tandem_affinity_purification)
YAR002C-A (known) YLR441C	=	MI:0676(tandem_affinity_purification)
YAR002W (known) YLR335W	=	MI:0004(affinity_chromatography_technology)|MI:0019(coimmunoprecipitation)|MI:0096(pull_down)|MI:0676(tandem_affinity_purification)
YAR002W (known) YNL189W	=	MI:0676(tandem_affinity_purification)|MI:0004(affinity_chromatography_technology)|MI:0019(coimmunoprecipitation)|MI:0007(anti_tag_coimmunoprecipitation)
YAR002W (known) YLR347C	=	MI:0004(affinity_chromatography_technology)|MI:0676(tandem_affinity_purification)|MI:0019(coimmunoprecipitation)|MI:0096(pull_down)
YAR002W (known) YOR257W	=	MI:0364(inferred_by_curator)
YAR002W (known) YER165W	=	MI:0004(affinity_chromatography_technology)
YAR002W (known) YPL217C	=	MI:0029(cosedimentation_through_density_gradient)
YAR002W (known) YGL097W	=	MI:0004(affinity_chromatography_technology)
YAR002W (known) YDL207W	=	MI:0040(electron_microscopy)
YAR002W (known) YLR293C	=	MI:0004(affinity_chromatography_technology)
YAR002W (known) YMR047C	=	MI:0004(affinity_chromatography_technology)
YAR002W (known) YDL229W	=	MI:0004(affinity_chromatography_technology)
YAR002W (known) YBR160W	=	MI:0424(protein_kinase_assay)
YAR002W (known) YDR214W	=	MI:0363(inferred_by_author)
YAR002W (known) YER110C	=	MI:0004(affinity_chromatography_technology)|MI:0676(tandem_affinity_purification)
YAR002W (known) YMR116C	=	MI:0363(inferred_by_author)
YAR003W (known) YLR015W	=	MI:0676(tandem_affinity_purification)|MI:0019(coimmunoprecipitation)|MI:0363(inferred_by_author)|MI:0364(inferred_by_curator)
YAR003W (known) YER081W	=	MI:0018(Two_hybrid_test)|MI:0399(2h_fragment_pooling)
YAR003W (known) YBR258C	=	MI:0019(coimmunoprecipitation)|MI:0676(tandem_affinity_purification)
YAR003W (known) YKL018W	=	MI:0019(coimmunoprecipitation)|MI:0676(tandem_affinity_purification)
YAR003W (known) YDR069C	=	MI:0676(tandem_affinity_purification)
YAR003W (known) YJL026W	=	MI:0019(coimmunoprecipitation)|MI:0007(anti_tag_coimmunoprecipitation)
YAR003W (known) YLL024C	=	MI:0676(tandem_affinity_purification)
YAR003W (known) YDR140W	=	MI:0018(Two_hybrid_test)
YAR003W (known) YAR003W	=	MI:0676(tandem_affinity_purification)
YAR003W (known) YOL127W	=	MI:0676(tandem_affinity_purification)
YAR003W (known) YLR167W	=	MI:0019(coimmunoprecipitation)
YAR003W (known) YBL026W	=	MI:0018(Two_hybrid_test)
YAR003W (known) YHR119W	=	MI:0019(coimmunoprecipitation)|MI:0676(tandem_affinity_purification)
YAR003W (known) YJR113C	=	MI:0676(tandem_affinity_purification)
YAR003W (known) YBR175W	=	MI:0019(coimmunoprecipitation)|MI:0018(Two_hybrid_test)|MI:0676(tandem_affinity_purification)
YAR003W (known) YPL138C	=	MI:0676(tandem_affinity_purification)|MI:0019(coimmunoprecipitation)
YAR003W (known) YDR469W	=	MI:0676(tandem_affinity_purification)|MI:0019(coimmunoprecipitation)
YAR007C (known) YNL001W	=	MI:0676(tandem_affinity_purification)
YAR007C (known) YML032C	=	MI:0018(Two_hybrid_test)|MI:0676(tandem_affinity_purification)
YAR007C (known) YBR136W	=	MI:0676(tandem_affinity_purification)|MI:0019(coimmunoprecipitation)|MI:0401(biochemical)|MI:0363(inferred_by_author)
YAR007C (known) YHR164C	=	MI:0676(tandem_affinity_purification)
YAR007C (known) YAR007C	=	MI:0676(tandem_affinity_purification)
YAR007C (known) YDR190C	=	MI:0019(coimmunoprecipitation)|MI:0007(anti_tag_coimmunoprecipitation)
YAR007C (known) YBR089C-A	=	MI:0676(tandem_affinity_purification)
YAR007C (known) YGL116W	=	MI:0676(tandem_affinity_purification)
YAR007C (known) YOL090W	=	MI:0676(tandem_affinity_purification)
YAR007C (known) YER095W	=	MI:0676(tandem_affinity_purification)
YAR007C (known) YCR012W	=	MI:0676(tandem_affinity_purification)
YAR007C (known) YNL312W	=	MI:0676(tandem_affinity_purification)
YAR007C (known) YMR116C	=	MI:0019(coimmunoprecipitation)|MI:0007(anti_tag_coimmunoprecipitation)
YAR007C (known) YDR097C	=	MI:0676(tandem_affinity_purification)
YAR007C (known) YDR034C	=	MI:0018(Two_hybrid_test)|MI:0399(2h_fragment_pooling)
YAR007C (known) YMR022W	=	MI:0397(two_hybrid_array)
YAR007C (known) YMR078C	=	MI:0363(inferred_by_author)
YAR007C (known) YPR052C	=	MI:0676(tandem_affinity_purification)
YAR007C (known) YMR234W	=	MI:0676(tandem_affinity_purification)
YAR007C (known) YDR121W	=	MI:0676(tandem_affinity_purification)
YAR007C (known) YLR347C	=	MI:0676(tandem_affinity_purification)
YAR007C (known) YDL007W	=	MI:0019(coimmunoprecipitation)|MI:0007(anti_tag_coimmunoprecipitation)
YAR007C (known) YMR037C	=	MI:0676(tandem_affinity_purification)
YAR007C (known) YPR065W	=	MI:0676(tandem_affinity_purification)
YAR007C (known) YDL029W	=	MI:0019(coimmunoprecipitation)|MI:0007(anti_tag_coimmunoprecipitation)
YAR007C (known) YCR092C	=	MI:0676(tandem_affinity_purification)
YAR007C (known) YFR013W	=	MI:0676(tandem_affinity_purification)
YAR007C (known) YER078C	=	MI:0019(coimmunoprecipitation)|MI:0007(anti_tag_coimmunoprecipitation)
YAR007C (known) YJL173C	=	MI:0018(Two_hybrid_test)|MI:0676(tandem_affinity_purification)|MI:0399(2h_fragment_pooling)
YAR007C (known) YML069W	=	MI:0019(coimmunoprecipitation)|MI:0096(pull_down)
YAR007C (known) YIR002C	=	MI:0676(tandem_affinity_purification)
YAR007C (known) YDL156W	=	MI:0676(tandem_affinity_purification)
YAR007C (known) YMR072W	=	MI:0363(inferred_by_author)
YAR007C (known) YLR304C	=	MI:0019(coimmunoprecipitation)|MI:0007(anti_tag_coimmunoprecipitation)
YAR008W (known) YPL083C	=	MI:0401(biochemical)
YAR008W (known) YLR105C	=	MI:0401(biochemical)
YAR008W (known) YNL124W	=	MI:0397(two_hybrid_array)
YAR008W (known) YBL051C	=	MI:0018(Two_hybrid_test)|MI:0399(2h_fragment_pooling)
YAR008W (known) YJR091C	=	MI:0018(Two_hybrid_test)|MI:0399(2h_fragment_pooling)
YAR008W (known) YMR059W	=	MI:0401(biochemical)|MI:0018(Two_hybrid_test)
YAR009C (known) YNL118C	=	MI:0018(Two_hybrid_test)
YAR009C (known) YOL133W	=	MI:0019(coimmunoprecipitation)
YAR009C (known) YHL002W	=	protein_protein
YAR014C (known) YKL059C	=	MI:0363(inferred_by_author)
YAR014C (known) YDR064W	=	MI:0676(tandem_affinity_purification)
YAR014C (known) YGL076C	=	MI:0676(tandem_affinity_purification)
YAR014C (known) YDR301W	=	MI:0363(inferred_by_author)
YAR014C (known) YDR225W	=	MI:0363(inferred_by_author)
YAR014C (known) YML063W	=	MI:0676(tandem_affinity_purification)
YAR014C (known) YNL317W	=	MI:0363(inferred_by_author)
YAR014C (known) YNL178W	=	MI:0676(tandem_affinity_purification)
YAR014C (known) YOR096W	=	MI:0676(tandem_affinity_purification)
YAR014C (known) YJL033W	=	MI:0363(inferred_by_author)
YAR014C (known) YLR277C	=	MI:0363(inferred_by_author)
YAR014C (known) YJR093C	=	MI:0363(inferred_by_author)
YAR014C (known) YLR448W	=	MI:0363(inferred_by_author)
YAR014C (known) YLR221C	=	MI:0363(inferred_by_author)
YAR014C (known) YER054C	=	MI:0018(Two_hybrid_test)|MI:0397(two_hybrid_array)
YAR014C (known) YLL024C	=	MI:0676(tandem_affinity_purification)
YAR014C (known) YGR285C	=	MI:0676(tandem_affinity_purification)
YAR014C (known) YGR156W	=	MI:0363(inferred_by_author)
YAR014C (known) YPL131W	=	MI:0676(tandem_affinity_purification)
YAR014C (known) YER177W	=	MI:0363(inferred_by_author)
YAR014C (known) YGL044C	=	MI:0363(inferred_by_author)
YAR014C (known) YLR028C	=	MI:0363(inferred_by_author)
YAR014C (known) YDR012W	=	MI:0676(tandem_affinity_purification)
YAR014C (known) YNL209W	=	MI:0676(tandem_affinity_purification)
YAR014C (known) YBL075C	=	MI:0363(inferred_by_author)
YAR014C (known) YOR179C	=	MI:0363(inferred_by_author)
YAR014C (known) YLR048W	=	MI:0676(tandem_affinity_purification)
YAR014C (known) YKL182W	=	MI:0676(tandem_affinity_purification)
YAR014C (known) YDL229W	=	MI:0676(tandem_affinity_purification)
YAR014C (known) YER133W	=	MI:0018(Two_hybrid_test)|MI:0007(anti_tag_coimmunoprecipitation)|MI:0676(tandem_affinity_purification)|MI:0363(inferred_by_author)
YAR014C (known) YDL195W	=	MI:0363(inferred_by_author)
YAR014C (known) YER155C	=	MI:0676(tandem_affinity_purification)|MI:0018(Two_hybrid_test)
YAR014C (known) YLR115W	=	MI:0363(inferred_by_author)
YAR014C (known) YNL069C	=	MI:0363(inferred_by_author)
YAR014C (known) YOL154W	=	MI:0018(Two_hybrid_test)|MI:0399(2h_fragment_pooling)
YAR014C (known) YGL153W	=	protein_protein
YAR014C (known) YNL222W	=	MI:0363(inferred_by_author)
YAR014C (known) YKR057W	=	MI:0676(tandem_affinity_purification)
YAR014C (known) YMR071C	=	MI:0018(Two_hybrid_test)|MI:0397(two_hybrid_array)
YAR014C (known) YPR107C	=	MI:0363(inferred_by_author)
YAR014C (known) YMR142C	=	MI:0676(tandem_affinity_purification)
YAR014C (known) YOR250C	=	MI:0363(inferred_by_author)
YAR014C (known) YHL033C	=	MI:0363(inferred_by_author)
YAR014C (known) YHR216W	=	MI:0363(inferred_by_author)
YAR014C (known) YIL045W	=	MI:0018(Two_hybrid_test)|MI:0397(two_hybrid_array)
YAR014C (known) YLR096W	=	MI:0019(coimmunoprecipitation)|MI:0007(anti_tag_coimmunoprecipitation)
YAR014C (known) YMR061W	=	MI:0363(inferred_by_author)
YAR014C (known) YLR258W	=	MI:0363(inferred_by_author)
YAR014C (known) YPL081W	=	MI:0676(tandem_affinity_purification)
YAR014C (known) YJL190C	=	MI:0676(tandem_affinity_purification)
YAR014C (known) YML024W	=	MI:0676(tandem_affinity_purification)
YAR014C (known) YGL030W	=	MI:0676(tandem_affinity_purification)
YAR014C (known) YPL204W	=	MI:0019(coimmunoprecipitation)|MI:0007(anti_tag_coimmunoprecipitation)
YAR014C (known) YDR195W	=	MI:0018(Two_hybrid_test)|MI:0397(two_hybrid_array)|MI:0363(inferred_by_author)
YAR014C (known) YHR064C	=	MI:0676(tandem_affinity_purification)
YAR014C (known) YDR228C	=	MI:0363(inferred_by_author)
YAR014C (known) YKR002W	=	MI:0363(inferred_by_author)
YAR014C (known) YCR073W-A	=	MI:0363(inferred_by_author)
YAR014C (known) YAR014C	=	MI:0676(tandem_affinity_purification)
YAR014C (known) YMR116C	=	MI:0676(tandem_affinity_purification)
YAR014C (known) YKL018W	=	MI:0363(inferred_by_author)
YAR014C (known) YDL082W	=	MI:0676(tandem_affinity_purification)|MI:0363(inferred_by_author)
YAR014C (known) YLR388W	=	MI:0676(tandem_affinity_purification)
YAR014C (known) YJL191W	=	MI:0676(tandem_affinity_purification)
YAR014C (known) YBR105C	=	MI:0363(inferred_by_author)
YAR014C (known) YOR063W	=	MI:0676(tandem_affinity_purification)
YAR014C (known) YPR102C	=	MI:0676(tandem_affinity_purification)
YAR014C (known) YMR229C	=	MI:0676(tandem_affinity_purification)
YAR014C (known) YPR074C	=	MI:0363(inferred_by_author)
YAR014C (known) YKL193C	=	MI:0363(inferred_by_author)
YAR014C (known) YLR075W	=	MI:0676(tandem_affinity_purification)
YAR014C (known) YER158C	=	MI:0018(Two_hybrid_test)|MI:0397(two_hybrid_array)
YAR014C (known) YNL333W	=	MI:0018(Two_hybrid_test)|MI:0397(two_hybrid_array)
YAR015W (known) YPL240C	=	MI:0397(two_hybrid_array)|MI:0004(affinity_chromatography_technology)
YAR015W (known) YDL229W	=	protein_protein
YAR015W (known) YLL024C	=	protein_protein
YAR015W (known) YAR015W	=	MI:0676(tandem_affinity_purification)
YAR018C (known) YNL124W	=	MI:0397(two_hybrid_array)
YAR018C (known) YAR018C	=	MI:0018(Two_hybrid_test)|MI:0399(2h_fragment_pooling)
YAR018C (known) YGL181W	=	MI:0018(Two_hybrid_test)
YAR018C (known) YDL239C	=	MI:0018(Two_hybrid_test)|MI:0399(2h_fragment_pooling)
YAR018C (known) YHR064C	=	MI:0676(tandem_affinity_purification)
YAR018C (known) YBR034C	=	MI:0397(two_hybrid_array)
YAR018C (known) YMR116C	=	MI:0676(tandem_affinity_purification)
YAR018C (known) YBL106C	=	MI:0018(Two_hybrid_test)
YAR018C (known) YML064C	=	MI:0018(Two_hybrid_test)
YAR018C (known) YGR285C	=	MI:0676(tandem_affinity_purification)
YAR018C (known) YOR167C	=	protein_protein
YAR018C (known) YIL061C	=	MI:0018(Two_hybrid_test)
YAR018C (known) YLR264W	=	MI:0018(Two_hybrid_test)|MI:0399(2h_fragment_pooling)
YAR018C (known) YIL046W	=	MI:0397(two_hybrid_array)
YAR018C (known) YPL093W	=	MI:0018(Two_hybrid_test)
YAR019C (known) YML064C	=	MI:0018(Two_hybrid_test)|MI:0019(coimmunoprecipitation)|MI:0007(anti_tag_coimmunoprecipitation)
YAR019C (known) YPL240C	=	MI:0397(two_hybrid_array)
YAR019C (known) YHL007C	=	MI:0007(anti_tag_coimmunoprecipitation)
YAR019C (known) YGR092W	=	MI:0401(biochemical)
YAR019C (known) YFR028C	=	protein_protein
YAR019C (known) YNL223W	=	MI:0019(coimmunoprecipitation)|MI:0007(anti_tag_coimmunoprecipitation)
YAR019C (known) YDL185W	=	MI:0019(coimmunoprecipitation)|MI:0007(anti_tag_coimmunoprecipitation)
YAR019C (known) YMR022W	=	MI:0397(two_hybrid_array)
YAR019C (known) YHR169W	=	MI:0019(coimmunoprecipitation)|MI:0007(anti_tag_coimmunoprecipitation)
YAR023C (known) YDL217C	=	MI:0112(ubiquitin_reconstruction)
YAR023C (known) YBR034C	=	MI:0397(two_hybrid_array)
YAR023C (known) YHL048W	=	MI:0112(ubiquitin_reconstruction)
YAR027W (known) YIL111W	=	MI:0112(ubiquitin_reconstruction)
YAR027W (known) YMR149W	=	MI:0112(ubiquitin_reconstruction)
YAR027W (known) YMR279C	=	MI:0112(ubiquitin_reconstruction)
YAR027W (known) YHR048W	=	MI:0112(ubiquitin_reconstruction)
YAR027W (known) YML002W	=	MI:0112(ubiquitin_reconstruction)
YAR027W (known) YEL041W	=	MI:0112(ubiquitin_reconstruction)
YAR027W (known) YPR128C	=	MI:0112(ubiquitin_reconstruction)
YAR027W (known) YMR264W	=	MI:0112(ubiquitin_reconstruction)
YAR027W (known) YEL063C	=	MI:0112(ubiquitin_reconstruction)
YAR027W (known) YOL030W	=	MI:0112(ubiquitin_reconstruction)
YAR027W (known) YNL125C	=	MI:0112(ubiquitin_reconstruction)
YAR027W (known) YLR214W	=	MI:0112(ubiquitin_reconstruction)
YAR027W (known) YJL093C	=	MI:0112(ubiquitin_reconstruction)
YAR027W (known) YGR284C	=	MI:0112(ubiquitin_reconstruction)
YAR027W (known) YOL156W	=	MI:0112(ubiquitin_reconstruction)
YAR027W (known) YLR018C	=	MI:0112(ubiquitin_reconstruction)
YAR027W (known) YML038C	=	MI:0112(ubiquitin_reconstruction)
YAR027W (known) YIR033W	=	MI:0112(ubiquitin_reconstruction)
YAR027W (known) YJL002C	=	MI:0112(ubiquitin_reconstruction)
YAR027W (known) YBR159W	=	MI:0112(ubiquitin_reconstruction)
YAR027W (known) YDL198C	=	MI:0112(ubiquitin_reconstruction)
YAR027W (known) YGR014W	=	MI:0112(ubiquitin_reconstruction)
YAR027W (known) YGR060W	=	MI:0112(ubiquitin_reconstruction)
YAR027W (known) YOR273C	=	MI:0112(ubiquitin_reconstruction)
YAR027W (known) YBR106W	=	MI:0112(ubiquitin_reconstruction)
YAR027W (known) YAR028W	=	MI:0112(ubiquitin_reconstruction)
YAR027W (known) YAR027W	=	MI:0018(Two_hybrid_test)|MI:0399(2h_fragment_pooling)
YAR027W (known) YPL094C	=	MI:0112(ubiquitin_reconstruction)
YAR027W (known) YAR030C	=	MI:0399(2h_fragment_pooling)
YAR027W (known) YKL196C	=	MI:0112(ubiquitin_reconstruction)
YAR027W (known) YDR406W	=	MI:0112(ubiquitin_reconstruction)
YAR027W (known) YGL129C	=	MI:0112(ubiquitin_reconstruction)
YAR027W (known) YBR135W	=	MI:0018(Two_hybrid_test)|MI:0399(2h_fragment_pooling)
YAR027W (known) YJR040W	=	MI:0112(ubiquitin_reconstruction)
YAR027W (known) YIL016W	=	MI:0112(ubiquitin_reconstruction)
YAR027W (known) YKR105C	=	MI:0112(ubiquitin_reconstruction)
YAR027W (known) YIL004C	=	MI:0112(ubiquitin_reconstruction)
YAR027W (known) YCL073C	=	MI:0112(ubiquitin_reconstruction)
YAR028W (known) YPL264C	=	MI:0112(ubiquitin_reconstruction)
YAR028W (known) YHR026W	=	MI:0112(ubiquitin_reconstruction)
YAR028W (known) YDR331W	=	MI:0112(ubiquitin_reconstruction)
YAR028W (known) YGL104C	=	MI:0112(ubiquitin_reconstruction)
YAR028W (known) YGR055W	=	MI:0112(ubiquitin_reconstruction)
YAR028W (known) YML067C	=	MI:0112(ubiquitin_reconstruction)
YAR028W (known) YBR159W	=	MI:0112(ubiquitin_reconstruction)
YAR028W (known) YML129C	=	MI:0112(ubiquitin_reconstruction)
YAR028W (known) YJL219W	=	MI:0112(ubiquitin_reconstruction)
YAR028W (known) YPR128C	=	MI:0112(ubiquitin_reconstruction)
YAR030C (known) YBR034C	=	MI:0397(two_hybrid_array)
YAR030C (known) YJR091C	=	MI:0399(2h_fragment_pooling)
YAR031W (known) YLL028W	=	MI:0112(ubiquitin_reconstruction)
YAR031W (known) YCR030C	=	MI:0018(Two_hybrid_test)
YAR031W (known) YCL025C	=	MI:0112(ubiquitin_reconstruction)
YAR031W (known) YHR110W	=	MI:0112(ubiquitin_reconstruction)
YAR031W (known) YBR217W	=	MI:0018(Two_hybrid_test)
YAR031W (known) YBR069C	=	MI:0112(ubiquitin_reconstruction)
YAR031W (known) YJR091C	=	MI:0018(Two_hybrid_test)|MI:0399(2h_fragment_pooling)
YAR031W (known) YJR015W	=	MI:0112(ubiquitin_reconstruction)
YAR031W (known) YDL054C	=	MI:0112(ubiquitin_reconstruction)
YAR033W (known) YPL076W	=	MI:0112(ubiquitin_reconstruction)
YAR033W (known) YJR013W	=	MI:0397(two_hybrid_array)
YAR033W (known) YLL028W	=	MI:0112(ubiquitin_reconstruction)
YAR033W (known) YOL133W	=	MI:0397(two_hybrid_array)
YAR033W (known) YGR260W	=	MI:0112(ubiquitin_reconstruction)
YAR033W (known) YKL174C	=	MI:0018(Two_hybrid_test)|MI:0112(ubiquitin_reconstruction)|MI:0399(2h_fragment_pooling)
YAR033W (known) YGL051W	=	MI:0112(ubiquitin_reconstruction)|MI:0018(Two_hybrid_test)
YAR033W (known) YPR198W	=	MI:0112(ubiquitin_reconstruction)
YAR033W (known) YHL048W	=	MI:0112(ubiquitin_reconstruction)
YAR033W (known) YAR033W	=	MI:0018(Two_hybrid_test)|MI:0399(2h_fragment_pooling)
YAR035W (known) YBR127C	=	MI:0676(tandem_affinity_purification)
YAR035W (known) YLL024C	=	MI:0676(tandem_affinity_purification)
YAR035W (known) YLR295C	=	MI:0018(Two_hybrid_test)|MI:0399(2h_fragment_pooling)
YAR035W (known) YGR069W	=	MI:0399(2h_fragment_pooling)
YAR035W (known) YHR122W	=	MI:0397(two_hybrid_array)
YAR035W (known) YLR447C	=	MI:0018(Two_hybrid_test)|MI:0399(2h_fragment_pooling)
YAR035W (known) YDR171W	=	MI:0676(tandem_affinity_purification)
YAR035W (known) YLR381W	=	MI:0018(Two_hybrid_test)|MI:0399(2h_fragment_pooling)
YAR035W (known) YJR121W	=	MI:0676(tandem_affinity_purification)
YAR042W (known) YLL024C	=	MI:0676(tandem_affinity_purification)
YAR042W (known) YML063W	=	MI:0676(tandem_affinity_purification)
YAR042W (known) YNL124W	=	MI:0397(two_hybrid_array)
YAR042W (known) YGR192C	=	MI:0676(tandem_affinity_purification)
YAR042W (known) YGR246C	=	MI:0676(tandem_affinity_purification)
YAR042W (known) YLR191W	=	MI:0018(Two_hybrid_test)|MI:0397(two_hybrid_array)
YAR042W (known) YJL130C	=	MI:0676(tandem_affinity_purification)
YAR042W (known) YIL074C	=	MI:0676(tandem_affinity_purification)
YAR042W (known) YDL229W	=	MI:0676(tandem_affinity_purification)
YAR042W (known) YHR195W	=	MI:0676(tandem_affinity_purification)
YAR042W (known) YEL052W	=	MI:0676(tandem_affinity_purification)
YAR042W (known) YLR075W	=	MI:0676(tandem_affinity_purification)
YAR042W (known) YBR143C	=	MI:0676(tandem_affinity_purification)|MI:0363(inferred_by_author)
YAR042W (known) YMR047C	=	MI:0399(2h_fragment_pooling)
YAR042W (known) YNL209W	=	MI:0676(tandem_affinity_purification)
YAR042W (known) YDL055C	=	MI:0676(tandem_affinity_purification)
YAR042W (known) YAR042W	=	MI:0676(tandem_affinity_purification)
YAR042W (known) YER120W	=	MI:0676(tandem_affinity_purification)
YAR042W (known) YLR397C	=	MI:0676(tandem_affinity_purification)
YAR042W (known) YHR122W	=	MI:0397(two_hybrid_array)
YAR042W (known) YOR096W	=	MI:0676(tandem_affinity_purification)
YAR047C (known) YJR063W	=	MI:0399(2h_fragment_pooling)
YAR064W (known) YGL070C	=	MI:0018(Two_hybrid_test)|MI:0399(2h_fragment_pooling)
YAR064W (known) YDR288W	=	MI:0397(two_hybrid_array)
YAR064W (known) YBR109C	=	MI:0004(affinity_chromatography_technology)
YAR068W (known) YNL124W	=	MI:0397(two_hybrid_array)
YAR068W (known) YFR024C-A	=	MI:0081(peptide_array)
YAR071W (known) YLR453C	=	MI:0018(Two_hybrid_test)|MI:0399(2h_fragment_pooling)
YAR071W (known) YHR083W	=	MI:0397(two_hybrid_array)
YAR073W (known) YJL072C	=	MI:0096(pull_down)
YAR073W (known) YGR262C	=	MI:0018(Two_hybrid_test)
YAR073W (known) YDL213C	=	MI:0007(anti_tag_coimmunoprecipitation)
YAR073W (known) YOL115W	=	MI:0007(anti_tag_coimmunoprecipitation)
YAR073W (known) YGR159C	=	MI:0676(tandem_affinity_purification)
YAR073W (known) YGR252W	=	MI:0676(tandem_affinity_purification)
YAR073W (known) YLR383W	=	MI:0007(anti_tag_coimmunoprecipitation)
YAR075W (known) YFR034C	=	MI:0676(tandem_affinity_purification)
YBL001C (known) YPL068C	=	MI:0018(Two_hybrid_test)|MI:0399(2h_fragment_pooling)
YBL001C (known) YER067W	=	MI:0018(Two_hybrid_test)|MI:0399(2h_fragment_pooling)
YBL001C (known) YDR510W	=	MI:0018(Two_hybrid_test)|MI:0399(2h_fragment_pooling)
YBL001C (known) YNL189W	=	MI:0018(Two_hybrid_test)|MI:0399(2h_fragment_pooling)
YBL002W (known) YDL213C	=	MI:0019(coimmunoprecipitation)|MI:0007(anti_tag_coimmunoprecipitation)
YBL002W (known) YHL007C	=	protein_protein
YBL002W (known) YNL157W	=	MI:0019(coimmunoprecipitation)|MI:0007(anti_tag_coimmunoprecipitation)
YBL002W (known) YGL076C	=	MI:0676(tandem_affinity_purification)
YBL002W (known) YKR001C	=	MI:0676(tandem_affinity_purification)
YBL002W (known) YLR074C	=	MI:0019(coimmunoprecipitation)|MI:0007(anti_tag_coimmunoprecipitation)
YBL002W (known) YOL012C	=	MI:0007(anti_tag_coimmunoprecipitation)
YBL002W (known) YJR090C	=	MI:0019(coimmunoprecipitation)|MI:0007(anti_tag_coimmunoprecipitation)
YBL002W (known) YPR190C	=	MI:0676(tandem_affinity_purification)
YBL002W (known) YLL045C	=	MI:0676(tandem_affinity_purification)
YBL002W (known) YOL054W	=	MI:0019(coimmunoprecipitation)|MI:0007(anti_tag_coimmunoprecipitation)
YBL002W (known) YDR496C	=	MI:0676(tandem_affinity_purification)
YBL002W (known) YOR116C	=	MI:0676(tandem_affinity_purification)
YBL002W (known) YGR054W	=	MI:0019(coimmunoprecipitation)|MI:0007(anti_tag_coimmunoprecipitation)
YBL002W (known) YOL087C	=	MI:0019(coimmunoprecipitation)|MI:0007(anti_tag_coimmunoprecipitation)
YBL002W (known) YIL126W	=	MI:0676(tandem_affinity_purification)
YBL002W (known) YMR229C	=	MI:0676(tandem_affinity_purification)
YBL002W (known) YOL006C	=	MI:0676(tandem_affinity_purification)
YBL002W (known) YER142C	=	MI:0019(coimmunoprecipitation)|MI:0007(anti_tag_coimmunoprecipitation)
YBL002W (known) YBR245C	=	MI:0676(tandem_affinity_purification)
YBL002W (known) YPL082C	=	MI:0676(tandem_affinity_purification)
YBL002W (known) YGL241W	=	MI:0676(tandem_affinity_purification)
YBL002W (known) YOR304W	=	MI:0676(tandem_affinity_purification)
YBL002W (known) YBR274W	=	MI:0676(tandem_affinity_purification)
YBL002W (known) YPR010C	=	MI:0676(tandem_affinity_purification)
YBL002W (known) YMR036C	=	MI:0019(coimmunoprecipitation)|MI:0007(anti_tag_coimmunoprecipitation)
YBL002W (known) YBR111W-A	=	MI:0676(tandem_affinity_purification)
YBL002W (known) YOL108C	=	MI:0019(coimmunoprecipitation)|MI:0007(anti_tag_coimmunoprecipitation)
YBL002W (known) YPR175W	=	MI:0676(tandem_affinity_purification)
YBL002W (known) YDR121W	=	MI:0676(tandem_affinity_purification)
YBL002W (known) YLL024C	=	MI:0676(tandem_affinity_purification)
YBL002W (known) YER165W	=	MI:0676(tandem_affinity_purification)
YBL002W (known) YDL229W	=	MI:0676(tandem_affinity_purification)
YBL002W (known) YDR225W	=	protein_protein
YBL002W (known) YGR067C	=	MI:0019(coimmunoprecipitation)|MI:0007(anti_tag_coimmunoprecipitation)
YBL002W (known) YKR048C	=	MI:0676(tandem_affinity_purification)
YBL002W (known) YDR012W	=	MI:0676(tandem_affinity_purification)
YBL002W (known) YGL112C	=	MI:0676(tandem_affinity_purification)
YBL002W (known) YBR114W	=	MI:0019(coimmunoprecipitation)|MI:0007(anti_tag_coimmunoprecipitation)
YBL002W (known) YIL035C	=	MI:0019(coimmunoprecipitation)|MI:0007(anti_tag_coimmunoprecipitation)
YBL002W (known) YMR091C	=	MI:0676(tandem_affinity_purification)
YBL002W (known) YBR031W	=	MI:0676(tandem_affinity_purification)
YBL002W (known) YHR197W	=	MI:0019(coimmunoprecipitation)|MI:0007(anti_tag_coimmunoprecipitation)
YBL002W (known) YNL262W	=	MI:0676(tandem_affinity_purification)
YBL002W (known) YDR448W	=	MI:0676(tandem_affinity_purification)
YBL002W (known) YOR207C	=	MI:0676(tandem_affinity_purification)
YBL002W (known) YJL020C	=	MI:0019(coimmunoprecipitation)|MI:0007(anti_tag_coimmunoprecipitation)
YBL002W (known) YNL068C	=	MI:0019(coimmunoprecipitation)|MI:0007(anti_tag_coimmunoprecipitation)
YBL003C (known) YMR037C	=	MI:0676(tandem_affinity_purification)
YBL003C (known) YKL032C	=	MI:0676(tandem_affinity_purification)
YBL003C (known) YEL018W	=	MI:0676(tandem_affinity_purification)
YBL003C (known) YDR303C	=	MI:0676(tandem_affinity_purification)
YBL003C (known) YHR090C	=	MI:0676(tandem_affinity_purification)
YBL003C (known) YGL173C	=	MI:0676(tandem_affinity_purification)
YBL003C (known) YJL130C	=	MI:0676(tandem_affinity_purification)
YBL003C (known) YNL262W	=	MI:0676(tandem_affinity_purification)
YBL003C (known) YDR365C	=	MI:0096(pull_down)
YBL003C (known) YOR063W	=	MI:0676(tandem_affinity_purification)
YBL003C (known) YDL229W	=	MI:0676(tandem_affinity_purification)
YBL003C (known) YFL024C	=	MI:0676(tandem_affinity_purification)
YBL003C (known) YGL241W	=	MI:0676(tandem_affinity_purification)
YBL003C (known) YOL012C	=	MI:0007(anti_tag_coimmunoprecipitation)
YBL003C (known) YLR033W	=	MI:0676(tandem_affinity_purification)
YBL003C (known) YPL082C	=	MI:0676(tandem_affinity_purification)
YBL003C (known) YFR013W	=	MI:0676(tandem_affinity_purification)
YBL003C (known) YOL094C	=	MI:0676(tandem_affinity_purification)
YBL003C (known) YMR078C	=	MI:0363(inferred_by_author)
YBL003C (known) YOR244W	=	MI:0676(tandem_affinity_purification)
YBL003C (known) YPR052C	=	MI:0676(tandem_affinity_purification)
YBL003C (known) YDL171C	=	MI:0676(tandem_affinity_purification)
YBL003C (known) YOR290C	=	MI:0676(tandem_affinity_purification)
YBL003C (known) YPL131W	=	MI:0676(tandem_affinity_purification)
YBL003C (known) YOR217W	=	MI:0676(tandem_affinity_purification)
YBL003C (known) YNL178W	=	MI:0676(tandem_affinity_purification)
YBL003C (known) YER165W	=	MI:0676(tandem_affinity_purification)
YBL003C (known) YKL112W	=	MI:0676(tandem_affinity_purification)
YBL003C (known) YDR083W	=	MI:0676(tandem_affinity_purification)
YBL003C (known) YKR048C	=	MI:0676(tandem_affinity_purification)
YBL003C (known) YOR207C	=	MI:0676(tandem_affinity_purification)
YBL003C (known) YDR012W	=	MI:0676(tandem_affinity_purification)
YBL003C (known) YPL128C	=	MI:0676(tandem_affinity_purification)
YBL003C (known) YDR204W	=	MI:0676(tandem_affinity_purification)
YBL003C (known) YMR229C	=	MI:0676(tandem_affinity_purification)
YBL003C (known) YDL188C	=	MI:0019(coimmunoprecipitation)|MI:0007(anti_tag_coimmunoprecipitation)
YBL003C (known) YGR162W	=	MI:0676(tandem_affinity_purification)
YBL003C (known) YCR057C	=	MI:0676(tandem_affinity_purification)
YBL003C (known) YOL004W	=	MI:0676(tandem_affinity_purification)
YBL003C (known) YML063W	=	MI:0676(tandem_affinity_purification)
YBL003C (known) YNL055C	=	MI:0676(tandem_affinity_purification)
YBL003C (known) YOL054W	=	MI:0019(coimmunoprecipitation)|MI:0007(anti_tag_coimmunoprecipitation)
YBL003C (known) YDL055C	=	MI:0676(tandem_affinity_purification)
YBL003C (known) YLR455W	=	MI:0676(tandem_affinity_purification)
YBL003C (known) YDL051W	=	MI:0676(tandem_affinity_purification)
YBL003C (known) YHR099W	=	MI:0676(tandem_affinity_purification)
YBL003C (known) YLR432W	=	MI:0676(tandem_affinity_purification)
YBL003C (known) YGR217W	=	MI:0676(tandem_affinity_purification)
YBL003C (known) YMR072W	=	MI:0363(inferred_by_author)
YBL003C (known) YNL201C	=	MI:0676(tandem_affinity_purification)
YBL003C (known) YBR245C	=	MI:0676(tandem_affinity_purification)
YBL003C (known) YER155C	=	MI:0676(tandem_affinity_purification)
YBL003C (known) YGR275W	=	MI:0676(tandem_affinity_purification)
YBL003C (known) YJR082C	=	MI:0676(tandem_affinity_purification)
YBL003C (known) YDR224C	=	MI:0676(tandem_affinity_purification)
YBL003C (known) YBR017C	=	MI:0019(coimmunoprecipitation)|MI:0007(anti_tag_coimmunoprecipitation)
YBL003C (known) YPL153C	=	MI:0019(coimmunoprecipitation)|MI:0007(anti_tag_coimmunoprecipitation)
YBL003C (known) YKL060C	=	MI:0363(inferred_by_author)
YBL004W (known) YBR247C	=	MI:0676(tandem_affinity_purification)
YBL004W (known) YCL059C	=	MI:0676(tandem_affinity_purification)
YBL004W (known) YOL010W	=	MI:0676(tandem_affinity_purification)
YBL004W (known) YNL284C	=	MI:0676(tandem_affinity_purification)
YBL004W (known) YER155C	=	MI:0363(inferred_by_author)
YBL004W (known) YGR220C	=	MI:0676(tandem_affinity_purification)
YBL004W (known) YDL213C	=	MI:0019(coimmunoprecipitation)|MI:0007(anti_tag_coimmunoprecipitation)|MI:0676(tandem_affinity_purification)
YBL004W (known) YDR101C	=	MI:0363(inferred_by_author)
YBL004W (known) YCR057C	=	MI:0676(tandem_affinity_purification)
YBL004W (known) YLR003C	=	MI:0363(inferred_by_author)
YBL004W (known) YDR449C	=	MI:0676(tandem_affinity_purification)
YBL004W (known) YLR189C	=	MI:0363(inferred_by_author)
YBL004W (known) YDR299W	=	MI:0363(inferred_by_author)
YBL004W (known) YLR410W	=	MI:0676(tandem_affinity_purification)
YBL004W (known) YNL232W	=	MI:0363(inferred_by_author)
YBL004W (known) YER100W	=	MI:0019(coimmunoprecipitation)|MI:0007(anti_tag_coimmunoprecipitation)
YBL004W (known) YPR137W	=	MI:0019(coimmunoprecipitation)|MI:0007(anti_tag_coimmunoprecipitation)|MI:0676(tandem_affinity_purification)
YBL004W (known) YIL019W	=	MI:0676(tandem_affinity_purification)
YBL004W (known) YDL111C	=	MI:0676(tandem_affinity_purification)
YBL004W (known) YOR310C	=	MI:0676(tandem_affinity_purification)
YBL004W (known) YGR090W	=	MI:0676(tandem_affinity_purification)
YBL004W (known) YHL034C	=	MI:0676(tandem_affinity_purification)
YBL004W (known) YNL255C	=	MI:0676(tandem_affinity_purification)
YBL004W (known) YOR078W	=	MI:0676(tandem_affinity_purification)
YBL004W (known) YOL139C	=	MI:0676(tandem_affinity_purification)
YBL004W (known) YER082C	=	MI:0676(tandem_affinity_purification)
YBL004W (known) YHR196W	=	MI:0676(tandem_affinity_purification)
YBL004W (known) YPL217C	=	MI:0363(inferred_by_author)
YBL004W (known) YBR143C	=	MI:0676(tandem_affinity_purification)
YBL004W (known) YLR074C	=	MI:0019(coimmunoprecipitation)|MI:0007(anti_tag_coimmunoprecipitation)
YBL004W (known) YDR280W	=	MI:0676(tandem_affinity_purification)
YBL004W (known) YHR089C	=	MI:0676(tandem_affinity_purification)
YBL004W (known) YNL110C	=	MI:0676(tandem_affinity_purification)
YBL004W (known) YDL145C	=	MI:0363(inferred_by_author)
YBL004W (known) YKR086W	=	MI:0018(Two_hybrid_test)
YBL004W (known) YBL038W	=	MI:0676(tandem_affinity_purification)
YBL004W (known) YPL043W	=	MI:0676(tandem_affinity_purification)
YBL004W (known) YJL109C	=	MI:0676(tandem_affinity_purification)
YBL004W (known) YDL148C	=	MI:0676(tandem_affinity_purification)
YBL004W (known) YBR251W	=	MI:0676(tandem_affinity_purification)
YBL004W (known) YPR144C	=	MI:0676(tandem_affinity_purification)
YBL004W (known) YDR060W	=	MI:0676(tandem_affinity_purification)
YBL005W (known) YJL097W	=	MI:0397(two_hybrid_array)
YBL005W (known) YCR009C	=	MI:0018(Two_hybrid_test)
YBL005W (known) YDR176W	=	MI:0019(coimmunoprecipitation)|MI:0018(Two_hybrid_test)
YBL005W (known) YPL240C	=	MI:0397(two_hybrid_array)
YBL005W (known) YDR388W	=	MI:0018(Two_hybrid_test)
YBL005W-A (known) YDL003W	=	MI:0676(tandem_affinity_purification)
YBL005W-A (known) YDL106C	=	MI:0676(tandem_affinity_purification)
YBL006C (known) YMR033W	=	MI:0007(anti_tag_coimmunoprecipitation)
YBL006C (known) YIL126W	=	MI:0007(anti_tag_coimmunoprecipitation)
YBL006C (known) YDR489W	=	MI:0018(Two_hybrid_test)|MI:0399(2h_fragment_pooling)
YBL006C (known) YGR275W	=	MI:0676(tandem_affinity_purification)
YBL007C (known) YBR127C	=	MI:0676(tandem_affinity_purification)
YBL007C (known) YKR001C	=	protein_protein
YBL007C (known) YPL198W	=	MI:0676(tandem_affinity_purification)
YBL007C (known) YKR030W	=	MI:0018(Two_hybrid_test)|MI:0397(two_hybrid_array)
YBL007C (known) YNL243W	=	protein_protein
YBL007C (known) YMR253C	=	MI:0018(Two_hybrid_test)|MI:0397(two_hybrid_array)
YBL007C (known) YNL238W	=	protein_protein
YBL007C (known) YBR205W	=	MI:0018(Two_hybrid_test)|MI:0397(two_hybrid_array)
YBL007C (known) YLR448W	=	MI:0676(tandem_affinity_purification)
YBL007C (known) YNL084C	=	MI:0019(coimmunoprecipitation)|MI:0096(pull_down)|MI:0018(Two_hybrid_test)
YBL007C (known) YLR026C	=	protein_protein
YBL007C (known) YDL229W	=	MI:0676(tandem_affinity_purification)
YBL007C (known) YML032C	=	protein_protein
YBL007C (known) YFR024C-A	=	MI:0018(Two_hybrid_test)|MI:0676(tandem_affinity_purification)|MI:0397(two_hybrid_array)|MI:0081(peptide_array)
YBL007C (known) YDR388W	=	MI:0018(Two_hybrid_test)
YBL007C (known) YHL019C	=	MI:0363(inferred_by_author)
YBL007C (known) YPR102C	=	MI:0676(tandem_affinity_purification)
YBL007C (known) YOR063W	=	MI:0676(tandem_affinity_purification)
YBL007C (known) YBR031W	=	MI:0676(tandem_affinity_purification)
YBL007C (known) YLR340W	=	MI:0676(tandem_affinity_purification)
YBL007C (known) YPR159W	=	MI:0018(Two_hybrid_test)
YBL007C (known) YLR325C	=	MI:0676(tandem_affinity_purification)
YBL007C (known) YGL103W	=	MI:0676(tandem_affinity_purification)
YBL007C (known) YLR337C	=	MI:0676(tandem_affinity_purification)
YBL007C (known) YML016C	=	protein_protein
YBL007C (known) YNL020C	=	protein_protein
YBL007C (known) YIR006C	=	MI:0019(coimmunoprecipitation)|MI:0007(anti_tag_coimmunoprecipitation)|MI:0096(pull_down)|MI:0018(Two_hybrid_test)
YBL007C (known) YNL069C	=	MI:0676(tandem_affinity_purification)
YBL007C (known) YOR284W	=	MI:0018(Two_hybrid_test)|MI:0397(two_hybrid_array)
YBL007C (known) YLL045C	=	MI:0676(tandem_affinity_purification)
YBL007C (known) YHR114W	=	MI:0676(tandem_affinity_purification)
YBL007C (known) YCL034W	=	MI:0004(affinity_chromatography_technology)|MI:0018(Two_hybrid_test)|MI:0096(pull_down)
YBL007C (known) YJL004C	=	MI:0018(Two_hybrid_test)|MI:0397(two_hybrid_array)
YBL007C (known) YPR171W	=	MI:0676(tandem_affinity_purification)|MI:0018(Two_hybrid_test)|MI:0397(two_hybrid_array)
YBL007C (known) YML063W	=	MI:0676(tandem_affinity_purification)
YBL007C (known) YBL007C	=	MI:0676(tandem_affinity_purification)
YBL007C (known) YJL201W	=	MI:0018(Two_hybrid_test)|MI:0676(tandem_affinity_purification)
YBL007C (known) YCR030C	=	MI:0676(tandem_affinity_purification)
YBL007C (known) YLL024C	=	MI:0676(tandem_affinity_purification)
YBL007C (known) YGR268C	=	MI:0018(Two_hybrid_test)|MI:0397(two_hybrid_array)
YBL007C (known) YGL153W	=	protein_protein
YBL007C (known) YER125W	=	protein_protein
YBL007C (known) YIL002C	=	protein_protein
YBL007C (known) YIL095W	=	MI:0018(Two_hybrid_test)|MI:0019(coimmunoprecipitation)|MI:0004(affinity_chromatography_technology)
YBL007C (known) YLR432W	=	MI:0676(tandem_affinity_purification)
YBL007C (known) YNL138W	=	MI:0018(Two_hybrid_test)
YBL007C (known) YBR098W	=	MI:0018(Two_hybrid_test)
YBL007C (known) YNL094W	=	MI:0018(Two_hybrid_test)
YBL007C (known) YGL104C	=	MI:0018(Two_hybrid_test)|MI:0397(two_hybrid_array)
YBL007C (known) YER133W	=	MI:0018(Two_hybrid_test)
YBL007C (known) YPL246C	=	MI:0018(Two_hybrid_test)|MI:0397(two_hybrid_array)
YBL007C (known) YLR150W	=	MI:0676(tandem_affinity_purification)
YBL007C (known) YMR142C	=	MI:0676(tandem_affinity_purification)
YBL007C (known) YDR012W	=	MI:0676(tandem_affinity_purification)
YBL007C (known) YOR181W	=	MI:0019(coimmunoprecipitation)|MI:0018(Two_hybrid_test)|MI:0004(affinity_chromatography_technology)|MI:0676(tandem_affinity_purification)|MI:0007(anti_tag_coimmunoprecipitation)|MI:0096(pull_down)
YBL007C (known) YGL030W	=	MI:0676(tandem_affinity_purification)
YBL007C (known) YLR064W	=	MI:0018(Two_hybrid_test)|MI:0397(two_hybrid_array)
YBL007C (known) YNL106C	=	MI:0676(tandem_affinity_purification)
YBL007C (known) YNL152W	=	MI:0018(Two_hybrid_test)|MI:0397(two_hybrid_array)
YBL007C (known) YDR172W	=	MI:0018(Two_hybrid_test)
YBL007C (known) YGL181W	=	MI:0018(Two_hybrid_test)
YBL007C (known) YDR413C	=	MI:0397(two_hybrid_array)
YBL007C (known) YJL191W	=	MI:0676(tandem_affinity_purification)
YBL007C (known) YPR163C	=	MI:0676(tandem_affinity_purification)
YBL007C (known) YHR016C	=	MI:0018(Two_hybrid_test)|MI:0004(affinity_chromatography_technology)|MI:0676(tandem_affinity_purification)|MI:0397(two_hybrid_array)|MI:0081(peptide_array)
YBL007C (known) YJL151C	=	MI:0018(Two_hybrid_test)|MI:0397(two_hybrid_array)
YBL007C (known) YLR078C	=	MI:0018(Two_hybrid_test)|MI:0397(two_hybrid_array)
YBL007C (known) YCR088W	=	MI:0254(genetic)|MI:0004(affinity_chromatography_technology)|MI:0055(fluorescent_resonance_energy_transfer)|MI:0019(coimmunoprecipitation)|MI:0416(fluorescence_microscopy)|MI:0096(pull_down)|MI:0006(anti_bait_coip)
YBL008W (known) YBL008W	=	MI:0019(coimmunoprecipitation)
YBL008W (known) YBR289W	=	MI:0019(coimmunoprecipitation)
YBL008W (known) YOR038C	=	MI:0019(coimmunoprecipitation)
YBL008W (known) YER082C	=	MI:0019(coimmunoprecipitation)|MI:0007(anti_tag_coimmunoprecipitation)
YBL008W (known) YOR290C	=	MI:0019(coimmunoprecipitation)
YBL008W (known) YGR063C	=	protein_protein
YBL008W (known) YJL176C	=	MI:0019(coimmunoprecipitation)
YBL008W (known) YHR083W	=	MI:0397(two_hybrid_array)
YBL008W (known) YJL115W	=	MI:0018(Two_hybrid_test)
YBL009W (known) YGL127C	=	MI:0018(Two_hybrid_test)|MI:0399(2h_fragment_pooling)
YBL010C (known) YLR424W	=	MI:0397(two_hybrid_array)
YBL010C (known) YKL193C	=	MI:0676(tandem_affinity_purification)
YBL010C (known) YKR022C	=	MI:0018(Two_hybrid_test)|MI:0399(2h_fragment_pooling)
YBL012C (known) YMR022W	=	MI:0397(two_hybrid_array)
YBL013W (known) YGR192C	=	MI:0676(tandem_affinity_purification)
YBL013W (known) YHR083W	=	MI:0397(two_hybrid_array)
YBL013W (known) YDR413C	=	MI:0397(two_hybrid_array)
YBL013W (known) YBR160W	=	MI:0424(protein_kinase_assay)
YBL014C (known) YHL004W	=	MI:0018(Two_hybrid_test)|MI:0399(2h_fragment_pooling)
YBL014C (known) YML043C	=	MI:0096(pull_down)|MI:0018(Two_hybrid_test)
YBL014C (known) YOR158W	=	MI:0018(Two_hybrid_test)|MI:0399(2h_fragment_pooling)
YBL014C (known) YER148W	=	MI:0096(pull_down)
YBL014C (known) YJL025W	=	MI:0004(affinity_chromatography_technology)|MI:0018(Two_hybrid_test)|MI:0019(coimmunoprecipitation)|MI:0096(pull_down)
YBL015W (known) YBR034C	=	MI:0397(two_hybrid_array)
YBL015W (known) YJR035W	=	MI:0019(coimmunoprecipitation)|MI:0007(anti_tag_coimmunoprecipitation)
YBL015W (known) YMR059W	=	MI:0019(coimmunoprecipitation)|MI:0007(anti_tag_coimmunoprecipitation)
YBL015W (known) YJR068W	=	MI:0019(coimmunoprecipitation)|MI:0007(anti_tag_coimmunoprecipitation)
YBL015W (known) YPR110C	=	MI:0019(coimmunoprecipitation)|MI:0007(anti_tag_coimmunoprecipitation)
YBL016W (known) YIL169C	=	MI:0018(Two_hybrid_test)|MI:0399(2h_fragment_pooling)
YBL016W (known) YGL158W	=	MI:0019(coimmunoprecipitation)|MI:0007(anti_tag_coimmunoprecipitation)
YBL016W (known) YCL027W	=	protein_protein
YBL016W (known) YGL178W	=	MI:0018(Two_hybrid_test)|MI:0019(coimmunoprecipitation)
YBL016W (known) YBR083W	=	protein_protein
YBL016W (known) YHR084W	=	protein_protein
YBL016W (known) YDL159W	=	MI:0018(Two_hybrid_test)|MI:0029(cosedimentation_through_density_gradient)|MI:0006(anti_bait_coip)|MI:0007(anti_tag_coimmunoprecipitation)
YBL016W (known) YPL049C	=	MI:0018(Two_hybrid_test)|MI:0019(coimmunoprecipitation)|MI:0004(affinity_chromatography_technology)|MI:0399(2h_fragment_pooling)
YBL016W (known) YGL057C	=	MI:0018(Two_hybrid_test)|MI:0399(2h_fragment_pooling)
YBL016W (known) YJL157C	=	protein_protein
YBL016W (known) YBL016W	=	protein_protein
YBL016W (known) YER075C	=	MI:0401(biochemical)
YBL016W (known) YNL053W	=	MI:0019(coimmunoprecipitation)|MI:0007(anti_tag_coimmunoprecipitation)
YBL016W (known) YOR212W	=	protein_protein
YBL016W (known) YDR480W	=	MI:0019(coimmunoprecipitation)|MI:0018(Two_hybrid_test)|MI:0004(affinity_chromatography_technology)|MI:0399(2h_fragment_pooling)
YBL016W (known) YMR232W	=	protein_protein
YBL016W (known) YLR452C	=	protein_protein
YBL016W (known) YDR103W	=	MI:0018(Two_hybrid_test)|MI:0029(cosedimentation_through_density_gradient)|MI:0019(coimmunoprecipitation)|MI:0096(pull_down)
YBL016W (known) YLR362W	=	MI:0018(Two_hybrid_test)|MI:0029(cosedimentation_through_density_gradient)
YBL016W (known) YHR005C	=	MI:0004(affinity_chromatography_technology)
YBL016W (known) YHR168W	=	MI:0018(Two_hybrid_test)|MI:0399(2h_fragment_pooling)
YBL016W (known) YGR040W	=	protein_protein
YBL016W (known) YDR469W	=	MI:0018(Two_hybrid_test)|MI:0399(2h_fragment_pooling)
YBL017C (known) YFL023W	=	MI:0112(ubiquitin_reconstruction)
YBL017C (known) YKL054C	=	MI:0676(tandem_affinity_purification)
YBL017C (known) YPL049C	=	MI:0676(tandem_affinity_purification)|MI:0363(inferred_by_author)
YBL017C (known) YDR432W	=	MI:0676(tandem_affinity_purification)
YBL017C (known) YBL017C	=	MI:0676(tandem_affinity_purification)
YBL017C (known) YDL229W	=	MI:0676(tandem_affinity_purification)
YBL017C (known) YMR197C	=	MI:0018(Two_hybrid_test)
YBL017C (known) YGR214W	=	MI:0676(tandem_affinity_purification)
YBL017C (known) YDR127W	=	MI:0676(tandem_affinity_purification)
YBL017C (known) YOR181W	=	MI:0019(coimmunoprecipitation)|MI:0007(anti_tag_coimmunoprecipitation)
YBL018C (known) YBR257W	=	MI:0676(tandem_affinity_purification)
YBL018C (known) YBR167C	=	MI:0676(tandem_affinity_purification)
YBL018C (known) YLR145W	=	MI:0096(pull_down)
YBL018C (known) YHR122W	=	MI:0397(two_hybrid_array)
YBL018C (known) YNL221C	=	MI:0363(inferred_by_author)
YBL018C (known) YGR030C	=	MI:0676(tandem_affinity_purification)
YBL018C (known) YMR116C	=	MI:0363(inferred_by_author)
YBL018C (known) YNL282W	=	MI:0676(tandem_affinity_purification)
YBL018C (known) YHR041C	=	MI:0018(Two_hybrid_test)|MI:0399(2h_fragment_pooling)
YBL019W (known) YMR022W	=	MI:0397(two_hybrid_array)
YBL019W (known) YBR034C	=	MI:0397(two_hybrid_array)
YBL019W (known) YEL009C	=	MI:0018(Two_hybrid_test)|MI:0399(2h_fragment_pooling)
YBL019W (known) YML023C	=	MI:0096(pull_down)
YBL020W (known) YPR086W	=	MI:0018(Two_hybrid_test)|MI:0399(2h_fragment_pooling)
YBL020W (known) YDR373W	=	MI:0397(two_hybrid_array)
YBL021C (known) YKL109W	=	protein_protein
YBL021C (known) YGL237C	=	MI:0018(Two_hybrid_test)|MI:0676(tandem_affinity_purification)|MI:0399(2h_fragment_pooling)
YBL021C (known) YDL185W	=	MI:0019(coimmunoprecipitation)|MI:0007(anti_tag_coimmunoprecipitation)
YBL021C (known) YHL006C	=	MI:0018(Two_hybrid_test)|MI:0399(2h_fragment_pooling)
YBL021C (known) YML048W	=	MI:0019(coimmunoprecipitation)|MI:0007(anti_tag_coimmunoprecipitation)
YBL021C (known) YOR358W	=	MI:0018(Two_hybrid_test)|MI:0404(comigration_in_non_denaturing_gel_electrophoresis)|MI:0399(2h_fragment_pooling)
YBL022C (known) YML029W	=	MI:0019(coimmunoprecipitation)|MI:0007(anti_tag_coimmunoprecipitation)
YBL022C (known) YBR127C	=	MI:0676(tandem_affinity_purification)
YBL022C (known) YLR180W	=	MI:0676(tandem_affinity_purification)
YBL022C (known) YLR340W	=	MI:0676(tandem_affinity_purification)
YBL022C (known) YLL024C	=	MI:0676(tandem_affinity_purification)
YBL022C (known) YDL055C	=	MI:0676(tandem_affinity_purification)
YBL022C (known) YMR091C	=	MI:0676(tandem_affinity_purification)
YBL022C (known) YHR027C	=	MI:0676(tandem_affinity_purification)
YBL022C (known) YBL022C	=	MI:0676(tandem_affinity_purification)
[truncated: 38,250 more rows]
